# Supplementary material for: Rheumatoid Arthritis Patients, Both Newly Diagnosed and Methotrexate Treated, Show More DNA Methylation Differences in CD4+ Memory Than in CD4+ Naïve T Cells
Source: Front Immunol. 2020 Feb 14;11:194. doi: 10.3389/fimmu.2020.00194 (PMC7033478; doi:10.3389/fimmu.2020.00194)
Supplement: Supplementary file 2 [file Table_2.xlsx]

## Sheet: Sheet1
Table 2_v1
Annotated gene	Number of CpGs connected to the gene	Best P-value	Number of significant DMPs connected to the gene
LINC00623	64	4.78E-08	4
MOXD1	31	4.86E-06	2
NBPF20	1118	1.01E-05	3
HIST2H3C	95	1.01E-05	2
FAM19A5	445	2.36E-05	3
RFX2	185	3.76E-05	3
PLEKHG5	112	4.60E-05	2
CACNA1H	273	5.04E-05	3
GALNT9	338	6.56E-05	2
EVI5L	105	6.73E-05	2
LRRC32	37	7.91E-05	2
DUSP5P1	278	8.11E-05	2
RHOU	336	8.11E-05	2
LOC101448202	81	8.29E-05	2
VAV2	444	0.000102657	2
MIR4435-2HG	123	0.000105744	2
LINC00869	73	0.000119339	2
DOCK1	308	0.00013293	2
TMEM241	134	0.000135575	2
CFAP77	273	0.000179837	2
ACHE	53	0.000293683	2
FAM83H	25	0.000302093	2
HSPG2	185	0.00031411	2
PAX7	194	0.000324855	2
CNP	32	0.000350156	2
SCUBE1	181	0.000356383	2
NBPF8	441	0.000400676	2
NBPF9	503	0.000400676	2
SSBP1	26	0.00042185	2
WEE2-AS1	35	0.00042185	2
SYCP2L	125	0.000489344	2
ZNF707	81	0.000563569	2
UBASH3A	36	0.000635969	2
ADGRF3	38	0.000684167	2
PRKCZ	333	0.000748282	2
CBFA2T3	273	0.000909848	2
LOC100128568	99	0.000972789	2
PNPLA7	161	0.001001678	2
C7orf77	7	3.01E-07	1
TTC37	21	0.000244489	1
TACC3	53	0.000419848	1
TMEM129	28	0.000419848	1
ISPD	26	0.000452905	1
LINC00862	27	0.000641021	1
DENND5B	69	0.000679043	1
DPP6	358	0.000686366	1
RORA	143	0.000719756	1
RNFT2	59	0.000743952	1
CAMKK1	91	0.000746638	1
YWHAEP7	29	0.000938053	1
HIPK2	92	0.001159417	1
TBXAS1	102	0.001159417	1
TMC5	63	0.001253788	1
GNA15	88	0.001254829	1
DIAPH3	70	0.001499933	1
KCNJ6	100	0.00150224	1
SLCO2B1	25	0.001519967	1
LHFPL3	88	0.001592069	1
TRAF2	148	0.001718299	1
COL4A4	70	0.00176428	1
CYBA	26	0.001802177	1
MAP6	20	0.001855855	1
TBC1D3	160	0.0019418	1
ITPK1	174	0.001985505	1
PALM	129	0.001985505	1
TTC39B	61	0.002174098	1
MN1	118	0.002211877	1
S100A1	12	0.002281528	1
S100A13	43	0.002281528	1
PTPRO	35	0.002330625	1
FNDC3B	94	0.002388554	1
DLG2	230	0.002467564	1
SOX9	119	0.002480239	1
UBIAD1	31	0.002526187	1
CMTR1	20	0.002627821	1
SH3GL1	97	0.00270532	1
SLC39A12	33	0.002793162	1
CCDC144NL	26	0.00299451	1
HCN1	26	0.003333871	1
PQLC3	40	0.003373441	1
ATXN7L1	140	0.003387231	1
MIR4435-1	9	0.003674311	1
RIPK4	98	0.003761815	1
CACHD1	71	0.003890746	1
RARA	111	0.004214935	1
SH3RF3	213	0.004292795	1
CLMN	56	0.004312312	1
GAS2L2	26	0.004448771	1
CLDN6	36	0.004608049	1
THOC6	32	0.004608049	1
TNFRSF12A	36	0.004608049	1
CPNE7	71	0.004658721	1
HBA1	30	0.004719612	1
HBA2	18	0.004719612	1
DNAI2	33	0.004913576	1
PLD1	76	0.004954577	1
OPCML	271	0.00522469	1
PKD1	100	0.005257817	1
TPPP	130	0.00563999	1
PTPRD	221	0.00578501	1
CLIC3	12	0.005832623	1
PER2	69	0.005918399	1
USP19	34	0.005973664	1
COL2A1	32	0.006149077	1
GRTP1	121	0.006407621	1
TMEM38A	56	0.006637667	1
NOL9	70	0.006680819	1
SRRM3	98	0.006712898	1
PTRH1	48	0.006739423	1
TTC16	51	0.006739423	1
SNTG2	135	0.006848443	1
NCOR2	399	0.006889981	1
SNX17	32	0.0069573	1
ZNF513	10	0.0069573	1
SPNS2	89	0.007183686	1
OTX2	49	0.007341085	1
OTX2-AS1	93	0.007341085	1
DDT	20	0.007369428	1
GSTT2	24	0.007369428	1
CTNND1	59	0.007514429	1
TMX2-CTNND1	115	0.007514429	1
MYO15B	86	0.007619908	1
LZTS3	35	0.007794071	1
PTPRE	148	0.008060313	1
WDR38	19	0.008128573	1
COL21A1	24	0.008469219	1
HDAC5	77	0.008634505	1
LILRA6	61	0.008700305	1
SPEF1	15	0.008909868	1
DIP2C	428	0.009143852	1
MIR4497	8	0.009222823	1
TRPV4	64	0.009222823	1
SLC29A2	35	0.009383776	1
SELENOO	33	0.009440006	1
ITPR3	81	0.009580854	1
C9orf47	16	0.009666157	1
S1PR3	38	0.009666157	1
VWCE	65	0.009693085	1
AKAP13	123	0.009781482	1
SEC61A2	30	0.010073423	1
LINC00311	18	0.010198306	1
KANK3	62	0.010245681	1
FBN2	66	0.010329021	1
LINC01342	43	0.010329021	1
HDAC1	41	0.010825233	1
RGL1	33	0.010825233	1
PELI2	31	0.010844599	1
RPTOR	508	0.01091208	1
PDE4D	149	0.010921412	1
TRABD2B	72	0.01095514	1
NPPC	22	0.010985592	1
GAK	145	0.010996355	1
ZNF487	89	0.011049225	1
RASA4	300	0.011049573	1
BANP	165	0.011145574	1
PLEKHA7	92	0.011289685	1
PDS5A	91	0.011363531	1
CABLES1	120	0.011405947	1
SOX4	63	0.011405947	1
CPXM2	82	0.011408651	1
SLC22A20P	46	0.011478313	1
COQ8A	66	0.011574817	1
RHPN1	73	0.011577056	1
PRKN	311	0.011697008	1
FBXO4	15	0.01178839	1
TLE6	67	0.011795702	1
TMCO1	49	0.011819232	1
IGF2R	59	0.011837754	1
FKBP6	404	0.012004134	1
GTF2IP4	145	0.012004134	1
CFAP99	69	0.012025467	1
PADI1	35	0.012227162	1
FMN2	134	0.012440892	1
PGPEP1L	28	0.012539932	1
GREB1L	137	0.012592963	1
PSMC3	46	0.012592963	1
IFFO1	56	0.012861474	1
GFPT2	93	0.012894592	1
GSG1L	136	0.013019398	1
PSPC1	90	0.013019398	1
OLIG2	78	0.01333575	1
UFSP1	26	0.013342518	1
ARHGAP8	177	0.013461589	1
PRR5-ARHGAP8	268	0.013461589	1
VWF	105	0.013572881	1
SEMA5B	89	0.013582728	1
PDE4C	116	0.014019603	1
TCF7L1	142	0.014151944	1
OTUD7B	47	0.014476976	1
LINC00884	9	0.014518829	1
OSBPL1A	92	0.01471863	1
CIB1	109	0.014827961	1
TTLL13P	54	0.014827961	1
SLC22A11	41	0.014845054	1
BAGE	43	0.014968537	1
BAGE3	49	0.014968537	1
COL5A1	414	0.01498805	1
ESRRB	78	0.015106721	1
GRIK4	307	0.015323758	1
BAIAP2	215	0.015356562	1
SNAR-C2	35	0.015587643	1
PGLS	47	0.0156207	1
HSPA2	53	0.016046413	1
DAPK1	115	0.016095251	1
DNMT3L	59	0.016128821	1
TMEM14B	47	0.016176077	1
PTX4	38	0.01640718	1
TELO2	106	0.01640718	1
PLPPR1	63	0.016464607	1
PPCS	46	0.01650046	1
ZMYND12	49	0.01650046	1
KIAA1211L	83	0.016505674	1
DUXA	37	0.016513344	1
SLC12A7	180	0.016714205	1
SLC44A2	109	0.016900915	1
ANXA8	119	0.016910091	1
PSD	82	0.017078165	1
LRRC74A	25	0.017304122	1
DHX58	35	0.017652206	1
RAPGEF1	124	0.017748149	1
DNASE1L2	15	0.017773528	1
E4F1	74	0.017773528	1
ZNF280D	59	0.018042001	1
DHX30	105	0.018048976	1
PIGK	17	0.018097113	1
DTX2P1-UPK3BP1-PMS2P11	59	0.018199376	1
CAMKMT	61	0.018252926	1
EIF3K	39	0.018384142	1
MAP4K1	66	0.018384142	1
CRABP1	39	0.01857622	1
GRID2IP	123	0.018605639	1
MVK	11	0.018605639	1
HS6ST1	55	0.018660479	1
ZNF618	82	0.018753758	1
WWOX	326	0.018873965	1
EMC2	5	0.018886959	1
HSPA12A	110	0.018911486	1
LRP5	217	0.018973217	1
OSBP2	125	0.01916646	1
PTK2B	58	0.01916646	1
SZRD1	37	0.019369429	1
ARAP1	105	0.01944388	1
PDGFA	141	0.019583439	1
GLG1	124	0.019622345	1
CCDC166	10	0.019860601	1
CHD5	133	0.019903925	1
PANK1	13	0.020103421	1
B4GALNT3	104	0.02020751	1
NNT-AS1	28	0.02020751	1
HMG20B	28	0.020535855	1
ORAI1	59	0.020570671	1
BARX2	80	0.020647342	1
SLC45A4	77	0.020668064	1
FGD5	63	0.020801535	1
TMED5	31	0.020829607	1
UROC1	37	0.02091098	1
LOC100132215	65	0.020958843	1
OTX1	92	0.020958843	1
RARS	22	0.021041729	1
LIF	25	0.021218262	1
NHEJ1	56	0.021548182	1
MUC20	39	0.021589511	1
COL11A2	38	0.021654298	1
PTPRT	193	0.021654298	1
EPPK1	36	0.021722902	1
LGALS3BP	33	0.021858434	1
PLEC	167	0.02193244	1
FGFR3	40	0.021938992	1
ACO2	62	0.022051873	1
PHF5A	17	0.022051873	1
GOLGA7	27	0.022083626	1
ANKRD13A	45	0.022091225	1
GIT2	73	0.022091225	1
RMDN2	59	0.022091225	1
ZBTB21	45	0.022093237	1
SNX4	70	0.022115803	1
ABLIM2	308	0.022141673	1
C7orf50	258	0.022141673	1
PLA2G2C	29	0.022141673	1
SLC35F3	100	0.022141673	1
PNPLA6	96	0.022202364	1
PTPRN2	1160	0.022202364	1
SDK2	299	0.022202364	1
SELENOI	33	0.022220769	1
MRGPRF	38	0.022261006	1
PCNT	189	0.022261006	1
HIST2H2BC	65	0.022372239	1
SERPINB5	15	0.022372239	1
VPS4A	68	0.022446533	1
TBC1D3H	181	0.022495618	1
TRAPPC9	519	0.02256529	1
SERPINB6	33	0.022590196	1
C16orf58	39	0.022660667	1
MIR3155B	8	0.022676321	1
OSCP1	46	0.022676321	1
PFKFB3	182	0.022676321	1
GNG7	519	0.022698353	1
MAP4K4	59	0.02277417	1
PLIN5	55	0.022822301	1
CDC45	19	0.022874103	1
SLC9A3	184	0.022879056	1
CYP2A7	49	0.023008431	1
CYP2B6	10	0.023008431	1
SASH1	87	0.02306353	1
GRIN1	109	0.023124403	1
LINC00426	12	0.023203283	1
YIPF4	41	0.023216917	1
SCFD2	81	0.023516894	1
DUX4L3	788	0.023933143	1
CADM4	28	0.023940672	1
NGEF	89	0.024028859	1
C6orf132	62	0.024135771	1
HOXD10	34	0.024135771	1
LGALS9C	9	0.024189799	1
TRAF1	31	0.024194598	1
ANKS3	70	0.024303149	1
HNRNPUL2	30	0.02442761	1
HNRNPUL2-BSCL2	56	0.02442761	1
TTC9C	34	0.02442761	1
SLC30A10	53	0.024449591	1
ANXA9	13	0.024590955	1
C3orf62	27	0.024625502	1
DEFT1P	7	0.024625502	1
PKLR	20	0.024655701	1
CFAP46	209	0.025017182	1
LINC02346	80	0.025021452	1
NBPF10	719	0.025102963	1
REXO2	14	0.025159093	1
CGB5	9	0.025199203	1
CARF	44	0.02529611	1
DENND6A	49	0.025355162	1
ANKS1A	80	0.025424572	1
MMP15	37	0.025427136	1
STK32C	234	0.025482317	1
PDX1	71	0.025590523	1
FERD3L	15	0.025966827	1
EIF4E3	64	0.026136497	1
LINC00242	21	0.026174233	1
LINC00574	24	0.026174233	1
SORBS2	154	0.026277465	1
STARD5	12	0.026529859	1
SYNE1	85	0.026532554	1
FTSJ3	29	0.026737775	1
GRM4	113	0.026737775	1
PSMC5	28	0.026737775	1
YWHAE	134	0.026737775	1
TSNARE1	226	0.026747998	1
CORO7-PAM16	138	0.026923568	1
PAM16	42	0.026923568	1
SPAG16	107	0.027019069	1
CPXM1	58	0.027072219	1
LINC00963	98	0.027091805	1
INPP5A	366	0.027102851	1
CATSPER1	46	0.027160125	1
TDRD9	51	0.027339082	1
YARS2	15	0.027378636	1
FLJ36000	114	0.027464919	1
C15orf62	12	0.027643948	1
DNAJC17	60	0.027643948	1
CABP1	46	0.027684226	1
BREA2	18	0.028376212	1
IQSEC3	98	0.028569533	1
LINC00523	30	0.028591754	1
SOX17	54	0.028595261	1
TMEM130	45	0.02873139	1
PCNX2	91	0.02877927	1
CDCP1	51	0.028815254	1
COL27A1	163	0.028837487	1
CACTIN-AS1	34	0.028847078	1
TBXA2R	73	0.028847078	1
CSAD	39	0.028991746	1
MNT	91	0.029085514	1
S100A9	9	0.029173592	1
ALOX12B	51	0.02920046	1
FAM189A1	170	0.029337383	1
MAD1L1	801	0.029442025	1
WDR91	23	0.029467527	1
PLEKHM1P1	96	0.029782578	1
INSR	218	0.029970641	1
CPT1A	169	0.030012827	1
LINC01122	44	0.030093056	1
ARHGEF1	87	0.030103522	1
NECTIN2	118	0.030126477	1
GCM2	42	0.030251066	1
ADGRD2	42	0.030410421	1
PTDSS1	48	0.030818139	1
PTGER4P2-CDK2AP2P2	44	0.031019873	1
AGMAT	23	0.031093012	1
DNAJC16	46	0.031093012	1
PKNOX2	226	0.03124592	1
CECR7	44	0.031453005	1
FAM20C	137	0.031462683	1
GMPPA	74	0.03156535	1
SLC2A7	41	0.0317383	1
FGF17	21	0.031953365	1
NOD2	29	0.031980152	1
NPAS1	74	0.032008578	1
ADGRV1	61	0.032263522	1
B3GAT1	39	0.03232863	1
GNAS	131	0.032370089	1
GNAS-AS1	82	0.032370089	1
PEPD	135	0.032436119	1
GAPDHS	49	0.032805095	1
MED17	38	0.033102626	1
ADGRG1	49	0.033432756	1
SNX8	141	0.033468037	1
FAM171A1	91	0.033495302	1
SCARB1	159	0.033703966	1
ZNF844	58	0.033707856	1
SLC32A1	63	0.034230222	1
BORCS6	27	0.034404432	1
WNK2	119	0.034520489	1
PLEKHB2	126	0.03482886	1
NDRG4	65	0.035025192	1
KCNG2	42	0.035216997	1
FNDC11	21	0.035230506	1
INHBB	71	0.035230506	1
CHD4	34	0.035247587	1
PIWIL1	30	0.035247587	1
XPC	22	0.035247587	1
TMEM255B	103	0.035318279	1
RRN3P3	42	0.035368852	1
ASRGL1	64	0.03555707	1
ELOA-AS1	29	0.035628588	1
NPHP3	34	0.035702343	1
NPHP3-AS1	35	0.035702343	1
ADCY1	94	0.035742113	1
GRIA2	20	0.03575319	1
TRIM16	110	0.035906832	1
SERPINA12	8	0.035959807	1
LRRC73	15	0.036166657	1
POLR1C	21	0.036166657	1
YIPF3	21	0.036166657	1
PVALEF	47	0.036237177	1
NCK2	57	0.036322747	1
CCDC71	19	0.036500037	1
KLHDC8B	5	0.036500037	1
LINC00482	33	0.036745888	1
TMEM105	58	0.036745888	1
MIR148A	23	0.03679618	1
LINC00261	90	0.037058854	1
CDH13	241	0.037061951	1
OTOG	41	0.037179953	1
MROH1	115	0.03725857	1
ANKRD11	261	0.037536984	1
FGF12	113	0.037599448	1
CMTM8	42	0.0378311	1
ABCC6P1	29	0.038069565	1
LINC01115	46	0.038069565	1
ATP2B2	185	0.03836947	1
ANKRD65	21	0.038431131	1
KIAA1217	180	0.038431131	1
LINC00304	12	0.038431131	1
LINC02138	15	0.038431131	1
TMEM88B	20	0.038431131	1
EXOC6B	56	0.038443252	1
BLM	47	0.038712729	1
CCDC144CP	46	0.038832443	1
ADPRHL1	73	0.039038119	1
RNF215	22	0.039238931	1
PCGF3	148	0.039371345	1
PRDM16	890	0.039371345	1
VIPR2	137	0.04001721	1
TPO	89	0.040086731	1
NEK6	147	0.040472041	1
BMPER	43	0.040711236	1
SMARCA4	165	0.040867724	1
ATP8B4	23	0.041005607	1
ACVR1C	38	0.04103989	1
DNAH17	235	0.041089599	1
VDAC3	38	0.041089599	1
PEX14	151	0.041151158	1
MIRLET7BHG	139	0.041385211	1
ITIH2	22	0.04170405	1
GALNTL6	138	0.041718261	1
GATA4	233	0.0417534	1
ADAMTS20	52	0.04175651	1
RASGEF1A	54	0.04175651	1
NLRP11	40	0.041896576	1
NLRP4	36	0.041896576	1
JAK1	24	0.041947526	1
BSPH1	20	0.042101824	1
MIR4313	1	0.042587945	1
LINC01257	32	0.042661373	1
EHMT1	257	0.042836143	1
HOMER2	61	0.043000123	1
FA2H	52	0.043098777	1
FAF2	91	0.043137795	1
RMND5A	500	0.043329291	1
LENG8	71	0.0434601	1
PIK3C2B	58	0.044031263	1
SH3TC1	90	0.044212097	1
ADARB2	372	0.044282711	1
SHC2	150	0.044286746	1
ESPN	122	0.044406749	1
TENM2	172	0.044506967	1
ADAMTS7P1	40	0.044661221	1
CACNA1G	102	0.044852502	1
LHX8	78	0.045024772	1
ADGRL3	106	0.045121096	1
ZC3H12D	35	0.045121096	1
AQP4-AS1	69	0.045210506	1
CHST9	43	0.045210506	1
MMP25	54	0.045235726	1
FLOT2	44	0.04531526	1
ATXN8OS	12	0.045407822	1
KLHL1	46	0.045407822	1
CD5L	2	0.046055979	1
RPP40	16	0.046207616	1
EHD1	112	0.046242658	1
NRN1	92	0.046891706	1
TMEM145	53	0.046902474	1
ELFN1	97	0.046905611	1
FUCA2	30	0.047014941	1
NSG1	99	0.047092264	1
COQ6	33	0.047738473	1
FAM161B	35	0.047738473	1
ASS1	75	0.047951553	1
RABL2B	33	0.048110509	1
RPL23AP82	41	0.048110509	1
PEBP4	131	0.048200653	1
RFWD3	56	0.048357618	1
HNRNPA1L2	26	0.048358789	1
EPB41L3	120	0.048570752	1
LFNG	52	0.048570752	1
MIR4648	21	0.048570752	1
RAP1A	42	0.048570752	1
G6PC	9	0.048608123	1
RIF1	60	0.048620462	1
ME3	20	0.048622654	1
ZMIZ1	195	0.048622654	1
LOC652276	90	0.048814266	1
ATF6B	42	0.048835811	1
FKBPL	12	0.048835811	1
ANKFY1	126	0.048839593	1
SATB2	112	0.048839593	1
LDLRAD4	236	0.049148153	1
ZNF317	46	0.049182781	1
LRRC6	27	0.049203175	1
PAEP	23	0.049254715	1
DLGAP4	237	0.049702958	1
TMEM207	14	0.049702958	1
CPLX1	148	0.050271718	NA
CDKAL1	126	0.05034452	NA
IGSF21	156	0.05034452	NA
VPS72	32	0.050391679	NA
SNX29	247	0.050459992	NA
SNTG1	83	0.050618509	NA
SLC6A18	59	0.050837172	NA
HLA-DRA	2	0.050997576	NA
MIR4251	20	0.051023199	NA
EIF1B-AS1	42	0.051038291	NA
MYRIP	71	0.051038291	NA
PDE2A	87	0.05118615	NA
GAL3ST4	15	0.051222443	NA
BMF	33	0.051331202	NA
LINC00461	79	0.051508934	NA
ZNF80	8	0.05165344	NA
SEMA4B	49	0.051860469	NA
LINC00885	29	0.052274919	NA
RASGRF1	119	0.052274919	NA
RIMS3	29	0.052274919	NA
PAX6	172	0.052757807	NA
PAX6-AS1	129	0.052757807	NA
RCN1	187	0.052757807	NA
MIR202	15	0.052922985	NA
EVL	81	0.053076867	NA
CTSD	30	0.053224904	NA
MOB2	332	0.053224904	NA
FAM78A	80	0.053535552	NA
USP6	71	0.053556249	NA
ZNF232	50	0.053556249	NA
TPST2	85	0.053610727	NA
TARBP1	24	0.053610766	NA
SHMT2	30	0.053741544	NA
ASIC2	218	0.054392362	NA
PCDH15	179	0.054492199	NA
ZNF839	56	0.054507176	NA
INPP5B	116	0.054813036	NA
PCDHB10	24	0.054813036	NA
CYYR1	24	0.054849456	NA
FAM126A	38	0.054895296	NA
SPATA31C1	36	0.054983781	NA
EBF4	80	0.055067835	NA
SYT7	79	0.055106241	NA
SRRM4	58	0.055176707	NA
MEOX2	23	0.055700405	NA
CREB3L3	70	0.055951329	NA
SHCBP1L	26	0.055975186	NA
LINC00659	13	0.05622726	NA
CRLF3	61	0.056318403	NA
CCDC30	60	0.056552699	NA
MYO1B	33	0.056738073	NA
CASQ2	20	0.056742379	NA
ABCG1	147	0.056767924	NA
RHOT1	46	0.057001575	NA
BOLA2	1257	0.057211801	NA
KIF22	71	0.057211801	NA
KCNA4	32	0.057251765	NA
ZKSCAN7	18	0.057251765	NA
HOXA10	56	0.057339897	NA
HOXA10-HOXA9	100	0.057339897	NA
MIR196B	28	0.057339897	NA
MAL	81	0.057351582	NA
HOXD9	33	0.057370959	NA
SNAI3	30	0.057419531	NA
SNAI3-AS1	73	0.057419531	NA
AVIL	16	0.057531025	NA
ATP6V1H	46	0.057816349	NA
OAZ1	46	0.057816349	NA
SPPL2B	308	0.057816349	NA
FFAR4	30	0.058010572	NA
PUM1	60	0.058033876	NA
ARAP3	40	0.058145367	NA
AHNAK2	64	0.05827558	NA
MRPL45P2	45	0.05827558	NA
CDX2	73	0.058288506	NA
ACTB	37	0.058607558	NA
PDGFRA	239	0.058607558	NA
VDAC1	154	0.058677889	NA
SHANK2	683	0.058695105	NA
KCNN1	104	0.059013589	NA
C3P1	33	0.059046562	NA
SCTR	41	0.059194104	NA
STYX	29	0.059206789	NA
LOC100131347	37	0.059234652	NA
PLXDC1	86	0.059234652	NA
DLX3	21	0.059339815	NA
GSR	29	0.059339815	NA
PRKAB1	45	0.059339815	NA
TEX14	125	0.059341849	NA
ZSCAN5A	129	0.059493121	NA
ESPNP	188	0.059549026	NA
NTN5	16	0.059588797	NA
SEC1P	100	0.059588797	NA
LINC01502	21	0.059593653	NA
MAMDC4	39	0.05960251	NA
COMMD7	80	0.059747645	NA
COX7B2	18	0.059765875	NA
SPSB4	46	0.060071912	NA
AHRR	166	0.060320482	NA
JAKMIP3	154	0.060366408	NA
TEX9	14	0.060366408	NA
DMRT1	79	0.060555937	NA
LRP6	97	0.060790569	NA
SDK1	499	0.061192257	NA
CDYL	119	0.061358949	NA
RAP1GAP2	469	0.061371679	NA
LINC00999	21	0.062036615	NA
CGB8	62	0.062176772	NA
ATL2	50	0.062318219	NA
SNRPG	49	0.062318219	NA
FAM53A	109	0.062498956	NA
GAS7	232	0.062867329	NA
LINC00346	22	0.063248776	NA
DLX1	56	0.063481386	NA
ENOSF1	47	0.063481386	NA
PIM3	82	0.063481386	NA
SIRT2	72	0.063523135	NA
NFIC	304	0.06354718	NA
ANAPC16	275	0.063788651	NA
ASPSCR1	120	0.063788651	NA
SPOCK2	37	0.063788651	NA
HBQ1	35	0.064211344	NA
CMIP	293	0.06428743	NA
NTM	231	0.064340477	NA
ZNF423	224	0.064365762	NA
SP8	50	0.064537099	NA
NFATC2	119	0.064557397	NA
PYGB	81	0.064678708	NA
HDAC9	146	0.064883608	NA
JAG2	61	0.065611581	NA
MIR548G	65	0.065611581	NA
VPS13B	109	0.065611581	NA
DLX6	35	0.066132013	NA
DLX6-AS1	61	0.066132013	NA
HOXD11	90	0.066132013	NA
FRRS1	25	0.06658275	NA
ZFPM1	208	0.06658275	NA
PCDHGA1	568	0.066591757	NA
PCDHGA10	290	0.066591757	NA
PCDHGA2	549	0.066591757	NA
PCDHGA3	549	0.066591757	NA
PCDHGA4	501	0.066591757	NA
PCDHGA5	456	0.066591757	NA
PCDHGA6	417	0.066591757	NA
PCDHGA7	398	0.066591757	NA
PCDHGA8	390	0.066591757	NA
PCDHGA9	339	0.066591757	NA
PCDHGB1	507	0.066591757	NA
PCDHGB2	477	0.066591757	NA
PCDHGB3	421	0.066591757	NA
PCDHGB4	390	0.066591757	NA
PCDHGB5	350	0.066591757	NA
PCDHGB6	310	0.066591757	NA
PCDHGB7	276	0.066591757	NA
SBNO2	211	0.066995204	NA
CCNB2	23	0.067341601	NA
C19orf54	45	0.067639073	NA
REC114	24	0.067639073	NA
SNRPA	44	0.067639073	NA
TENM4	137	0.067646327	NA
TRMT61B	32	0.067646327	NA
PRRX2	101	0.068005179	NA
KSR2	150	0.068117404	NA
AGRN	96	0.068783368	NA
MYCN	41	0.068965182	NA
MYCNOS	41	0.068965182	NA
SDCCAG3	47	0.06914799	NA
FBXO47	32	0.069281544	NA
CCDC74A	47	0.069325059	NA
ACTR1A	43	0.069355333	NA
TTLL10	95	0.069355333	NA
RAB20	59	0.06952447	NA
LSM12	69	0.069940117	NA
TDRKH	18	0.070337042	NA
AFAP1	138	0.070430705	NA
SLIT1	128	0.070911794	NA
ARMH1	60	0.07112309	NA
DAG1	108	0.071160893	NA
LRRC72	7	0.071160893	NA
SOSTDC1	20	0.071160893	NA
CCDC169-SOHLH2	25	0.071210048	NA
SOHLH2	13	0.071210048	NA
LINC01924	21	0.07136207	NA
SLC6A4	52	0.071883703	NA
MCF2L	248	0.071987691	NA
PCOLCE2	27	0.071987691	NA
PRSS22	24	0.072020004	NA
TBX18	58	0.073458092	NA
CSPP1	34	0.073700961	NA
KANSL1	110	0.073700961	NA
SBF2	106	0.073700961	NA
UNC5A	158	0.073700961	NA
LAMP3	54	0.07372736	NA
BAK1	29	0.074180167	NA
GGNBP1	21	0.074180167	NA
RCOR1	129	0.074244577	NA
SLC16A11	55	0.074268126	NA
TUBA8	63	0.074268126	NA
MELTF	73	0.074350083	NA
DYNC2H1	30	0.074440742	NA
ARHGEF17	61	0.074636738	NA
PPP1R9A	18	0.074947204	NA
EIF2B1	40	0.075060406	NA
GTF2H3	45	0.075060406	NA
XIRP1	6	0.075521564	NA
PSKH1	56	0.076274454	NA
WFDC1	57	0.076513081	NA
ANO7	78	0.076655235	NA
TRPM2	124	0.076758159	NA
DXO	25	0.076971047	NA
STK19	45	0.076971047	NA
KIF25	54	0.077235014	NA
RABGAP1L	165	0.077799205	NA
MIR4443	29	0.07790458	NA
PCSK6	124	0.078224942	NA
KLHL28	23	0.078405143	NA
TOGARAM1	45	0.078405143	NA
PSMD4	47	0.078478847	NA
PLXNB2	86	0.078661637	NA
SCAMP4	114	0.079334719	NA
LUC7L3	46	0.079535474	NA
CHST8	127	0.079760869	NA
LOC100287944	139	0.079760869	NA
ONECUT1	107	0.079760869	NA
RFX4	116	0.079760869	NA
AXIN2	99	0.08034587	NA
HSDL2	39	0.080370792	NA
FGF8	55	0.080675609	NA
ZNF880	39	0.081058164	NA
ZFAND6	33	0.081096833	NA
CYC1	43	0.081189322	NA
ANAPC7	38	0.081328873	NA
FAM174B	60	0.081481567	NA
SLC4A1	31	0.081686475	NA
CAMK2B	144	0.081933136	NA
MFSD14C	51	0.082172021	NA
ISL1	56	0.082249411	NA
LOC642366	31	0.082249411	NA
HELZ2	42	0.082576663	NA
C8orf44-SGK3	116	0.082728245	NA
SGK3	49	0.082728245	NA
CASZ1	274	0.082890968	NA
CLEC16A	137	0.082890968	NA
FLYWCH2	84	0.083256717	NA
FMNL2	57	0.083300288	NA
GRAMD1A	46	0.083424843	NA
LMX1B	278	0.083893791	NA
CYP2U1	10	0.084380003	NA
MSI2	222	0.084408893	NA
TMEM61	25	0.084612346	NA
ZNF143	85	0.085167022	NA
ATP5F1D	57	0.085218554	NA
CBARP	55	0.085218554	NA
CPQ	28	0.085383076	NA
CIDEC	241	0.085560579	NA
CIDECP	49	0.085560579	NA
FANCD2	105	0.085560579	NA
PCNX1	36	0.085881314	NA
PPIL2	37	0.085881314	NA
TSPAN9	174	0.086055571	NA
TEKT4P2	106	0.086388091	NA
STK3	135	0.086408385	NA
DUSP15	33	0.086548725	NA
TTLL9	43	0.086548725	NA
BHMT2	10	0.086862382	NA
DMGDH	11	0.086862382	NA
EHMT2	42	0.086945101	NA
GALNT17	200	0.086945101	NA
PXN	57	0.086945101	NA
KLF13	85	0.087037411	NA
TSPAN13	10	0.087249616	NA
PARD3B	155	0.087323079	NA
CDH16	30	0.087371541	NA
RRAD	21	0.087371541	NA
DAZAP1	112	0.087649149	NA
GAMT	32	0.087649149	NA
ADAMTS13	103	0.087892541	NA
SLC25A10	44	0.087909318	NA
GDF6	122	0.08841956	NA
SH2B2	98	0.088434102	NA
CHD7	57	0.08861343	NA
NF2	75	0.088666542	NA
RBM4B	30	0.089622742	NA
TLR6	6	0.091273251	NA
SYT13	15	0.091507707	NA
MDGA2	151	0.091579592	NA
FAM238C	17	0.091709357	NA
CDH4	768	0.092494652	NA
INO80D	68	0.09269156	NA
CCDC12	63	0.092962519	NA
NBEAL2	88	0.092962519	NA
CHRM4	40	0.093009987	NA
ZNF878	51	0.0932781	NA
CHMP4A	30	0.093320463	NA
MDP1	30	0.093320463	NA
NEDD8-MDP1	53	0.093320463	NA
TM9SF1	65	0.093320463	NA
ARMC9	164	0.093508908	NA
TMOD3	35	0.094095443	NA
REXO1L1P	454	0.094187369	NA
CELSR1	360	0.09424703	NA
PHYKPL	38	0.09424703	NA
CTCF	81	0.094496662	NA
SLC7A5P1	30	0.094625712	NA
SMG1P2	310	0.094625712	NA
NACC2	200	0.094721288	NA
DPCD	18	0.095141812	NA
POLL	28	0.095141812	NA
GSC	78	0.095348191	NA
AK8	142	0.095537138	NA
CDH23	274	0.095537138	NA
GIPC3	28	0.095617453	NA
C9orf131	18	0.095797837	NA
MTFP1	41	0.095797837	NA
SEC14L2	49	0.095797837	NA
IGDCC4	57	0.095824644	NA
FAM227A	73	0.095827177	NA
TCF7L2	135	0.096044798	NA
PRAM1	32	0.096088788	NA
SKI	213	0.096275518	NA
SS18L1	68	0.096728362	NA
KIAA0513	99	0.096820893	NA
LHX2	118	0.096846447	NA
CCM2L	30	0.096954705	NA
NCF2	13	0.097070194	NA
CAMTA1	699	0.097086146	NA
LOC541473	14	0.097316326	NA
NSUN5P2	35	0.097316326	NA
STAG3L3	79	0.097316326	NA
SMCHD1	62	0.09765066	NA
CPTP	12	0.098004963	NA
INTS11	31	0.098004963	NA
RIPOR1	39	0.098361347	NA
FAM66B	72	0.098373014	NA
RTEL1	107	0.098386618	NA
RTEL1-TNFRSF6B	108	0.098386618	NA
ZNF598	59	0.098926669	NA
TINAGL1	10	0.09907553	NA
MIR1253	5	0.099138873	NA
HMGCL	52	0.099154793	NA
SLC6A6	63	0.099364874	NA
CXADR	60	0.099447304	NA
ASAP2	99	0.099732406	NA
CFAP61	67	0.099732406	NA
CBX1	46	0.099776595	NA
ANXA11	44	0.09991301	NA
SETBP1	88	0.099920436	NA
ZNF827	76	0.100206683	NA
CALHM2	12	0.100309699	NA
ARID5B	68	0.100319603	NA
ARHGAP27P1	42	0.1007398	NA
FAM234A	135	0.100785138	NA
LUC7L	295	0.100785138	NA
COL23A1	388	0.10089972	NA
ORAOV1	45	0.100957241	NA
MDFI	45	0.101049927	NA
GUSBP3	325	0.101281494	NA
SERF1A	49	0.101281494	NA
MIR4314	3	0.101868807	NA
MIR5188	25	0.102001388	NA
UBC	26	0.102001388	NA
MKNK2	52	0.102099655	NA
GABARAPL1	46	0.102497828	NA
GUSB	40	0.102618914	NA
MEGF11	135	0.10307035	NA
TSNAXIP1	88	0.103088126	NA
GTF2IRD1	213	0.103311034	NA
RIPOR3	119	0.10378251	NA
CTU2	52	0.104086117	NA
JPH3	218	0.104086117	NA
RNF166	64	0.104086117	NA
CELF1	72	0.10443542	NA
MDM4	124	0.10443542	NA
KDM7A	37	0.104590876	NA
KDM7A-DT	28	0.104590876	NA
ASIC4	19	0.104610614	NA
CDHR5	35	0.104610614	NA
SCT	14	0.104610614	NA
AGAP7P	18	0.105475041	NA
CREBZF	27	0.105475041	NA
PARG	207	0.105475041	NA
TRIM17	10	0.105605459	NA
CAPZB	116	0.105669192	NA
DIAPH1	41	0.105717573	NA
HDAC3	33	0.105717573	NA
RPF2	51	0.105719602	NA
PTPRA	88	0.106292781	NA
VPS16	26	0.106292781	NA
KBTBD13	18	0.106458535	NA
RASL12	33	0.106458535	NA
CHST5	27	0.107036056	NA
SGSM1	83	0.107222955	NA
FAM167A-AS1	37	0.107712637	NA
CHRNA4	119	0.107856331	NA
C5orf38	61	0.107859402	NA
IRX2	88	0.107859402	NA
DAPL1	46	0.107922502	NA
CCNJL	66	0.108161139	NA
CD300A	31	0.108568938	NA
PLEKHG2	57	0.109300228	NA
MIR1272	5	0.109516842	NA
RBPMS2	34	0.109516842	NA
FLJ12825	66	0.109652535	NA
GADD45B	57	0.109793361	NA
C7orf65	26	0.109851942	NA
ZNF540	43	0.109906574	NA
ZNF571-AS1	36	0.109906574	NA
FRAS1	115	0.110097237	NA
C11orf65	38	0.110311041	NA
VPS25	13	0.110335847	NA
BAZ1A	72	0.110459515	NA
KLHL12	38	0.11059573	NA
MATN2	59	0.110979141	NA
FSD2	17	0.111340552	NA
TMEM132D	231	0.111714936	NA
MVP	50	0.112159194	NA
R3HDM2	90	0.112238198	NA
MYO1F	124	0.112427397	NA
GAPVD1	66	0.112908308	NA
ARHGEF10L	200	0.112910049	NA
ZBTB7B	60	0.11309293	NA
ZFR2	162	0.113143043	NA
PXDN	165	0.113617656	NA
RPN2	63	0.113926077	NA
CELF4	221	0.114033618	NA
COL9A2	60	0.11429588	NA
TRIM2	100	0.114328167	NA
HPN-AS1	75	0.115042155	NA
GPR149	29	0.115402766	NA
REXO1L2P	108	0.115501482	NA
TLL2	65	0.115508266	NA
KPNA6	59	0.115581447	NA
AS3MT	41	0.11594915	NA
BORCS7-ASMT	58	0.11594915	NA
RALGDS	152	0.116578698	NA
RBFOX3	618	0.116578698	NA
SCAP	66	0.116578698	NA
H1FNT	7	0.116747711	NA
DHX9	32	0.117055287	NA
C6orf201	22	0.117128622	NA
FAM217A	16	0.117128622	NA
TUT1	39	0.117146958	NA
MYLK3	41	0.117474922	NA
MUC4	109	0.117670715	NA
FOXD4L5	19	0.117689804	NA
CCDC88C	236	0.117764403	NA
CTSA	37	0.117958864	NA
NEURL2	37	0.117958864	NA
SPATA25	34	0.117958864	NA
CERCAM	73	0.118857405	NA
LY86-AS1	56	0.118857405	NA
SORCS2	695	0.118857405	NA
SNAPC2	44	0.118866896	NA
TGFBR3L	32	0.118866896	NA
WIPF3	29	0.119299613	NA
MYOCD	90	0.119591386	NA
CDK20	18	0.12006895	NA
MARK3	101	0.120296682	NA
CROCC	356	0.120370812	NA
LIN28B-AS1	26	0.120524834	NA
UBE2G2	35	0.121031548	NA
EVPLL	20	0.121253256	NA
ADK	119	0.121254578	NA
MRPS26	32	0.121435326	NA
SLC3A2	53	0.121515734	NA
FRMD6-AS2	38	0.121944684	NA
COL7A1	60	0.122293121	NA
PHACTR3	162	0.122373572	NA
HIC2	66	0.122927168	NA
RNF157	84	0.123506477	NA
DAPK3	75	0.123719655	NA
ABCB1	44	0.123799458	NA
NUSAP1	65	0.12403293	NA
HECTD1	64	0.124072395	NA
FURIN	21	0.124083863	NA
CDCP2	16	0.124436627	NA
LARP1B	164	0.124450284	NA
BMP8A	84	0.124625639	NA
MYH13	55	0.124895986	NA
GREB1	112	0.12572632	NA
LINC02167	34	0.125806173	NA
LRRC56	54	0.126061249	NA
KMT2B	82	0.126149656	NA
DOT1L	202	0.12628307	NA
ESRP1	98	0.126423067	NA
LOC100288748	69	0.126423067	NA
RRP7A	52	0.126423067	NA
PRELID3A	43	0.126554143	NA
ARPC1A	95	0.126568548	NA
ARPC1B	65	0.126568548	NA
BRF1	176	0.126675808	NA
PTPN22	21	0.127420667	NA
DDX39A	72	0.127711924	NA
ORC3	23	0.128287203	NA
RHOJ	2	0.129056723	NA
PLPP7	60	0.129130352	NA
METAP2	23	0.129359251	NA
LGALS9B	10	0.129461703	NA
PCSK5	114	0.129791867	NA
NOS2	66	0.130004357	NA
FOXO3	61	0.130264985	NA
GLI2	280	0.130264985	NA
TBPL1	11	0.130264985	NA
ST3GAL5	41	0.130847445	NA
MTUS2	68	0.131853951	NA
C18orf65	64	0.13281152	NA
ZNF516	196	0.13281152	NA
ABRAXAS2	53	0.13285615	NA
AXL	20	0.13302531	NA
ETS1	28	0.133765379	NA
TRAFD1	42	0.135161974	NA
PEBP1	41	0.135326563	NA
RBM47	124	0.135480235	NA
SLC7A5	167	0.135566193	NA
CBX2	36	0.135667668	NA
NCAM1	83	0.135687478	NA
LYPD6B	23	0.135809149	NA
CDH22	122	0.135962238	NA
THRAP3	62	0.136053959	NA
MIAT	32	0.136076782	NA
FOXD2	45	0.136588954	NA
FOXD2-AS1	39	0.136588954	NA
EXD3	275	0.137024979	NA
CHIT1	49	0.137469399	NA
SAMD5	62	0.137492613	NA
ANG	57	0.137703356	NA
RNASE4	57	0.137703356	NA
DEPP1	12	0.138243599	NA
RASSF4	20	0.138243599	NA
ROR2	204	0.138792812	NA
ADAMTS2	345	0.139292872	NA
BCAS3	226	0.139292872	NA
TP53I11	52	0.139292872	NA
CANT1	40	0.139579696	NA
ATP13A2	68	0.140478846	NA
CPLANE1	86	0.140546536	NA
SSUH2	46	0.14111556	NA
LINC00609	7	0.141436129	NA
COL6A1	52	0.141515674	NA
TBC1D22A	402	0.141586089	NA
LINC00693	14	0.14167597	NA
SMO	48	0.141837161	NA
CRHR1	132	0.141905611	NA
PAIP2B	27	0.141905611	NA
FAM155A	148	0.14202599	NA
UNC5B	112	0.142064881	NA
UNC5B-AS1	9	0.142064881	NA
NKX2-5	55	0.14224159	NA
BCL2L12	41	0.14250521	NA
IRF3	35	0.14250521	NA
UBE2G1	104	0.14288734	NA
MELK	81	0.143391937	NA
RBM28	12	0.144238072	NA
UHRF1	136	0.144511027	NA
TCP10L2	16	0.144687459	NA
KALRN	88	0.145306899	NA
KLHL29	234	0.145413649	NA
BDH1	93	0.145638215	NA
SLC19A1	60	0.145959437	NA
SRSF5	87	0.147053398	NA
GSTP1	16	0.147275448	NA
LATS1	53	0.147545821	NA
EMC3	33	0.147961078	NA
ITGB5	51	0.147961078	NA
LINC01019	77	0.147971512	NA
IRX4	113	0.148337432	NA
HERC2	109	0.148447033	NA
KEAP1	77	0.148773241	NA
SLC9A1	53	0.149173505	NA
LOC339166	85	0.149514785	NA
IGSF22	29	0.150405048	NA
WDTC1	71	0.150497179	NA
LIMS3-LOC440895	56	0.150641277	NA
SHISA6	128	0.150669183	NA
ATP1A2	13	0.150883578	NA
RUVBL2	63	0.150995985	NA
HNRNPU	29	0.151707902	NA
SPEN	107	0.152071154	NA
SLC23A2	90	0.152118496	NA
ST3GAL1	113	0.152220701	NA
BTBD9	91	0.152387424	NA
PTGDS	31	0.152585634	NA
DUSP14	89	0.15390293	NA
FRMD6	66	0.15413896	NA
EVX2	80	0.154736908	NA
POMGNT2	8	0.155092591	NA
CREBRF	47	0.155242182	NA
HIGD2A	20	0.155302563	NA
NOP16	22	0.155302563	NA
DPEP1	106	0.155841908	NA
TBC1D14	176	0.156115585	NA
NEDD4L	152	0.156339703	NA
STX18-AS1	65	0.15735084	NA
C22orf34	75	0.157682188	NA
ABR	467	0.158062591	NA
CHST13	28	0.158204155	NA
FOXO1	136	0.158701013	NA
ZDHHC14	180	0.159266354	NA
CPNE5	73	0.159377574	NA
CYB5R3	86	0.159563876	NA
MACROD1	340	0.159563876	NA
POLDIP3	60	0.159563876	NA
LOC100133315	54	0.159655868	NA
ADAM12	125	0.159671961	NA
MIR924HG	74	0.159813415	NA
NLGN1	113	0.159846547	NA
SORL1	104	0.160016427	NA
WDR5	70	0.160669186	NA
PTPRF	73	0.16075403	NA
VSX2	101	0.161566847	NA
GORASP2	30	0.161700849	NA
PLOD3	53	0.161700849	NA
RSPO1	32	0.161700849	NA
TGFBR2	32	0.161700849	NA
LAMA5	140	0.162149457	NA
SEMA5A	63	0.162484511	NA
EXD2	31	0.16311371	NA
PCDHA1	280	0.163131425	NA
PCDHA2	266	0.163131425	NA
PCDHA3	254	0.163131425	NA
PCDHA4	254	0.163131425	NA
PCDHA5	216	0.163131425	NA
PCDHA6	212	0.163131425	NA
PCDHA7	198	0.163131425	NA
TAOK3	126	0.163131425	NA
OTUD7A	140	0.163556173	NA
KLHL42	13	0.163698109	NA
NXN	472	0.163842309	NA
PRKCA	177	0.164163716	NA
MGMT	145	0.164357984	NA
ERBB4	152	0.164539031	NA
ATP1A3	67	0.166151723	NA
VWA3B	65	0.166502212	NA
TRAM2	25	0.166519329	NA
TJP1	50	0.16716898	NA
GABARAPL3	31	0.167739661	NA
ZNF774	40	0.167739661	NA
STRIP2	40	0.167915527	NA
MTHFD1L	134	0.168567998	NA
GS1-124K5.11	78	0.168810907	NA
VGLL4	139	0.169007443	NA
JUP	234	0.16920639	NA
KRT17	8	0.16920639	NA
DSCAML1	264	0.169320282	NA
ZBTB20	59	0.1693369	NA
PRPF8	68	0.169846567	NA
IQCK	79	0.16993418	NA
C19orf70	41	0.170339196	NA
C5orf66	195	0.170339196	NA
HSD11B1L	62	0.170339196	NA
PITX1	57	0.170339196	NA
RPL36	50	0.170339196	NA
CDKN2A	68	0.170498235	NA
MTAP	156	0.170498235	NA
MIR3936HG	13	0.170519463	NA
SLC22A4	33	0.170519463	NA
UVSSA	111	0.170792044	NA
LINC00910	48	0.170798271	NA
PITPNM3	91	0.170798271	NA
PAPOLG	38	0.170890193	NA
DNAJB6	138	0.171051227	NA
OSGIN1	40	0.171343602	NA
POM121L8P	65	0.171654053	NA
TBC1D8	122	0.171667656	NA
TNPO1	40	0.172023535	NA
ZDHHC21	28	0.172075906	NA
SMCR8	38	0.173675595	NA
TOP3A	63	0.173675595	NA
DUOX2	89	0.17433601	NA
DUOXA2	60	0.17433601	NA
DUX4L1	605	0.174376669	NA
OSTM1	38	0.174479337	NA
MMP23B	51	0.174950284	NA
KIAA1671	126	0.175196193	NA
PRUNE2	97	0.175343222	NA
RAB6A	79	0.175664486	NA
CORO2A	49	0.175731316	NA
ZCCHC14	165	0.175731316	NA
FBXL6	17	0.176119856	NA
SLC52A2	15	0.176119856	NA
TMEM249	15	0.176119856	NA
CLPB	58	0.176235011	NA
SIK3	92	0.176588798	NA
AMPH	36	0.176721491	NA
RBM5	45	0.17684874	NA
RBM6	178	0.17684874	NA
PARVA	52	0.176938974	NA
CA7	15	0.176975414	NA
CCDC63	33	0.176975414	NA
FEZF2	43	0.176975414	NA
IL17D	34	0.176975414	NA
ERCC1	227	0.177188265	NA
SNX6	78	0.177968544	NA
RGS12	181	0.178259452	NA
ZNF227	24	0.178691764	NA
PLAT	61	0.179411083	NA
CARD10	86	0.179446433	NA
PITPNM2	103	0.179555342	NA
PUS1	69	0.180089519	NA
ARSG	128	0.180184778	NA
TMEM184B	93	0.180184778	NA
SQSTM1	66	0.180245336	NA
BEST4	14	0.180935226	NA
SLC30A3	30	0.181051475	NA
CYTH2	66	0.181221827	NA
ITGB7	13	0.181278297	NA
AIFM2	19	0.181832799	NA
TRIM29	47	0.182201414	NA
NACAD	11	0.182352154	NA
C1QTNF8	34	0.182826569	NA
HS3ST1	26	0.183076726	NA
DBX1	69	0.183212152	NA
LZIC	12	0.184323861	NA
RABEP1	70	0.184787024	NA
M1AP	36	0.185279823	NA
SEMA4F	22	0.185279823	NA
LAPTM5	17	0.185322207	NA
THTPA	31	0.186911095	NA
ZFHX2	30	0.186911095	NA
UBAP1	75	0.18713591	NA
ACYP2	42	0.187437076	NA
KRT19	19	0.187437076	NA
CNDP1	29	0.187444863	NA
LINC00534	10	0.187444863	NA
CHRAC1	53	0.18753463	NA
RPS6KA2	266	0.187662604	NA
MORN3	83	0.187977717	NA
MELTF-AS1	12	0.188414517	NA
GNA12	95	0.18870901	NA
CACNG3	54	0.189695099	NA
MAST1	62	0.189751954	NA
NVL	76	0.190169504	NA
AEBP1	26	0.190871516	NA
MIR4649	7	0.190871516	NA
FXYD2	17	0.19100066	NA
FXYD6-FXYD2	30	0.19100066	NA
DMKN	24	0.191010754	NA
SLC2A5	73	0.192447727	NA
COBL	120	0.192681109	NA
MCHR2	12	0.192681109	NA
MCHR2-AS1	19	0.192681109	NA
VAX1	55	0.193081295	NA
ETS2	24	0.193102965	NA
HK1	121	0.193102965	NA
SLC22A17	17	0.193104479	NA
NUDT3	87	0.193209414	NA
PBX1	86	0.193209414	NA
RPS10-NUDT3	146	0.193209414	NA
MCTP1	62	0.19324083	NA
TOP3B	18	0.19324083	NA
MIGA1	39	0.193516091	NA
ST5	119	0.193642806	NA
MYT1L	273	0.193741796	NA
LINC00673	144	0.193788637	NA
SPATA13	126	0.194411805	NA
DAP3	47	0.194901848	NA
YY1AP1	114	0.194901848	NA
HTR7	22	0.195274875	NA
COX14	59	0.195317872	NA
GPD1	7	0.195317872	NA
LINC02389	7	0.195714236	NA
UTP4	51	0.196083283	NA
THSD4	133	0.196229761	NA
MYO1D	124	0.19635505	NA
HLCS	146	0.196816963	NA
TIMM13	44	0.196900818	NA
TBC1D10B	36	0.196903036	NA
GRIN3A	47	0.197068888	NA
C14orf93	36	0.19726546	NA
IRF2BPL	63	0.197315471	NA
KCNK9	90	0.197320873	NA
SNX21	8	0.197320873	NA
CACNA1I	124	0.197470178	NA
ANKRD6	47	0.197832858	NA
LYRM2	50	0.197832858	NA
PSAP	42	0.198572327	NA
EXOC3L2	65	0.199077115	NA
SELENOK	18	0.199077115	NA
MAGI1	174	0.199366196	NA
KANK2	75	0.199498355	NA
AGL	21	0.199732042	NA
B4GALT5	45	0.200038958	NA
TSPEAR	227	0.200165534	NA
HAPLN4	49	0.2001721	NA
LHPP	181	0.200459905	NA
DNAJC24	30	0.200474892	NA
NEO1	41	0.201500914	NA
FAT3	57	0.201939282	NA
EEF1A1	31	0.202824765	NA
RERE	247	0.202900977	NA
REREP3	51	0.203234044	NA
SIX1	50	0.203487828	NA
PGM3	33	0.203561096	NA
RWDD2A	33	0.203561096	NA
CDK2AP1	66	0.204159046	NA
MGRN1	159	0.204254127	NA
TSPAN33	19	0.204254127	NA
MYO1E	82	0.204411569	NA
LMAN1L	16	0.204752427	NA
LINC02111	17	0.204881234	NA
KRT83	1	0.206564393	NA
BRSK1	50	0.206883625	NA
SCGB1D1	6	0.206943646	NA
XRN2	43	0.207234314	NA
CCDC125	56	0.207537113	NA
VARS	30	0.207801216	NA
WNT9A	47	0.207894132	NA
LOC645513	16	0.207933437	NA
SKAP2	61	0.207933437	NA
NRF1	60	0.208261248	NA
ACR	17	0.209612525	NA
WDR66	74	0.209632921	NA
DIP2B	104	0.209713874	NA
STPG2-AS1	23	0.209713874	NA
YPEL1	51	0.209713874	NA
DUX4L4	268	0.209965948	NA
DUX4L5	417	0.209965948	NA
LINC00620	55	0.210060609	NA
FGF21	31	0.210267733	NA
FUT1	48	0.210267733	NA
SART1	63	0.210267733	NA
GPR62	10	0.210370243	NA
CACNA1B	199	0.210426567	NA
LMAN2	36	0.210426567	NA
CECR2	205	0.210587079	NA
HABP4	85	0.210587079	NA
SLC7A1	59	0.210644016	NA
CAPG	61	0.211147636	NA
ZNF708	36	0.211514791	NA
RRAGA	22	0.21182166	NA
SIN3B	76	0.211910783	NA
PRKD1	59	0.212059934	NA
GNG13	20	0.212144705	NA
PRR25	60	0.212144705	NA
MTMR9	27	0.212147016	NA
SCN1A	19	0.212495122	NA
ZC3H3	197	0.212495122	NA
MPRIP	116	0.212496627	NA
CLIC1	38	0.212605394	NA
MSH5-SAPCD1	47	0.212605394	NA
CCT3	58	0.212643066	NA
CKLF-CMTM1	34	0.21290788	NA
CMTM1	25	0.21290788	NA
CMTM2	28	0.21290788	NA
PLEKHA6	61	0.212960242	NA
GPC1	100	0.212992156	NA
PTPN14	88	0.213532758	NA
MAFK	48	0.213726312	NA
PHF14	41	0.213940129	NA
CNTROB	23	0.21411457	NA
LAYN	17	0.214225436	NA
MYH14	114	0.215121951	NA
STARD13	135	0.215135025	NA
PMEPA1	119	0.215424492	NA
GPR6	11	0.215699208	NA
VAC14	103	0.215699208	NA
ARHGAP42	24	0.215918264	NA
AP1G2	7	0.215964995	NA
JPH4	24	0.215964995	NA
EYS	132	0.216171928	NA
C11orf21	16	0.216224606	NA
TSPAN32	20	0.216224606	NA
CES1P1	7	0.216811746	NA
SLC22A23	150	0.216811746	NA
KMT2C	81	0.217178595	NA
LINC01168	39	0.217178595	NA
REEP3	47	0.217347515	NA
PIAS4	47	0.217664169	NA
AAGAB	30	0.217679937	NA
ABHD11	26	0.217679937	NA
ACBD5	44	0.217679937	NA
ADAM33	38	0.217679937	NA
ADAM8	54	0.217679937	NA
ADAMTS10	64	0.217679937	NA
ADSSL1	47	0.217679937	NA
AKR1C3	21	0.217679937	NA
ALG10B	6	0.217679937	NA
ALK	137	0.217679937	NA
ANKRD26P1	34	0.217679937	NA
AP3B1	71	0.217679937	NA
ASF1B	65	0.217679937	NA
ATAD2B	59	0.217679937	NA
ATXN7	83	0.217679937	NA
AUTS2	258	0.217679937	NA
C19orf25	82	0.217679937	NA
C7orf26	68	0.217679937	NA
CCDC115	37	0.217679937	NA
CCDC137	57	0.217679937	NA
CCDC42	32	0.217679937	NA
CCND1	134	0.217679937	NA
CD151	23	0.217679937	NA
CD79B	14	0.217679937	NA
CDC25B	42	0.217679937	NA
CDCA5	26	0.217679937	NA
CDK4	19	0.217679937	NA
CDK5	31	0.217679937	NA
CLCNKB	28	0.217679937	NA
CLNS1A	27	0.217679937	NA
CPT1C	76	0.217679937	NA
CRACR2B	18	0.217679937	NA
CRELD1	57	0.217679937	NA
CRELD2	43	0.217679937	NA
DEPDC7	25	0.217679937	NA
DIO2-AS1	29	0.217679937	NA
DNAH2	144	0.217679937	NA
DNM2	172	0.217679937	NA
DUSP4	123	0.217679937	NA
EBF3	214	0.217679937	NA
EEF2K	50	0.217679937	NA
EFNA5	90	0.217679937	NA
EGR4	40	0.217679937	NA
EIF4E	47	0.217679937	NA
ELOA3	92	0.217679937	NA
FAM114A1	19	0.217679937	NA
FAM19A2	95	0.217679937	NA
FAM69C	45	0.217679937	NA
FAM86C2P	42	0.217679937	NA
FLJ13224	44	0.217679937	NA
FNBP4	59	0.217679937	NA
FZR1	85	0.217679937	NA
GALNT11	45	0.217679937	NA
GATA3	80	0.217679937	NA
GATA3-AS1	52	0.217679937	NA
GFI1	73	0.217679937	NA
GLE1	45	0.217679937	NA
GLIPR2	33	0.217679937	NA
GSE1	196	0.217679937	NA
HCK	40	0.217679937	NA
HES3	25	0.217679937	NA
HES5	23	0.217679937	NA
HMGXB3	56	0.217679937	NA
HP1BP3	46	0.217679937	NA
HSPA4	58	0.217679937	NA
IL17RC	55	0.217679937	NA
IL17REL	64	0.217679937	NA
IMP4	37	0.217679937	NA
IQCH	53	0.217679937	NA
IRF4	64	0.217679937	NA
IRF7	24	0.217679937	NA
JOSD2	48	0.217679937	NA
JUNB	35	0.217679937	NA
KATNAL2	333	0.217679937	NA
KCNG1	67	0.217679937	NA
KCNIP4	132	0.217679937	NA
KDM4B	395	0.217679937	NA
KIAA1549L	42	0.217679937	NA
KIAA1614	59	0.217679937	NA
KLHL17	36	0.217679937	NA
LARGE2	51	0.217679937	NA
LEMD2	31	0.217679937	NA
LILRA1	6	0.217679937	NA
LILRA2	19	0.217679937	NA
LINC00092	35	0.217679937	NA
LOC100507373	72	0.217679937	NA
LRP2	60	0.217679937	NA
LRRC45	47	0.217679937	NA
LSM14B	34	0.217679937	NA
LYAR	21	0.217679937	NA
MAP3K8	64	0.217679937	NA
MARCH9	19	0.217679937	NA
MAST4	71	0.217679937	NA
MBLAC1	30	0.217679937	NA
MEX3B	78	0.217679937	NA
MFAP1	57	0.217679937	NA
MFSD2A	26	0.217679937	NA
MGAM	9	0.217679937	NA
MICU1	70	0.217679937	NA
MIR1256	42	0.217679937	NA
MSL2	91	0.217679937	NA
MYO10	182	0.217679937	NA
NAA25	58	0.217679937	NA
NAV2	216	0.217679937	NA
NCF1	42	0.217679937	NA
NOC2L	61	0.217679937	NA
NR5A1	54	0.217679937	NA
PANK4	104	0.217679937	NA
PARP4	29	0.217679937	NA
PC	180	0.217679937	NA
PDGFD	48	0.217679937	NA
PEX16	58	0.217679937	NA
PFKL	40	0.217679937	NA
PHB	12	0.217679937	NA
PLXNA4	145	0.217679937	NA
PPARA	113	0.217679937	NA
PPP1R14A	41	0.217679937	NA
PRDX5	24	0.217679937	NA
PRKACA	50	0.217679937	NA
PTCRA	39	0.217679937	NA
QTRT1	77	0.217679937	NA
RAC3	22	0.217679937	NA
RADIL	187	0.217679937	NA
RASL10B	24	0.217679937	NA
RCOR2	34	0.217679937	NA
RILP	23	0.217679937	NA
RIN3	117	0.217679937	NA
RNASEH2C	20	0.217679937	NA
RNF139	38	0.217679937	NA
RSL1D1	43	0.217679937	NA
RTKN	51	0.217679937	NA
SALL4	64	0.217679937	NA
SCARF1	71	0.217679937	NA
SH3D19	39	0.217679937	NA
SINHCAF	71	0.217679937	NA
SLC44A1	56	0.217679937	NA
SLC4A2	51	0.217679937	NA
SLFN12L	64	0.217679937	NA
SMAD6	93	0.217679937	NA
SNX22	46	0.217679937	NA
SOGA3	66	0.217679937	NA
SPTAN1	108	0.217679937	NA
SREBF1	72	0.217679937	NA
SUPV3L1	16	0.217679937	NA
TEPP	20	0.217679937	NA
TESK1	25	0.217679937	NA
TEX41	39	0.217679937	NA
THAP7	35	0.217679937	NA
THAP7-AS1	38	0.217679937	NA
THUMPD2	19	0.217679937	NA
TIGD6	34	0.217679937	NA
TMPO	61	0.217679937	NA
TMPO-AS1	45	0.217679937	NA
TOMM40	49	0.217679937	NA
TPP2	49	0.217679937	NA
TRAF3	97	0.217679937	NA
TRMT112	23	0.217679937	NA
TUBB6	91	0.217679937	NA
TUBB8	15	0.217679937	NA
TUNAR	35	0.217679937	NA
UBA2	26	0.217679937	NA
UNC93B1	28	0.217679937	NA
UPF2	95	0.217679937	NA
USP33	27	0.217679937	NA
WDR59	89	0.217679937	NA
WDR76	67	0.217679937	NA
WDR82	53	0.217679937	NA
YWHAG	43	0.217679937	NA
YY1	52	0.217679937	NA
ZBTB42	56	0.217679937	NA
ZBTB49	19	0.217679937	NA
ZC3H7A	49	0.217679937	NA
ZFPL1	26	0.217679937	NA
ZMYM5	62	0.217679937	NA
ZSWIM4	122	0.217679937	NA
ARHGAP39	167	0.217688681	NA
MYO19	44	0.217688681	NA
PIGW	24	0.217688681	NA
PTPN12	31	0.217688681	NA
PRKACB	14	0.217694802	NA
TMEM229B	48	0.217745037	NA
IMPA2	61	0.21801484	NA
ST3GAL2	114	0.218029093	NA
GALNT14	66	0.218898446	NA
PSG6	57	0.218989278	NA
CUX1	470	0.219217721	NA
CRNDE	66	0.219587461	NA
IRX5	68	0.219587461	NA
FSTL4	121	0.220059563	NA
SPOP	71	0.220290126	NA
LINC00565	18	0.220315671	NA
PNPLA1	39	0.220329891	NA
HELZ	81	0.22038647	NA
MAPKAPK3	44	0.220393104	NA
PRDM6	132	0.220416794	NA
LIPG	32	0.220759787	NA
SUOX	23	0.22126668	NA
WWC2	80	0.22126668	NA
WWC2-AS2	41	0.22126668	NA
FSCN1	76	0.222160051	NA
CPED1	28	0.222521817	NA
SCX	13	0.222521817	NA
SNHG15	11	0.222521817	NA
LLGL2	91	0.222628012	NA
ARHGAP26	107	0.222639949	NA
RNF213	195	0.223305816	NA
SEC14L5	95	0.223598314	NA
SCAI	70	0.223721502	NA
CAMK1D	335	0.224058549	NA
MIR4284	9	0.224058549	NA
STX1A	46	0.224058549	NA
SVOPL	32	0.224070794	NA
LINGO2	155	0.224431778	NA
ELK4	52	0.224747619	NA
SLC45A3	45	0.224747619	NA
KCNMB3	14	0.224774545	NA
SYTL3	116	0.224792014	NA
GMDS	132	0.225165796	NA
NTN1	188	0.225165796	NA
TPD52L2	89	0.225417832	NA
MTMR14	41	0.225448176	NA
PDXDC1	177	0.225454746	NA
DDX31	68	0.22559243	NA
GTF3C4	49	0.22559243	NA
KRT8	70	0.225674881	NA
FTCDNL1	17	0.22590151	NA
RBM7	3	0.226146006	NA
CTNNA2	192	0.226451338	NA
CNTNAP3B	57	0.226514176	NA
ZNF32-AS3	31	0.226647263	NA
DNAJB8-AS1	19	0.226884181	NA
VPS37A	24	0.227152229	NA
CRISPLD2	184	0.227219915	NA
SNTA1	30	0.227265402	NA
ADAMTS17	177	0.227316583	NA
MCM5	63	0.227316583	NA
MRPS27	33	0.227419365	NA
PTCD2	33	0.227419365	NA
DCLRE1C	135	0.227948499	NA
DKK2	50	0.227962227	NA
SYN3	255	0.228096424	NA
ELFN2	114	0.228744807	NA
ALOX12	18	0.22880182	NA
ALOX12-AS1	53	0.22880182	NA
ATP8B2	53	0.229103955	NA
NPFFR2	19	0.229123023	NA
SGSM3	32	0.229144043	NA
TTC7A	122	0.229144043	NA
LINC01816	36	0.229756032	NA
PMS2CL	97	0.22983376	NA
AHDC1	62	0.22983633	NA
SPC24	24	0.22983633	NA
LIPE-AS1	181	0.230248823	NA
EP300	101	0.230365504	NA
PDZD7	38	0.230365504	NA
PCGF6	85	0.23040984	NA
GATA5	59	0.23081827	NA
UBE2E1	27	0.230823178	NA
RGS20	80	0.230998454	NA
KIT	50	0.231446395	NA
CNTNAP2	396	0.231565037	NA
PDE4B	87	0.231656382	NA
AARS	111	0.231971983	NA
DDX19B	104	0.231971983	NA
PGA5	16	0.232005013	NA
STON2	24	0.232220916	NA
SSPO	101	0.232478019	NA
EPS8L1	105	0.232633205	NA
ZC3H12C	32	0.232888098	NA
BAHD1	48	0.232895656	NA
JAG1	56	0.233133478	NA
GGCT	31	0.23336233	NA
PLPBP	23	0.23336233	NA
DNAJC22	56	0.233802737	NA
HCN2	101	0.233802737	NA
MIR129-2	40	0.233833661	NA
ATXN2	122	0.234027265	NA
MFF	14	0.234027265	NA
NBPF15	48	0.234638171	NA
FBRSL1	220	0.234664988	NA
JPH1	37	0.234664988	NA
CTSZ	38	0.234733598	NA
CCNF	36	0.235267873	NA
TEDC2	18	0.235267873	NA
LHX1	84	0.236230865	NA
ZNF77	24	0.236251068	NA
MFAP5	10	0.237366485	NA
KIF13A	74	0.237529008	NA
TERT	97	0.237881791	NA
RNF167	40	0.238386724	NA
SLC25A11	40	0.238386724	NA
CYP27C1	66	0.238396772	NA
RAB40B	104	0.238452351	NA
NTRK3	134	0.238520244	NA
LANCL2	39	0.238973534	NA
IL31RA	20	0.239078932	NA
PPIG	27	0.239112758	NA
FARS2	125	0.239174542	NA
ELP6	54	0.239277494	NA
UBN2	26	0.239890745	NA
ST7	42	0.240008507	NA
UNKL	167	0.240501397	NA
INTS1	138	0.240893575	NA
LINC01270	16	0.241133397	NA
LHB	57	0.241341891	NA
LOC101059948	52	0.241341891	NA
UNK	37	0.241497901	NA
LOC100506082	14	0.241605237	NA
RRM1	44	0.241605237	NA
AGO4	47	0.242093746	NA
LYPD2	19	0.242145401	NA
MIPEP	37	0.242263084	NA
BAHCC1	184	0.242310238	NA
PDLIM1	42	0.242310238	NA
SH3PXD2A	203	0.242435287	NA
TMEM45B	30	0.242726388	NA
CASP10	8	0.242744526	NA
CC2D1B	16	0.242744526	NA
FCAR	35	0.242765413	NA
MEP1A	11	0.24285243	NA
HHIP	27	0.242961988	NA
HHIP-AS1	24	0.242961988	NA
MEG3	82	0.243042965	NA
EIF2B3	80	0.243461059	NA
TNFRSF9	13	0.243540279	NA
GRIK3	77	0.243649408	NA
DNAJB1	67	0.243709799	NA
MIR639	23	0.243709799	NA
TECR	101	0.243709799	NA
TOX2	54	0.243709799	NA
THY1	28	0.243877526	NA
USP2-AS1	88	0.243877526	NA
TUBA1C	114	0.243925663	NA
TENM3	256	0.244544756	NA
DBH	62	0.244677099	NA
DBH-AS1	37	0.244677099	NA
NKX6-1	73	0.244819891	NA
DPYSL5	99	0.245028172	NA
DLC1	108	0.245287887	NA
KIRREL3	228	0.245499081	NA
SIRPA	59	0.245506159	NA
LINC01093	2	0.245545881	NA
SRCIN1	109	0.246049689	NA
ATF6	25	0.246248699	NA
ATP12A	25	0.24640355	NA
C1orf159	89	0.24644942	NA
COL4A3	81	0.246543181	NA
LOC654841	38	0.246543181	NA
RRAS2	31	0.246886316	NA
PPP1R12C	53	0.246916471	NA
MXRA7	61	0.246985324	NA
RPL27A	28	0.247012206	NA
SNORA3A	26	0.247012206	NA
SNORA3B	26	0.247012206	NA
DNASE2	30	0.247196885	NA
ALG6	16	0.247371122	NA
NRG1	167	0.248047101	NA
COTL1	52	0.248457055	NA
MESP1	7	0.248782847	NA
ADCY2	95	0.248975657	NA
C1QL4	53	0.249028677	NA
SBSN	17	0.249028677	NA
SLC24A4	91	0.249028677	NA
TGM7	10	0.249232653	NA
AP1M1	37	0.249433536	NA
MAIP1	44	0.249552184	NA
TYW5	44	0.249552184	NA
ACOT11	68	0.249683148	NA
FAM30A	26	0.249825775	NA
BICD1	82	0.250029797	NA
DUX4L8	706	0.250101134	NA
ELN	62	0.250444589	NA
HOXB-AS3	50	0.251076939	NA
HOXB3	75	0.251076939	NA
HOXB5	28	0.251076939	NA
USE1	42	0.251487711	NA
ACACA	156	0.251642328	NA
TEP1	23	0.251855415	NA
HAND2	45	0.252140613	NA
HAND2-AS1	60	0.252140613	NA
SALL3	39	0.252387297	NA
PTPN4	23	0.252480844	NA
TBCK	36	0.252952651	NA
CMBL	33	0.252963063	NA
MAP3K10	32	0.253216146	NA
SARDH	102	0.253216146	NA
PIP5K1A	91	0.253473756	NA
ZNF853	24	0.253473756	NA
ARRDC2	64	0.253532206	NA
CELA2A	11	0.253532206	NA
LOC284395	122	0.253542134	NA
DYM	50	0.253575573	NA
RNF144A	76	0.254048576	NA
DYSF	128	0.254065918	NA
RGS22	9	0.254260292	NA
PRSS55	25	0.254373463	NA
PIEZO1	257	0.254710665	NA
CLPTM1L	68	0.255053182	NA
COL12A1	86	0.255122609	NA
CASC15	237	0.255125934	NA
CD8A	87	0.255279586	NA
KRT17P5	7	0.255394795	NA
RPL8	33	0.255498805	NA
ZNF34	56	0.255498805	NA
CACNA1A	208	0.255762508	NA
IQSEC1	182	0.255762508	NA
MYH9	177	0.255762508	NA
PCCA	136	0.255762508	NA
RARB	83	0.255762508	NA
RASGRP3	47	0.255762508	NA
TONSL	51	0.255762508	NA
VPS28	52	0.255762508	NA
CHRM3	106	0.255956159	NA
CORIN	44	0.255956159	NA
EIF3B	42	0.255956159	NA
PRKAR1B	392	0.255956159	NA
C20orf203	16	0.256096527	NA
RPAP1	43	0.256182981	NA
SHMT1	82	0.256552566	NA
ABCC1	165	0.256714311	NA
ACAP3	81	0.256714311	NA
ALAS1	21	0.256714311	NA
ALPL	109	0.256714311	NA
ASB10	33	0.256714311	NA
ATP8B1	60	0.256714311	NA
CEP131	88	0.256714311	NA
CFHR4	17	0.256714311	NA
CLPTM1	42	0.256714311	NA
COL4A2	202	0.256714311	NA
DCC	115	0.256714311	NA
DMRT2	79	0.256714311	NA
DNMBP	66	0.256714311	NA
EMC9	13	0.256714311	NA
FBXO33	39	0.256714311	NA
FOCAD	41	0.256714311	NA
GDF15	32	0.256714311	NA
GGA1	63	0.256714311	NA
GGT3P	21	0.256714311	NA
GNB1	108	0.256714311	NA
GNL3	13	0.256714311	NA
GPR39	48	0.256714311	NA
GTF2E2	44	0.256714311	NA
HIC1	53	0.256714311	NA
IFT52	67	0.256714311	NA
IK	50	0.256714311	NA
KCNC2	40	0.256714311	NA
LOC286297	26	0.256714311	NA
MFSD6	20	0.256714311	NA
MIR3189	15	0.256714311	NA
MTA3	179	0.256714311	NA
NDUFA2	48	0.256714311	NA
NR2F1	74	0.256714311	NA
NR2F1-AS1	94	0.256714311	NA
PBRM1	56	0.256714311	NA
PCP4	29	0.256714311	NA
PDIA3P1	4	0.256714311	NA
PRKAB2	25	0.256714311	NA
PTPRS	219	0.256714311	NA
RSPH10B	68	0.256714311	NA
SARS	31	0.256714311	NA
SCAMP2	38	0.256714311	NA
SEC14L6	25	0.256714311	NA
SLC4A8	60	0.256714311	NA
SMAD1	24	0.256714311	NA
SNORD19B	1	0.256714311	NA
SNORD69	2	0.256714311	NA
SOX11	65	0.256714311	NA
SP6	56	0.256714311	NA
SUV39H2	57	0.256714311	NA
SYVN1	22	0.256714311	NA
TBC1D3P2	52	0.256714311	NA
TMEM120B	119	0.256714311	NA
TSPAN14	95	0.256714311	NA
ZBTB47	28	0.256714311	NA
ZCCHC11	53	0.256714311	NA
NRXN2	120	0.256825165	NA
ZNF628	27	0.256829967	NA
ZNF732	22	0.257048048	NA
FAM193B	21	0.257058354	NA
LIN54	56	0.257058354	NA
NPSR1-AS1	58	0.257058354	NA
PSD2	43	0.257125519	NA
LSM4	33	0.257164149	NA
BACH1	22	0.257369727	NA
TTYH1	60	0.257369727	NA
DNASE1	14	0.257573169	NA
VSTM2L	55	0.257656707	NA
CEP104	59	0.257703175	NA
DDX55	43	0.257741848	NA
AGPAT2	47	0.257989528	NA
MINDY2	81	0.258006788	NA
LBX1-AS1	95	0.25806706	NA
EYA4	29	0.25829653	NA
PRAMEF20	7	0.25829653	NA
MTCL1	112	0.258376298	NA
FGFR2	87	0.258386778	NA
MUC2	84	0.258386778	NA
PARD3	158	0.258386778	NA
SEPT9	435	0.258395734	NA
PRKDC	130	0.258533525	NA
ZNF341	75	0.258904745	NA
BCAS1	40	0.259033453	NA
GGCX	30	0.259180296	NA
OGFRL1	14	0.259180296	NA
ONECUT2	105	0.259180296	NA
SUCLG2	60	0.259180296	NA
LETM1	69	0.259375167	NA
LINC01973	8	0.25940501	NA
ANO2	95	0.259410794	NA
PRSS40A	33	0.259423833	NA
PRSS40B	34	0.259423833	NA
MECOM	101	0.259472414	NA
MIR548F1	64	0.25964106	NA
ODR4	32	0.25964106	NA
TPR	25	0.25964106	NA
ELL3	48	0.259660878	NA
SERF2	31	0.259660878	NA
COX7A2	9	0.259752384	NA
KCNJ12	105	0.259752384	NA
EFCAB6	76	0.259834114	NA
ACOX1	71	0.260147798	NA
MS4A6E	7	0.260147798	NA
COLEC12	92	0.26036817	NA
C10orf113	5	0.26083807	NA
FLT1	74	0.26083807	NA
NEBL	70	0.26083807	NA
HHIPL1	49	0.260872646	NA
NUP107	22	0.261225797	NA
EMX1	126	0.26152504	NA
AGAP1	536	0.261562785	NA
NDUFA4L2	92	0.261821273	NA
RASA4B	232	0.262129337	NA
DMRT3	35	0.262194858	NA
EML4	52	0.26228977	NA
KDSR	42	0.262879164	NA
ALPK2	42	0.26332937	NA
RTP5	15	0.26332937	NA
PLGRKT	55	0.263345908	NA
ZNF181	26	0.263750907	NA
PRPH	33	0.263792989	NA
ALDH16A1	81	0.264093541	NA
PIH1D1	60	0.264093541	NA
SMAD2	11	0.264093541	NA
SMYD4	86	0.264093541	NA
WDPCP	45	0.264185074	NA
ELAVL4	17	0.264207223	NA
TMEM214	14	0.264221668	NA
FERMT2	47	0.264298115	NA
MB21D2	107	0.264298115	NA
STC2	37	0.264441068	NA
IGFBP7-AS1	24	0.264455874	NA
NEK10	36	0.2649438	NA
ANHX	22	0.265278056	NA
KCNN3	120	0.265433942	NA
LRFN2	67	0.265486698	NA
MSANTD3	8	0.26587206	NA
MSANTD3-TMEFF1	21	0.26587206	NA
S100Z	35	0.265918763	NA
L1TD1	30	0.265977183	NA
MAPK8IP1P2	19	0.26656764	NA
MRPS17	31	0.26668223	NA
S100A12	16	0.266852076	NA
INF2	74	0.267046523	NA
TTC9B	44	0.267084335	NA
ZNF837	53	0.267084335	NA
BRINP2	36	0.267147472	NA
MYDGF	33	0.267248247	NA
KRT42P	3	0.267606616	NA
MED24	71	0.267606616	NA
RRP7BP	66	0.267606616	NA
SERHL2	64	0.267606616	NA
TMTC2	114	0.267606616	NA
DCUN1D3	32	0.267645838	NA
ERI2	56	0.267645838	NA
LYRM1	23	0.267645838	NA
VKORC1L1	38	0.268178729	NA
ZSCAN18	55	0.268274267	NA
MYPN	20	0.268291318	NA
DAZAP2	28	0.268373845	NA
LRRK2	20	0.268702314	NA
SHISA3	27	0.268742832	NA
CCDC184	42	0.268850212	NA
ZNF169	56	0.268851592	NA
CCDC33	62	0.269029362	NA
CFAP52	59	0.269029362	NA
RAB26	23	0.269029362	NA
STX8	224	0.269029362	NA
FAM129B	105	0.269272506	NA
[truncated: 18,451 more rows]
