# Supplementary material for: Rheumatoid Arthritis Patients, Both Newly Diagnosed and Methotrexate Treated, Show More DNA Methylation Differences in CD4+ Memory Than in CD4+ Naïve T Cells
Source: Front Immunol. 2020 Feb 14;11:194. doi: 10.3389/fimmu.2020.00194 (PMC7033478; doi:10.3389/fimmu.2020.00194)
Supplement: Supplementary file 4 [file Table_4.xlsx]

## Sheet: Sheet1
Table 4_v1: RA risk SNPs that are within 500 kb away from a DMS detected in this study
Data set used in this study			GWAS association with RA				EWAS association with RA (current study)											Annotation of GWAS hits			RRBS performance in current study
Cohort	Cell type	Chr	SNP	Gene reported for SNP association	SNP position	Location of SNP	CpG position	Location of DMP	Distanse between SNP and CpG (kb)	Gene reported for DMP using RnBeads	Nearest protein-coding gene according to UCSC genome browser	Same gene closest to SNP and to DMP	Mean methylation in RA cases	Mean methylation in controls	Differential methylation RA cases vs controls	Uncorrected p-value	p-value adj.FDR (diff met)	H3K4me3 peak in memory T cells	H3K4me3 peak in naive T cells	eQTL	Maximum methylation in controls	Minimum methylation in controls	Standard deviation of methylation in controls	Maximum methylation in RA cases	Minimum methylation in RA cases	Standard deviation of methylation in RA cases	Combined rank	Mean covage controls	Mean coverage RA cases	Minimum coverage controls	Minimum coverage RA cases	Maximum coverage controls	Maximum coverage Ra cases	# controls with coverage > 10	# RA cases with coverage > 10	Minor allele frequency (EUR - 1000 genomes)	Other autoimmune diseases	Ethnicity	Reference
Newly diagnosed RA vs controls	CD4 memory	17	rs72634030	C1QBP	5272580	Upstream	4984989	Intronic	287.591	ZFP3	ZFP3	no	0.977221	0.844548	0.132673	1.27e-05	0.0398168	0	0	0	0.954545	0.75	0.0720955	1	0.882353	0.0408067	1243759	15.5714	13.4	5	4	22	23	6	8	0.0915		Caucasians	Okada Y et al. Genetics of rheumatoid arthritis contributes to biology and drug discovery. Nature. 2014
Newly diagnosed RA vs controls	CD4 memory	22	rs5754217	UBE2L3	21939675	Intronic	22070449	Intronic	-130.774	YPEL1	YPEL1	no	1	0.932862	0.067138	2.33e-11	6.75e-07	1	1	0	0.965517	0.818182	0.0512261	1	1	0	1856839	20	10.7	11	0	29	19	7	7	0.1681	SLE	Caucasians	Orozco G et al. Study of the common genetic background for rheumatoid arthritis and systemic lupus erythematosus. Ann Rheum Dis. 2011
MTX-RA cases vs controls	CD4 memory	1	rs2843401	MMEL1	2528133	intronic	2044597	Intronic	483.536	PRKCZ	PRKCZ	no	0.836516	0.794721	0.0417952	2.92e-05	0.0366352	1	1	0	1	0.5	0.174512	0.962963	0.5	0.102165	2134403	22.7143	31.7222	4	12	36	48	5	18	0.3111		Caucasians	Stahl EA et al. Genome-wide association study meta-analysis identifies seven new rheumatoid arthritis risk loci. Nat Genet. 2010
MTX-RA cases vs controls	CD4 memory	1	rs2843401	MMEL1	2528133	intronic	2080469	Intronic / Intronexonboundries	447.664	PRKCZ	PRKCZ	no	0.238531	0.192472	0.0460589	1.24e-05	0.0204252	1	1	0	0.5	0	0.206075	0.444444	0.03125	0.122744	1532333	21.2857	24.3333	3	8	38	47	6	16	0.3111		Caucasians	Stahl EA et al. Genome-wide association study meta-analysis identifies seven new rheumatoid arthritis risk loci. Nat Genet. 2010
MTX-RA cases vs controls	CD4 memory	1	rs2843401	MMEL1	2528133	intronic	2878501	Intergenic	-350.368	NA	ACTRT2	no	0.853595	0.901321	-0.0477254	2.45e-05	0.0324721	1	1	0	1	0.769231	0.0925678	0.961538	0.333333	0.139621	2080926	29.1429	35.7778	12	15	44	56	7	18	0.3111		Caucasians	Stahl EA et al. Genome-wide association study meta-analysis identifies seven new rheumatoid arthritis risk loci. Nat Genet. 2010
MTX-RA cases vs controls	CD4 memory	1	rs2843401	MMEL1	2528133	intronic	2946082	Intergenic	-417.949	NA	ACTRT2	no	0.793609	0.840752	-0.047143	1.59e-05	0.0241764	1	1	0	1	0.533333	0.169276	0.948718	0.545455	0.128438	2029146	16.1429	24	2	9	24	39	6	17	0.3111		Caucasians	Stahl EA et al. Genome-wide association study meta-analysis identifies seven new rheumatoid arthritis risk loci. Nat Genet. 2010
MTX-RA cases vs controls	CD4 memory	1	rs2240336	PADI4	17674402	Intronic	17553764	Intronic	120.638	PADI1	PADI1	no	0.856095	0.903758	-0.0476625	6.42e-06	0.0122272	0	0	0	1	0.8125	0.0728287	0.954545	0.631579	0.0833749	2084223	30.7143	36.3333	9	19	42	54	6	18	0.4145		Caucasians	Eyre S et al. High-density genetic mapping identifies new susceptibility loci for rheumatoid arthritis. Nat Genet. 2012
MTX-RA cases vs controls	CD4 memory	1	rs10430455	FCRL3	157703238	Downstream	157805787	Exon / Inronexonboundries / Coding	-102.549	CD5L	CD5L	no	0.919738	0.97684	-0.0571014	4.09e-05	0.046056	1	1	1	1	0.945055	0.0253054	0.965116	0.75	0.0513029	1991195	64.2857	80.9444	26	24	91	131	7	18	0.4831		Asians	Kochi Y et al. A functional variant in FCRL3, encoding Fc receptor-like 3, is associated with rheumatoid arthritis and several autoimmunities. Nat Genet. 2005
MTX-RA cases vs controls	CD4 memory	1	rs10494360	FCGR2A	161475750	Intronic	161409594	1to5kb	66.156	NA	FCGR2A	yes	0.202987	0.164213	0.0387742	3.69e-05	0.0428461	1	1	0	0.409091	0	0.148851	0.5	0.0740741	0.110591	1724229	23.5714	25.2778	4	2	37	38	6	17	0.1421		Caucasians	Stahl EA et al. Genome-wide association study meta-analysis identifies seven new rheumatoid arthritis risk loci. Nat Genet. 2010
MTX-RA cases vs controls	CD4 memory	2	rs6732565	ACOXL	111607832	Intronic	112082014	Intronic	-474.182	MIR4435-2HG	BCL2L11	no	0.68594	0.803819	-0.117879	1.6e-06	0.00367431	1	1	0	1	0.473684	0.180379	0.969697	0.0833333	0.282705	1166654	25	1900-01-27 01:14:54	6	9	39	43	6	17	0.3757		Caucasians	Okada Y et al. Genetics of rheumatoid arthritis contributes to biology and drug discovery. Nature. 2014
MTX-RA cases vs controls	CD4 memory	5	rs71624119	ANKRD55	55440730	Intronic	55332658	Intergenic	108.072	NA	IL6ST	no	0.981624	0.94826	0.0333639	1.18e-05	0.019622	1	1	1	1	0.846154	0.067699	1	0.769231	0.057994	2453723	12.2857	12.7222	8	7	18	19	5	16	0.2445	Crohn's Disease, MS, Chronic Inflammatory Diseases	Caucasians	Stahl EA et al. Genome-wide association study meta-analysis identifies seven new rheumatoid arthritis risk loci. Nat Genet. 2010
MTX-RA cases vs controls	CD4 memory	6	rs12529514	CD83	14096658	Upstream	14211918	Intergenic / Enhancer	-115.26	NA	CD83	yes	0.197933	0.17159	0.0263437	2.29e-05	0.0310235	1	1	1	0.384615	0	0.15111	0.333333	0.0666667	0.0695473	2127425	22	36.6667	5	9	31	75	6	16	0.0596		Asians	Okada Y et al. Meta-analysis identifies nine new loci associated with rheumatoid arthritis in the Japanese population. Nat Genet. 2012
MTX-RA cases vs controls	CD4 memory	6	rs17878703	HLA-DRB1	32552137	Exon (missense)	32096686	Exon / Coding	455.451	FKBPL	FKBPL	no	0.554631	0.604135	-0.0495044	4.46e-05	0.0488358	-	-	-	1	0.333333	0.281379	0.818182	0.25	0.154984	1687200	12.7143	1900-01-13 01:14:54	2	0	19	28	6	14	0.2015		Caucasians	Raychaudhuri S et al. Five amino acids in three HLA proteins explain most of the association between MHC and seropositive rheumatoid arthritis. Nat Genet. 2012
MTX-RA cases vs controls	CD4 memory	6	rs2233434	NFKBIE	44232920	Exon (missense)	43939434	Intergenic	293.486	NA	C6orf223	no	0.526934	0.631048	-0.104114	3.74e-05	0.0433265	1	1	0	1	0.318182	0.274483	0.83871	0.285714	0.14886	1077068	27.4286	28.1667	2	10	42	40	6	18	0.0497		Asians	Okada Y et al. Meta-analysis identifies nine new loci associated with rheumatoid arthritis in the Japanese population. Nat Genet. 2012
MTX-RA cases vs controls	CD4 memory	6	rs9373594	PPIL4	149834574	Intronic	149795833	Intronic / Intronexonboundries / Promoter	38.741	ZC3H12D	ZC3H12D	no	0.287454	0.475823	-0.188369	3.98e-05	0.0451211	1	1	0	0.875	0.285714	0.233767	0.642857	0.0930233	0.145918	512359	30.7143	35.1667	8	0	59	57	6	17	No freq data in EUR		Asian	Okada Y et al. Genetics of rheumatoid arthritis contributes to biology and drug discovery. Nature. 2014
MTX-RA cases vs controls	CD4 memory	7	rs67250450	JAZF1	28174986	Intronic	27768383	Intergenic	406.603	NA	TAX1BP1	no	0.635858	0.788294	-0.152436	1.3e-05	0.0211146	0	0	1	1	0.555556	0.173901	0.888889	0.333333	0.15704	954581	13.2857	13.8889	5	7	20	27	5	14	0.2256		Caucasians	Okada Y et al. Genetics of rheumatoid arthritis contributes to biology and drug discovery. Nature. 2014
MTX-RA cases vs controls	CD4 memory	7	rs3807306	IRF5	128580680	Intronic	128165919	Intergenic	414.761	NA	METTL2B	no	0.874594	0.863426	0.0111681	3.14e-06	0.00676812	1	1	1	1	0.722222	0.117662	1	0.535714	0.113699	3032454	19.5714	21.8333	4	3	27	46	6	17	0.4871		Caucasians	Stahl EA et al. Genome-wide association study meta-analysis identifies seven new rheumatoid arthritis risk loci. Nat Genet. 2010
MTX-RA cases vs controls	CD4 memory	8	rs4840565	BLK	11345545	Upstream	11597138	Intronic	-251.593	GATA4	GATA4	no	0.705778	0.755161	-0.0493829	3.57e-05	0.0417534	1	0	1	1	0.333333	0.22936	0.928571	0.4	0.150867	1892566	17.8571	23.3333	2	9	29	62	6	17	0.2917		Caucasians	Stahl EA et al. Genome-wide association study meta-analysis identifies seven new rheumatoid arthritis risk loci. Nat Genet. 2010
MTX-RA cases vs controls	CD4 memory	9	rs10739580	TRAF1	123695282	Downstream	123691000	Intronic	4.282	TRAF1	TRAF1	yes	0	0.00767355	-0.00767355	1.6e-05	0.0241946	1	1	1	0.0416667	0	0.0156476	0	0	0	2987226	67.4286	77.5556	24	13	85	128	7	18	0.3588		Caucasians	Stahl EA et al. Genome-wide association study meta-analysis identifies seven new rheumatoid arthritis risk loci. Nat Genet. 2010
MTX-RA cases vs controls	CD4 memory	10	rs10795791	IL2RA	6108340	Downstream	6197226	1to5kb	-88.886	MIR3155B	PFKFB3	no	0.724309	0.827624	-0.103315	1.46e-05	0.0226763	0	0	0	1	0.6	0.138627	0.9	0.52381	0.119331	1301925	13.1429	16.4444	5	10	22	22	5	18	0.4195	Type 1 Diabetes Mellitus	Caucasians	Stahl EA et al. Genome-wide association study meta-analysis identifies seven new rheumatoid arthritis risk loci. Nat Genet. 2010
MTX-RA cases vs controls	CD4 memory	10	rs947474	PRKCQ	6390450	Upstream	6197226	Intronic	193.224	PFKFB3	PFKFB3	no	0.724309	0.827624	-0.103315	1.46e-05	0.0226763	1	1	0	1	0.6	0.138627	0.9	0.52381	0.119331	1301925	13.1429	16.4444	5	10	22	22	5	18	0.1789	Type 1 Diabetes Mellitus	Caucasians	Stahl EA et al. Genome-wide association study meta-analysis identifies seven new rheumatoid arthritis risk loci. Nat Genet. 2010
MTX-RA cases vs controls	CD4 memory	10	rs2275806	GATA3	8095340	Upstream	7762869	Exon / Inronexonboundries / Coding	332.471	ITIH2	ITIH2	no	0.885181	0.88308	0.00210059	3.56e-05	0.041704	1	1	0	1	0.782609	0.0906591	0.983333	0.333333	0.145891	3360687	23.2857	44.1667	16	3	29	96	7	17	0.5507		Caucasians	Stahl EA et al. Genome-wide association study meta-analysis identifies seven new rheumatoid arthritis risk loci. Nat Genet. 2010
MTX-RA cases vs controls	CD4 memory	11	rs595158	CD5	60909580	Intronic	61061452	Intronic	-151.872	VWCE	VWCE	no	0.159908	0.102088	0.0578197	4.8e-06	0.00969309	1	1	0	0.222222	0	0.0912846	0.232558	0.05	0.0509385	1275573	50.2857	68	7	20	105	112	6	18	0.4553		Caucasians	Eyre S et al. High-density genetic mapping identifies new susceptibility loci for rheumatoid arthritis. Nat Genet. 2012
MTX-RA cases vs controls	CD4 memory	11	rs3781913	PDE2A-ARAP1	72373496	Intronic	72455075	Intronic	-81.579	ARAP1	ARAP1	no	0.267231	0.246825	0.0204053	1.16e-05	0.0194439	0	0	0	0.6	0	0.206326	0.545455	0.111111	0.113468	2362713	16.7143	12.9444	2	4	36	25	5	13	0.4334		Asians	Okada Y et al. Meta-analysis identifies nine new loci associated with rheumatoid arthritis in the Japanese population. Nat Genet. 2012
MTX-RA cases vs controls	CD4 memory	12	rs10774624	SH2B3-PTPN11 (SH2B3?)	111833788	Upstream	111459869	Intergenic	373.919	NA	CUX2	no	0.849157	0.913819	-0.0646616	3.23e-06	0.00693752	1	1	0	1	0.8	0.0775003	0.933333	0.666667	0.0759181	1817635	14	18.6667	1	3	20	37	6	17	0.4702	Vitiligo	Caucasians	Okada Y et al. Genetics of rheumatoid arthritis contributes to biology and drug discovery. Nature. 2014
MTX-RA cases vs controls	CD4 memory	14	rs2841277	PLD4	105391005	Upstream	105667007	Intergenic	-276.002	NA	BRF1	no	0.800746	0.801479	-0.000732302	1.55e-05	0.0237106	0	0	0	1	0.666667	0.140738	0.969697	0.478261	0.125044	3403131	41.8571	37.6111	4	21	67	65	6	18	0.4771		Asians	Okada Y et al. Meta-analysis identifies nine new loci associated with rheumatoid arthritis in the Japanese population. Nat Genet. 2012
MTX-RA cases vs controls	CD4 memory	16	rs4780401	TXNDC11	11839326	Downstream	11699244	Intergenic	140.082	NA	LITAF	no	0.945996	0.961537	-0.0155414	1.32e-05	0.0213864	0	0	1	1	0.887324	0.0384502	0.980769	0.894737	0.027363	2927303	56	51.7222	19	25	77	86	7	18	0.4066		Caucasians	Okada Y et al. Genetics of rheumatoid arthritis contributes to biology and drug discovery. Nature. 2014
MTX-RA cases vs controls	CD4 memory	16	rs13330176	IRF8	86019087	Downstream	85591857	Intergenic	427.23	NA	GSE1	no	0.304703	0.201704	0.102999	3.85e-05	0.0441781	0	0	0	0.307692	0	0.140648	0.521739	0.0612245	0.141919	655413	18.1429	29.0556	8	13	28	49	5	18	0.2396		Caucasians	Eyre S et al. High-density genetic mapping identifies new susceptibility loci for rheumatoid arthritis. Nat Genet. 2012
MTX-RA cases vs controls	CD4 memory	16	rs13330176	IRF8	86019087	Downstream	86027186	Intergenic	-8.099	NA	IRF8	yes	0.656646	0.762132	-0.105486	2.79e-06	0.0060936	0	0	0	1	0.333333	0.230679	0.933333	0	0.234541	1214402	12.4286	13.2778	6	3	21	29	5	13	0.7604		Caucasians	Eyre S et al. High-density genetic mapping identifies new susceptibility loci for rheumatoid arthritis. Nat Genet. 2012
MTX-RA cases vs controls	CD4 memory	17	rs12936409	IKZF3	38043648	Downstream	38478132	Intronic / Enhancers	-434.484	RARA	RARA	no	0.596656	0.772536	-0.175879	1.85e-06	0.00421494	1	1	1	1	0.421053	0.211498	0.92	0.0909091	0.204013	841687	17.4286	19.4444	4	0	24	30	6	16	0.4722		Caucasians	Eyre S et al. High-density genetic mapping identifies new susceptibility loci for rheumatoid arthritis. Nat Genet. 2012
MTX-RA cases vs controls	CD4 memory	18	rs7234029	PTPN2	12877060	Intronic	12919472	Intergenic	-42.412	NA	PTPN2	yes	0.732862	0.730731	0.00213134	1.36e-05	0.0218242	1	0	0	1	0.2	0.276656	0.916667	0.4	0.144181	3344546	10.2857	10.6111	3	4	19	19	5	10	0.1362		Caucasians	Cobb JE et al. Identification of the tyrosine-protein phosphatase non-receptor type 2 as a rheumatoid arthritis susceptibility locus in Europeans. PLoS One. 2013
MTX-RA cases vs controls	CD4 memory	18	rs7234029	PTPN2	12877060	Intronic	13277401	Intronic / Promoter	-400.341	LDLRAD4	LDLRAD4	no	0.767625	0.913642	-0.146018	4.51e-05	0.0491482	1	0	0	1	0.736842	0.112452	0.941176	0.518519	0.118561	1097347	17.8571	18.9444	5	8	32	35	6	17	0.1362		Caucasians	Cobb JE et al. Identification of the tyrosine-protein phosphatase non-receptor type 2 as a rheumatoid arthritis susceptibility locus in Europeans. PLoS One. 2013
MTX-RA cases vs controls	CD4 memory	19	rs34536443	TYK2	10463118	Exon (missense)	10712874	Promoter	-249.756	SLC44A2	SLC44A2	no	0.15817	0.0646554	0.093515	9.61e-06	0.0169009	0	0	0	0.153846	0	0.0559256	0.421053	0.0434783	0.0858846	752495	22	37.3333	7	17	36	83	6	18	0.0288	Juvenile idiopathic arthritis, MS, Primary biliary cirrhosis, Psoriasis, Sarcoidosis, SLE, Type 1 DM	Caucasians	Eyre S et al. High-density genetic mapping identifies new susceptibility loci for rheumatoid arthritis. Nat Genet. 2012
MTX-RA cases vs controls	CD4 memory	21	rs73194058	IFNGR2	34764288	Upstream	34399359	Exon / Coding / Firstexon	364.929	OLIG2	OLIG2	no	0.105956	0.0891059	0.0168502	7.13e-06	0.0133358	1	1	1	0.352941	0	0.126421	0.212121	0	0.0498281	2512777	29.4286	40.9444	3	7	47	82	6	17	0.1431		Caucasians	Okada Y et al. Genetics of rheumatoid arthritis contributes to biology and drug discovery. Nature. 2014
MTX-RA cases vs controls	CD4 memory	21	rs73194058	IFNGR2	34764288	Upstream	34875552	Intergenic	-111.264	NA	GART	no	0.810373	0.885311	-0.0749378	6.98e-06	0.0131048	1	1	1	1	0.791667	0.0926597	0.947368	0	0.218786	1647675	14.2857	20	5	4	24	104	6	14	0.1431		Caucasians	Okada Y et al. Genetics of rheumatoid arthritis contributes to biology and drug discovery. Nature. 2014
MTX-RA cases vs controls	CD4 memory	21	rs1893592	UBASH3A	43855067	Intronic	43430131	Intronic	424.936	ZBTB21	ZBTB21	no	0	0.0231911	-0.0231911	1.39e-05	0.0220932	0	0	1	0.0909091	0	0.0400036	0	0	0	2247596	18	1900-01-25 01:14:54	11	3	32	51	7	17	0.2763	Coeliac disease, Chronic inflammatory diseases, Primary sclerosing cholangitis,	Caucasians	Okada Y et al. Genetics of rheumatoid arthritis contributes to biology and drug discovery. Nature. 2014
MTX-RA cases vs controls	CD4 memory	21	rs1893592	UBASH3A	43855067	Intronic	43833487	Intronic / Intronexonboundries	21.58	UBASH3A	UBASH3A	yes	0.772984	0.829948	-0.0569645	3.37e-05	0.0404896	0	0	1	1	0.5	0.183359	0.972222	0.589744	0.127045	1845781	19.5714	25.2778	3	12	33	42	6	18	0.2763		Caucasians	Okada Y et al. Genetics of rheumatoid arthritis contributes to biology and drug discovery. Nature. 2014
MTX-RA cases vs controls	CD4 memory	21	rs1893592	UBASH3A	43855067	Intronic	43866958	Intronic	-11.891	UBASH3A	UBASH3A	yes	0.888423	0.922678	-0.034255	8.79e-06	0.015707	0	0	1	1	0.787879	0.0801388	0.972973	0.773333	0.0655821	2383587	54.7143	50.6111	37	21	84	83	7	18	0.2763		Caucasians	Okada Y et al. Genetics of rheumatoid arthritis contributes to biology and drug discovery. Nature. 2014
MTX-RA cases vs controls	CD4 memory	21	rs2075876	AIRE	45709153	Intronic	45249914	Intergenic	459.239	NA	RRP1	no	0.674171	0.789381	-0.11521	4.78e-06	0.00966609	0	0	0	1	0.387097	0.214196	0.863636	0.333333	0.142245	1170424	19	21.6111	5	5	33	42	6	15	0.1103		Asians	Terao C et al. The human AIRE gene at chromosome 21q22 is a genetic determinant for the predisposition to rheumatoid arthritis in Japanese population. Hum Mol Genet. 2011
MTX-RA cases vs controls	CD4 memory	21	rs2075876	AIRE	45709153	Intronic	45670601	Intronic / Exonintronboundries	38.552	DNMT3L	DNMT3L	no	0.847083	0.879449	-0.0323666	9.09e-06	0.0161288	0	0	0	1	0.724138	0.105944	0.97619	0.548387	0.100238	2391756	25.7143	34.8889	11	8	35	57	7	17	0.1103		Asians	Terao C et al. The human AIRE gene at chromosome 21q22 is a genetic determinant for the predisposition to rheumatoid arthritis in Japanese population. Hum Mol Genet. 2011
MTX-RA cases vs controls	CD4 memory	22	rs1043099	GATSL3	30681257	Exon (3'UTR)	30637381	Exon	43.876	LIF	LIF	no	0.689523	0.784789	-0.0952667	1.31e-05	0.0212183	-	-	-	1	0.636364	0.153492	0.857143	0.4	0.127271	1325801	23.4286	22.3889	4	5	46	41	6	13	No freq data in EUR		Caucasians	Orozco G et al. Novel rheumatoid arthritis susceptibility locus at 22q12 identified in an extended UK genome-wide association study. Arthritis Rheumatol. 2014
MTX-RA cases vs controls	CD4 memory	22	rs1043099	GATSL3	30681257	Exon (3'UTR)	30781237	Intronic	-99.98	RNF215	RNF215	no	0.708471	0.932753	-0.224282	3.24e-05	0.0392389	-	-	-	1	0.823529	0.0846685	0.894737	0.333333	0.140933	803962	13.2857	12	5	6	22	19	5	11	No freq data in EUR		Caucasians	Orozco G et al. Novel rheumatoid arthritis susceptibility locus at 22q12 identified in an extended UK genome-wide association study. Arthritis Rheumatol. 2014
