# Supplementary material for: Rheumatoid Arthritis Patients, Both Newly Diagnosed and Methotrexate Treated, Show More DNA Methylation Differences in CD4+ Memory Than in CD4+ Naïve T Cells
Source: Front Immunol. 2020 Feb 14;11:194. doi: 10.3389/fimmu.2020.00194 (PMC7033478; doi:10.3389/fimmu.2020.00194)
Supplement: Supplementary file 5 [file Table_5.xlsx]

## Sheet: Ark1
Table 5_v1
Test	Cell.Type	Chromosome	Start	End	Width	CpG	GC	CGI.Relation	SNPs	HumanMethylation27	HumanMethylation450	MethylationEPIC	Mean.New	Mean_Longterm	Mean.diff	Mean.quot.log2	Diffmeth.p.val	Max.New	Min.New	Sd.New	Max.Longterm	Min.Longterm	Sd.Longterm	Min.diff	Diffmeth.p.adj.fdr	CombinedRank	Num.na.New	Num.na.Longterm	Mean.covg.New	Mean.covg.Longterm	Min.covg.New	Min.covg.Longterm	Max.covg.New	Max.covg.Longterm	Nsamples.covg.thres10.New	Nsamples.covg.thres10.Longterm	Annot.seqnames	Annot.start	Annot.end	Annot.width	Annot.strand	Annot.id	Annot.tx_id	Annot.gene_id	Annot.symbol	Annot.type
New_Longterm	CD4 mem	chr18	20715129	20715129	1	12	71	Island	NA	NA	NA	NA	0.0457143	0	0.0457143	2.47805	1.3078e-21	0.111111	0	0.0505065	0	0	0	0	6.7744e-16	1567040	1	0	12	10.2727	0	3	28	20	6	6	chr18	20714727	20715726	1000	+	promoter:64764	uc002kuc.2	91768	CABLES1	hg19_genes_promoters
New_Longterm	CD4 mem	chr18	20715129	20715129	1	12	71	Island	NA	NA	NA	NA	0.0457143	0	0.0457143	2.47805	1.3078e-21	0.111111	0	0.0505065	0	0	0	0	6.7744e-16	1567040	1	0	12	10.2727	0	3	28	20	6	6	chr18	20714616	20768801	54186	+	intron:527329	uc002kub.2	91768	CABLES1	hg19_genes_introns
New_Longterm	CD4 mem	chr18	20715129	20715129	1	12	71	Island	NA	NA	NA	NA	0.0457143	0	0.0457143	2.47805	1.3078e-21	0.111111	0	0.0505065	0	0	0	0	6.7744e-16	1567040	1	0	12	10.2727	0	3	28	20	6	6	chr18	20714635	20768801	54167	+	intron:527335	uc031rhr.1	91768	CABLES1	hg19_genes_introns
New_Longterm	CD4 mem	chr18	20715129	20715129	1	12	71	Island	NA	NA	NA	NA	0.0457143	0	0.0457143	2.47805	1.3078e-21	0.111111	0	0.0505065	0	0	0	0	6.7744e-16	1567040	1	0	12	10.2727	0	3	28	20	6	6	chr18	20714969	20717071	2103	*	island:21850	NA	NA	NA	hg19_cpg_islands
New_Longterm	CD4 mem	chr15	43028812	43028812	1	13	80	Island	NA	NA	NA	NA	0.0694604	0	0.0694604	2.99024	8.93266e-20	0.285714	0	0.0972033	0	0	0	0	1.36894e-14	1111698	0	0	12	12.7273	3	2	18	24	8	8	chr15	43025613	43029612	4000	+	1to5kb:54028	uc001zqm.3	NA	NA	hg19_genes_1to5kb
New_Longterm	CD4 mem	chr15	43028812	43028812	1	13	80	Island	NA	NA	NA	NA	0.0694604	0	0.0694604	2.99024	8.93266e-20	0.285714	0	0.0972033	0	0	0	0	1.36894e-14	1111698	0	0	12	12.7273	3	2	18	24	8	8	chr15	43027545	43031544	4000	-	1to5kb:55647	uc001zqk.3	146059	CDAN1	hg19_genes_1to5kb
New_Longterm	CD4 mem	chr15	43028812	43028812	1	13	80	Island	NA	NA	NA	NA	0.0694604	0	0.0694604	2.99024	8.93266e-20	0.285714	0	0.0972033	0	0	0	0	1.36894e-14	1111698	0	0	12	12.7273	3	2	18	24	8	8	chr15	43028573	43032572	4000	-	1to5kb:55649	uc010bcx.1	146059	CDAN1	hg19_genes_1to5kb
New_Longterm	CD4 mem	chr15	43028812	43028812	1	13	80	Island	NA	NA	NA	NA	0.0694604	0	0.0694604	2.99024	8.93266e-20	0.285714	0	0.0972033	0	0	0	0	1.36894e-14	1111698	0	0	12	12.7273	3	2	18	24	8	8	chr15	43028500	43028978	479	-	CDS:405540	uc001zql.3	146059	CDAN1	hg19_genes_cds
New_Longterm	CD4 mem	chr15	43028812	43028812	1	13	80	Island	NA	NA	NA	NA	0.0694604	0	0.0694604	2.99024	8.93266e-20	0.285714	0	0.0972033	0	0	0	0	1.36894e-14	1111698	0	0	12	12.7273	3	2	18	24	8	8	chr15	43028500	43028978	479	-	exon:510591	uc001zql.3	146059	CDAN1	hg19_genes_exons
New_Longterm	CD4 mem	chr15	43028812	43028812	1	13	80	Island	NA	NA	NA	NA	0.0694604	0	0.0694604	2.99024	8.93266e-20	0.285714	0	0.0972033	0	0	0	0	1.36894e-14	1111698	0	0	12	12.7273	3	2	18	24	8	8	chr15	43028779	43029178	400	-	intronexonboundary:475221	uc001zql.3	146059	CDAN1	hg19_genes_intronexonboundaries
New_Longterm	CD4 mem	chr15	43028812	43028812	1	13	80	Island	NA	NA	NA	NA	0.0694604	0	0.0694604	2.99024	8.93266e-20	0.285714	0	0.0972033	0	0	0	0	1.36894e-14	1111698	0	0	12	12.7273	3	2	18	24	8	8	chr15	43028414	43029346	933	*	island:18019	NA	NA	NA	hg19_cpg_islands
New_Longterm	CD4 mem	chr4	26365085	26365085	1	4	52	Open Sea	NA	NA	NA	NA	0.959002	1	-0.0409982	-0.0597841	9.32051e-19	1	0.785714	0.0645903	1	1	0	0	7.00184e-14	2280338	0	0	14.4545	15.7273	2	4	24	28	8	8	chr4	26322438	26387974	65537	+	intron:154060	uc003grx.2	3516	RBPJ	hg19_genes_introns
New_Longterm	CD4 mem	chr4	26365085	26365085	1	4	52	Open Sea	NA	NA	NA	NA	0.959002	1	-0.0409982	-0.0597841	9.32051e-19	1	0.785714	0.0645903	1	1	0	0	7.00184e-14	2280338	0	0	14.4545	15.7273	2	4	24	28	8	8	chr4	26321511	26387974	66464	+	intron:154070	uc003gry.2	3516	RBPJ	hg19_genes_introns
New_Longterm	CD4 mem	chr4	26365085	26365085	1	4	52	Open Sea	NA	NA	NA	NA	0.959002	1	-0.0409982	-0.0597841	9.32051e-19	1	0.785714	0.0645903	1	1	0	0	7.00184e-14	2280338	0	0	14.4545	15.7273	2	4	24	28	8	8	chr4	26322438	26387974	65537	+	intron:154080	uc003grz.2	3516	RBPJ	hg19_genes_introns
New_Longterm	CD4 mem	chr4	26365085	26365085	1	4	52	Open Sea	NA	NA	NA	NA	0.959002	1	-0.0409982	-0.0597841	9.32051e-19	1	0.785714	0.0645903	1	1	0	0	7.00184e-14	2280338	0	0	14.4545	15.7273	2	4	24	28	8	8	chr4	26322438	26387974	65537	+	intron:154090	uc011bxt.2	3516	RBPJ	hg19_genes_introns
New_Longterm	CD4 mem	chr4	26365085	26365085	1	4	52	Open Sea	NA	NA	NA	NA	0.959002	1	-0.0409982	-0.0597841	9.32051e-19	1	0.785714	0.0645903	1	1	0	0	7.00184e-14	2280338	0	0	14.4545	15.7273	2	4	24	28	8	8	chr4	26364251	26387974	23724	+	intron:154099	uc003gsa.2	3516	RBPJ	hg19_genes_introns
New_Longterm	CD4 mem	chr4	26365085	26365085	1	4	52	Open Sea	NA	NA	NA	NA	0.959002	1	-0.0409982	-0.0597841	9.32051e-19	1	0.785714	0.0645903	1	1	0	0	7.00184e-14	2280338	0	0	14.4545	15.7273	2	4	24	28	8	8	chr4	26322671	26387974	65304	+	intron:154109	uc003gsb.2	3516	RBPJ	hg19_genes_introns
New_Longterm	CD4 mem	chr4	26365085	26365085	1	4	52	Open Sea	NA	NA	NA	NA	0.959002	1	-0.0409982	-0.0597841	9.32051e-19	1	0.785714	0.0645903	1	1	0	0	7.00184e-14	2280338	0	0	14.4545	15.7273	2	4	24	28	8	8	chr4	26363412	26365411	2000	*	shelf:9194	NA	NA	NA	hg19_cpg_shelves
New_Longterm	CD4 mem	chr12	630925	630925	1	8	54	Open Sea	NA	NA	NA	NA	0.951176	1	-0.0488244	-0.0714833	7.72975e-18	1	0.818182	0.0691848	1	1	0	0	3.70184e-13	2137456	0	0	17.8182	15.4545	1	4	29	29	8	8	chr12	569712	644331	74620	+	intron:370445	uc001qii.1	283358	B4GALNT3	hg19_genes_introns
New_Longterm	CD4 mem	chr12	630925	630925	1	8	54	Open Sea	NA	NA	NA	NA	0.951176	1	-0.0488244	-0.0714833	7.72975e-18	1	0.818182	0.0691848	1	1	0	0	3.70184e-13	2137456	0	0	17.8182	15.4545	1	4	29	29	8	8	chr12	574363	674959	100597	*	inter:11394	NA	NA	NA	hg19_cpg_inter
New_Longterm	CD4 mem	chr17	33288591	33288591	1	11	63	Island	NA	NA	NA	NA	0.00595238	0	0.00595238	0.673772	8.02645e-16	0.0416667	0	0.0157485	0	0	0	0	1.47214e-11	3013422	4	2	11.0909	11.3636	0	0	35	33	5	5	chr17	33288529	33289528	1000	-	promoter:63128	uc002hig.3	10693	CCT6B	hg19_genes_promoters
New_Longterm	CD4 mem	chr17	33288591	33288591	1	11	63	Island	NA	NA	NA	NA	0.00595238	0	0.00595238	0.673772	8.02645e-16	0.0416667	0	0.0157485	0	0	0	0	1.47214e-11	3013422	4	2	11.0909	11.3636	0	0	35	33	5	5	chr17	33288529	33289528	1000	-	promoter:63129	uc010ctg.3	10693	CCT6B	hg19_genes_promoters
New_Longterm	CD4 mem	chr17	33288591	33288591	1	11	63	Island	NA	NA	NA	NA	0.00595238	0	0.00595238	0.673772	8.02645e-16	0.0416667	0	0.0157485	0	0	0	0	1.47214e-11	3013422	4	2	11.0909	11.3636	0	0	35	33	5	5	chr17	33288529	33289528	1000	-	promoter:63130	uc010wcc.2	10693	CCT6B	hg19_genes_promoters
New_Longterm	CD4 mem	chr17	33288591	33288591	1	11	63	Island	NA	NA	NA	NA	0.00595238	0	0.00595238	0.673772	8.02645e-16	0.0416667	0	0.0157485	0	0	0	0	1.47214e-11	3013422	4	2	11.0909	11.3636	0	0	35	33	5	5	chr17	33288586	33289704	1119	+	CDS:442618	uc002hih.4	91603	ZNF830	hg19_genes_cds
New_Longterm	CD4 mem	chr17	33288591	33288591	1	11	63	Island	NA	NA	NA	NA	0.00595238	0	0.00595238	0.673772	8.02645e-16	0.0416667	0	0.0157485	0	0	0	0	1.47214e-11	3013422	4	2	11.0909	11.3636	0	0	35	33	5	5	chr17	33288549	33290205	1657	+	exon:556843	uc002hih.4	91603	ZNF830	hg19_genes_exons
New_Longterm	CD4 mem	chr17	33288591	33288591	1	11	63	Island	NA	NA	NA	NA	0.00595238	0	0.00595238	0.673772	8.02645e-16	0.0416667	0	0.0157485	0	0	0	0	1.47214e-11	3013422	4	2	11.0909	11.3636	0	0	35	33	5	5	chr17	33288549	33290205	1657	+	firstexon:60929	uc002hih.4	91603	ZNF830	hg19_genes_firstexons
New_Longterm	CD4 mem	chr17	33288591	33288591	1	11	63	Island	NA	NA	NA	NA	0.00595238	0	0.00595238	0.673772	8.02645e-16	0.0416667	0	0.0157485	0	0	0	0	1.47214e-11	3013422	4	2	11.0909	11.3636	0	0	35	33	5	5	chr17	33288329	33288728	400	-	intronexonboundary:537097	uc002hig.3	10693	CCT6B	hg19_genes_intronexonboundaries
New_Longterm	CD4 mem	chr17	33288591	33288591	1	11	63	Island	NA	NA	NA	NA	0.00595238	0	0.00595238	0.673772	8.02645e-16	0.0416667	0	0.0157485	0	0	0	0	1.47214e-11	3013422	4	2	11.0909	11.3636	0	0	35	33	5	5	chr17	33288329	33288728	400	-	intronexonboundary:537098	uc010ctg.3	10693	CCT6B	hg19_genes_intronexonboundaries
New_Longterm	CD4 mem	chr17	33288591	33288591	1	11	63	Island	NA	NA	NA	NA	0.00595238	0	0.00595238	0.673772	8.02645e-16	0.0416667	0	0.0157485	0	0	0	0	1.47214e-11	3013422	4	2	11.0909	11.3636	0	0	35	33	5	5	chr17	33288329	33288728	400	-	intronexonboundary:537099	uc010wcc.2	10693	CCT6B	hg19_genes_intronexonboundaries
New_Longterm	CD4 mem	chr17	33288591	33288591	1	11	63	Island	NA	NA	NA	NA	0.00595238	0	0.00595238	0.673772	8.02645e-16	0.0416667	0	0.0157485	0	0	0	0	1.47214e-11	3013422	4	2	11.0909	11.3636	0	0	35	33	5	5	chr17	33288175	33288913	739	*	island:20642	NA	NA	NA	hg19_cpg_islands
New_Longterm	CD4 mem	chr7	63385602	63385602	1	2	33	Open Sea	NA	NA	NA	NA	0.174059	0.282216	-0.108157	-0.666865	3.72439e-10	0.666667	0	0.222586	0.526316	0.1	0.148923	0	8.75406e-07	652432	3	1	10.6364	23.5455	0	0	31	49	5	9	chr7	63378373	63484795	106423	*	intergenic:6357	NA	NA	NA	hg19_genes_intergenic
New_Longterm	CD4 mem	chr7	63385602	63385602	1	2	33	Open Sea	NA	NA	NA	NA	0.174059	0.282216	-0.108157	-0.666865	3.72439e-10	0.666667	0	0.222586	0.526316	0.1	0.148923	0	8.75406e-07	652432	3	1	10.6364	23.5455	0	0	31	49	5	9	chr7	63384609	63386608	2000	*	shore:17483	NA	NA	NA	hg19_cpg_shores
New_Longterm	CD4 mem	chr19	11592735	11592735	1	12	71	Island	NA	NA	NA	NA	0.0683368	0	0.0683368	2.96969	3.99617e-09	0.217391	0	0.0751084	0	0	0	0	7.67857e-06	1128848	0	0	15.2727	11.7273	8	2	27	25	8	7	chr19	11591804	11592803	1000	-	promoter:68640	uc002mrx.1	1995	ELAVL3	hg19_genes_promoters
New_Longterm	CD4 mem	chr19	11592735	11592735	1	12	71	Island	NA	NA	NA	NA	0.0683368	0	0.0683368	2.96969	3.99617e-09	0.217391	0	0.0751084	0	0	0	0	7.67857e-06	1128848	0	0	15.2727	11.7273	8	2	27	25	8	7	chr19	11591804	11592803	1000	-	promoter:68641	uc002mry.1	1995	ELAVL3	hg19_genes_promoters
New_Longterm	CD4 mem	chr19	11592735	11592735	1	12	71	Island	NA	NA	NA	NA	0.0683368	0	0.0683368	2.96969	3.99617e-09	0.217391	0	0.0751084	0	0	0	0	7.67857e-06	1128848	0	0	15.2727	11.7273	8	2	27	25	8	7	chr19	11590296	11593643	3348	*	island:23127	NA	NA	NA	hg19_cpg_islands
New_Longterm	CD4 mem	chr8	112176948	112176948	1	6	60	Open Sea	NA	NA	NA	NA	0.952973	0.990909	-0.0379364	-0.0557441	1.47619e-07	1	0.75	0.07701	1	0.9	0.0301511	0	0.000237534	2331171	0	0	17.6364	17.9091	4	1	27	33	10	10	chr8	110993077	113235158	2242082	*	intergenic:7362	NA	NA	NA	hg19_genes_intergenic
New_Longterm	CD4 mem	chr8	112176948	112176948	1	6	60	Open Sea	NA	NA	NA	NA	0.952973	0.990909	-0.0379364	-0.0557441	1.47619e-07	1	0.75	0.07701	1	0.9	0.0301511	0	0.000237534	2331171	0	0	17.6364	17.9091	4	1	27	33	10	10	chr8	110992073	114440826	3448754	*	inter:8405	NA	NA	NA	hg19_cpg_inter
New_Longterm	CD4 mem	chr16	70098597	70098597	1	3	36	Open Sea	NA	NA	NA	NA	0.991684	0.99851	-0.00682538	-0.00979705	2.12807e-07	1	0.978723	0.00917903	1	0.983607	0.00494281	0	0.000339858	3127073	1	0	49	71	0	35	99	110	9	11	chr16	69988477	70215752	227276	+	intron:475775	uc002exy.4	283971	CLEC18C	hg19_genes_introns
New_Longterm	CD4 mem	chr16	70098597	70098597	1	3	36	Open Sea	NA	NA	NA	NA	0.991684	0.99851	-0.00682538	-0.00979705	2.12807e-07	1	0.978723	0.00917903	1	0.983607	0.00494281	0	0.000339858	3127073	1	0	49	71	0	35	99	110	9	11	chr16	70076907	70099658	22752	-	intron:487057	uc002eyc.3	283970	PDXDC2P-NPIPB14P	hg19_genes_introns
New_Longterm	CD4 mem	chr16	70098597	70098597	1	3	36	Open Sea	NA	NA	NA	NA	0.991684	0.99851	-0.00682538	-0.00979705	2.12807e-07	1	0.978723	0.00917903	1	0.983607	0.00494281	0	0.000339858	3127073	1	0	49	71	0	35	99	110	9	11	chr16	70097275	70099274	2000	*	shore:35914	NA	NA	NA	hg19_cpg_shores
New_Longterm	CD4 mem	chr17	972964	972964	1	3	60	Open Sea	NA	NA	NA	NA	0.987662	1	-0.0123377	-0.0177318	2.83522e-07	1	0.9	0.0309857	1	1	0	0	0.000449049	2966267	0	1	14.4545	11.0909	1	0	28	25	7	5	chr17	970483	973208	2726	-	intron:507091	uc010vqg.3	29	ABR	hg19_genes_introns
New_Longterm	CD4 mem	chr17	972964	972964	1	3	60	Open Sea	NA	NA	NA	NA	0.987662	1	-0.0123377	-0.0177318	2.83522e-07	1	0.9	0.0309857	1	1	0	0	0.000449049	2966267	0	1	14.4545	11.0909	1	0	28	25	7	5	chr17	970483	973208	2726	-	intron:507108	uc002fsg.4	29	ABR	hg19_genes_introns
New_Longterm	CD4 mem	chr17	972964	972964	1	3	60	Open Sea	NA	NA	NA	NA	0.987662	1	-0.0123377	-0.0177318	2.83522e-07	1	0.9	0.0309857	1	1	0	0	0.000449049	2966267	0	1	14.4545	11.0909	1	0	28	25	7	5	chr17	970483	973208	2726	-	intron:507129	uc002fsd.4	29	ABR	hg19_genes_introns
New_Longterm	CD4 mem	chr17	972964	972964	1	3	60	Open Sea	NA	NA	NA	NA	0.987662	1	-0.0123377	-0.0177318	2.83522e-07	1	0.9	0.0309857	1	1	0	0	0.000449049	2966267	0	1	14.4545	11.0909	1	0	28	25	7	5	chr17	970483	973208	2726	-	intron:507151	uc002fse.4	29	ABR	hg19_genes_introns
New_Longterm	CD4 mem	chr17	972964	972964	1	3	60	Open Sea	NA	NA	NA	NA	0.987662	1	-0.0123377	-0.0177318	2.83522e-07	1	0.9	0.0309857	1	1	0	0	0.000449049	2966267	0	1	14.4545	11.0909	1	0	28	25	7	5	chr17	970483	973208	2726	-	intron:507162	uc002fsh.1	29	ABR	hg19_genes_introns
New_Longterm	CD4 mem	chr17	972964	972964	1	3	60	Open Sea	NA	NA	NA	NA	0.987662	1	-0.0123377	-0.0177318	2.83522e-07	1	0.9	0.0309857	1	1	0	0	0.000449049	2966267	0	1	14.4545	11.0909	1	0	28	25	7	5	chr17	971593	973592	2000	*	shelf:31461	NA	NA	NA	hg19_cpg_shelves
New_Longterm	CD4 mem	chr11	39213027	39213027	1	4	60	Open Sea	NA	NA	NA	NA	0.772691	0.599587	0.173103	0.360609	3.27929e-07	0.923077	0.526316	0.121697	0.782609	0.2	0.148422	0	0.000517244	832541	1	0	12.5455	16.4545	0	5	22	29	8	8	chr11	36696391	40135750	3439360	*	intergenic:9121	NA	NA	NA	hg19_genes_intergenic
New_Longterm	CD4 mem	chr11	39213027	39213027	1	4	60	Open Sea	NA	NA	NA	NA	0.772691	0.599587	0.173103	0.360609	3.27929e-07	0.923077	0.526316	0.121697	0.782609	0.2	0.148422	0	0.000517244	832541	1	0	12.5455	16.4545	0	5	22	29	8	8	chr11	36535916	43329439	6793524	*	inter:10657	NA	NA	NA	hg19_cpg_inter
New_Longterm	CD4 mem	chr19	18580417	18580417	1	2	57	Open Sea	NA	NA	NA	NA	0.954362	1	-0.0456377	-0.0667081	3.75919e-07	1	0.84	0.0548144	1	1	0	0	0.000590749	2193067	0	0	21.6364	26	1	8	47	47	9	9	chr19	18576729	18583644	6916	-	intron:558450	uc002njg.3	8178	ELL	hg19_genes_introns
New_Longterm	CD4 mem	chr19	18580417	18580417	1	2	57	Open Sea	NA	NA	NA	NA	0.954362	1	-0.0456377	-0.0667081	3.75919e-07	1	0.84	0.0548144	1	1	0	0	0.000590749	2193067	0	0	21.6364	26	1	8	47	47	9	9	chr19	18576729	18583644	6916	-	intron:558461	uc002njh.3	8178	ELL	hg19_genes_introns
New_Longterm	CD4 mem	chr19	18580417	18580417	1	2	57	Open Sea	NA	NA	NA	NA	0.954362	1	-0.0456377	-0.0667081	3.75919e-07	1	0.84	0.0548144	1	1	0	0	0.000590749	2193067	0	0	21.6364	26	1	8	47	47	9	9	chr19	18576729	18581785	5057	-	intron:558472	uc010ebq.3	8178	ELL	hg19_genes_introns
New_Longterm	CD4 mem	chr19	18580417	18580417	1	2	57	Open Sea	NA	NA	NA	NA	0.954362	1	-0.0456377	-0.0667081	3.75919e-07	1	0.84	0.0548144	1	1	0	0	0.000590749	2193067	0	0	21.6364	26	1	8	47	47	9	9	chr19	18576620	18628298	51679	*	inter:16941	NA	NA	NA	hg19_cpg_inter
New_Longterm	CD4 mem	chr6	170257238	170257238	1	8	67	Open Sea	NA	NA	NA	NA	0.929088	0.994135	-0.065047	-0.096621	5.09832e-07	1	0.736842	0.0855021	1	0.935484	0.0194523	0	0.000797592	1885954	0	0	18	21.5455	1	9	40	42	7	10	chr6	170203922	170563421	359500	*	intergenic:6053	NA	NA	NA	hg19_genes_intergenic
New_Longterm	CD4 mem	chr6	170257238	170257238	1	8	67	Open Sea	NA	NA	NA	NA	0.929088	0.994135	-0.065047	-0.096621	5.09832e-07	1	0.736842	0.0855021	1	0.935484	0.0194523	0	0.000797592	1885954	0	0	18	21.5455	1	9	40	42	7	10	chr6	170243298	170334214	90917	*	inter:6729	NA	NA	NA	hg19_cpg_inter
New_Longterm	CD4 mem	chr1	176708831	176708831	1	4	51	Open Sea	NA	NA	NA	NA	0.882138	1	-0.117862	-0.179017	1.89221e-06	1	0.75	0.0755367	1	1	0	0	0.00289639	1353055	0	0	19.6364	13.2727	10	6	37	32	11	8	chr1	176708762	176708897	136	+	CDS:23222	uc001gkz.3	60676	PAPPA2	hg19_genes_cds
New_Longterm	CD4 mem	chr1	176708831	176708831	1	4	51	Open Sea	NA	NA	NA	NA	0.882138	1	-0.117862	-0.179017	1.89221e-06	1	0.75	0.0755367	1	1	0	0	0.00289639	1353055	0	0	19.6364	13.2727	10	6	37	32	11	8	chr1	176708762	176708897	136	+	exon:28413	uc001gkz.3	60676	PAPPA2	hg19_genes_exons
New_Longterm	CD4 mem	chr1	176708831	176708831	1	4	51	Open Sea	NA	NA	NA	NA	0.882138	1	-0.117862	-0.179017	1.89221e-06	1	0.75	0.0755367	1	1	0	0	0.00289639	1353055	0	0	19.6364	13.2727	10	6	37	32	11	8	chr1	176708762	176708897	136	+	exon:28436	uc009www.3	60676	PAPPA2	hg19_genes_exons
New_Longterm	CD4 mem	chr1	176708831	176708831	1	4	51	Open Sea	NA	NA	NA	NA	0.882138	1	-0.117862	-0.179017	1.89221e-06	1	0.75	0.0755367	1	1	0	0	0.00289639	1353055	0	0	19.6364	13.2727	10	6	37	32	11	8	chr1	176708562	176708961	400	+	intronexonboundary:24530	uc001gkz.3	60676	PAPPA2	hg19_genes_intronexonboundaries
New_Longterm	CD4 mem	chr1	176708831	176708831	1	4	51	Open Sea	NA	NA	NA	NA	0.882138	1	-0.117862	-0.179017	1.89221e-06	1	0.75	0.0755367	1	1	0	0	0.00289639	1353055	0	0	19.6364	13.2727	10	6	37	32	11	8	chr1	176708562	176708961	400	+	intronexonboundary:24531	uc009www.3	60676	PAPPA2	hg19_genes_intronexonboundaries
New_Longterm	CD4 mem	chr1	176708831	176708831	1	4	51	Open Sea	NA	NA	NA	NA	0.882138	1	-0.117862	-0.179017	1.89221e-06	1	0.75	0.0755367	1	1	0	0	0.00289639	1353055	0	0	19.6364	13.2727	10	6	37	32	11	8	chr1	176708697	176709096	400	+	exonintronboundary:28424	uc001gkz.3	60676	PAPPA2	hg19_genes_exonintronboundaries
New_Longterm	CD4 mem	chr1	176708831	176708831	1	4	51	Open Sea	NA	NA	NA	NA	0.882138	1	-0.117862	-0.179017	1.89221e-06	1	0.75	0.0755367	1	1	0	0	0.00289639	1353055	0	0	19.6364	13.2727	10	6	37	32	11	8	chr1	176708697	176709096	400	+	exonintronboundary:28425	uc009www.3	60676	PAPPA2	hg19_genes_exonintronboundaries
New_Longterm	CD4 mem	chr1	176708831	176708831	1	4	51	Open Sea	NA	NA	NA	NA	0.882138	1	-0.117862	-0.179017	1.89221e-06	1	0.75	0.0755367	1	1	0	0	0.00289639	1353055	0	0	19.6364	13.2727	10	6	37	32	11	8	chr1	176180812	177129392	948581	*	inter:1439	NA	NA	NA	hg19_cpg_inter
New_Longterm	CD4 mem	chr2	88650561	88650561	1	9	68	Island	NA	NA	NA	NA	0.0329072	0.00211416	0.030793	1.82452	2.39177e-06	0.111111	0	0.0440127	0.0232558	0	0.00701189	0	0.00364209	1973604	0	0	18.3636	24.4545	1	7	34	43	7	10	chr2	88486157	88747725	261569	*	intergenic:2050	NA	NA	NA	hg19_genes_intergenic
New_Longterm	CD4 mem	chr2	88650561	88650561	1	9	68	Island	NA	NA	NA	NA	0.0329072	0.00211416	0.030793	1.82452	2.39177e-06	0.111111	0	0.0440127	0.0232558	0	0.00701189	0	0.00364209	1973604	0	0	18.3636	24.4545	1	7	34	43	7	10	chr2	88650248	88650686	439	*	island:3080	NA	NA	NA	hg19_cpg_islands
New_Longterm	CD4 mem	chr8	22865086	22865086	1	5	56	Open Sea	NA	NA	NA	7945	0.95165	1	-0.0483498	-0.0707712	2.46115e-06	1	0.846154	0.0548796	1	1	0	0	0.00374328	2144798	0	0	14.7273	19.4545	2	5	28	35	8	9	chr8	22864241	22865259	1019	+	CDS:238023	uc003xcp.2	23221	RHOBTB2	hg19_genes_cds
New_Longterm	CD4 mem	chr8	22865086	22865086	1	5	56	Open Sea	NA	NA	NA	7945	0.95165	1	-0.0483498	-0.0707712	2.46115e-06	1	0.846154	0.0548796	1	1	0	0	0.00374328	2144798	0	0	14.7273	19.4545	2	5	28	35	8	9	chr8	22864241	22865259	1019	+	CDS:238033	uc011kzp.1	23221	RHOBTB2	hg19_genes_cds
New_Longterm	CD4 mem	chr8	22865086	22865086	1	5	56	Open Sea	NA	NA	NA	7945	0.95165	1	-0.0483498	-0.0707712	2.46115e-06	1	0.846154	0.0548796	1	1	0	0	0.00374328	2144798	0	0	14.7273	19.4545	2	5	28	35	8	9	chr8	22864241	22865259	1019	+	CDS:238042	uc003xcq.2	23221	RHOBTB2	hg19_genes_cds
New_Longterm	CD4 mem	chr8	22865086	22865086	1	5	56	Open Sea	NA	NA	NA	7945	0.95165	1	-0.0483498	-0.0707712	2.46115e-06	1	0.846154	0.0548796	1	1	0	0	0.00374328	2144798	0	0	14.7273	19.4545	2	5	28	35	8	9	chr8	22864241	22865259	1019	+	exon:295839	uc003xcp.2	23221	RHOBTB2	hg19_genes_exons
New_Longterm	CD4 mem	chr8	22865086	22865086	1	5	56	Open Sea	NA	NA	NA	7945	0.95165	1	-0.0483498	-0.0707712	2.46115e-06	1	0.846154	0.0548796	1	1	0	0	0.00374328	2144798	0	0	14.7273	19.4545	2	5	28	35	8	9	chr8	22864241	22865259	1019	+	exon:295849	uc011kzp.1	23221	RHOBTB2	hg19_genes_exons
New_Longterm	CD4 mem	chr8	22865086	22865086	1	5	56	Open Sea	NA	NA	NA	7945	0.95165	1	-0.0483498	-0.0707712	2.46115e-06	1	0.846154	0.0548796	1	1	0	0	0.00374328	2144798	0	0	14.7273	19.4545	2	5	28	35	8	9	chr8	22864241	22865259	1019	+	exon:295859	uc003xcq.2	23221	RHOBTB2	hg19_genes_exons
New_Longterm	CD4 mem	chr8	22865086	22865086	1	5	56	Open Sea	NA	NA	NA	7945	0.95165	1	-0.0483498	-0.0707712	2.46115e-06	1	0.846154	0.0548796	1	1	0	0	0.00374328	2144798	0	0	14.7273	19.4545	2	5	28	35	8	9	chr8	22863896	22865630	1735	-	exon:305956	uc003xcr.3	NA	NA	hg19_genes_exons
New_Longterm	CD4 mem	chr8	22865086	22865086	1	5	56	Open Sea	NA	NA	NA	7945	0.95165	1	-0.0483498	-0.0707712	2.46115e-06	1	0.846154	0.0548796	1	1	0	0	0.00374328	2144798	0	0	14.7273	19.4545	2	5	28	35	8	9	chr8	22865059	22865458	400	+	exonintronboundary:277688	uc003xcp.2	23221	RHOBTB2	hg19_genes_exonintronboundaries
New_Longterm	CD4 mem	chr8	22865086	22865086	1	5	56	Open Sea	NA	NA	NA	7945	0.95165	1	-0.0483498	-0.0707712	2.46115e-06	1	0.846154	0.0548796	1	1	0	0	0.00374328	2144798	0	0	14.7273	19.4545	2	5	28	35	8	9	chr8	22865059	22865458	400	+	exonintronboundary:277689	uc011kzp.1	23221	RHOBTB2	hg19_genes_exonintronboundaries
New_Longterm	CD4 mem	chr8	22865086	22865086	1	5	56	Open Sea	NA	NA	NA	7945	0.95165	1	-0.0483498	-0.0707712	2.46115e-06	1	0.846154	0.0548796	1	1	0	0	0.00374328	2144798	0	0	14.7273	19.4545	2	5	28	35	8	9	chr8	22865059	22865458	400	+	exonintronboundary:277690	uc003xcq.2	23221	RHOBTB2	hg19_genes_exonintronboundaries
New_Longterm	CD4 mem	chr8	22865086	22865086	1	5	56	Open Sea	NA	NA	NA	7945	0.95165	1	-0.0483498	-0.0707712	2.46115e-06	1	0.846154	0.0548796	1	1	0	0	0.00374328	2144798	0	0	14.7273	19.4545	2	5	28	35	8	9	chr8	22864589	22866588	2000	*	shore:19518	NA	NA	NA	hg19_cpg_shores
New_Longterm	CD4 mem	chr9	91240667	91240667	1	6	63	Open Sea	NA	NA	NA	NA	0.924622	0.995215	-0.0705934	-0.10505	2.52491e-06	1	0.818182	0.0651772	1	0.947368	0.015869	0	0.00383873	1816183	1	0	13.4545	16.1818	0	7	35	25	8	10	chr9	91190705	91261835	71131	*	intergenic:7852	NA	NA	NA	hg19_genes_intergenic
New_Longterm	CD4 mem	chr9	91240667	91240667	1	6	63	Open Sea	NA	NA	NA	NA	0.924622	0.995215	-0.0705934	-0.10505	2.52491e-06	1	0.818182	0.0651772	1	0.947368	0.015869	0	0.00383873	1816183	1	0	13.4545	16.1818	0	7	35	25	8	10	chr9	91154649	91601764	447116	*	inter:8955	NA	NA	NA	hg19_cpg_inter
New_Longterm	CD4 mem	chr13	19939301	19939301	1	4	63	Open Sea	NA	NA	NA	NA	0.968352	0.989305	-0.0209526	-0.0305708	2.88829e-06	1	0.894737	0.0320776	1	0.882353	0.0354719	0	0.00436177	2720599	0	0	24.0909	21.7273	8	1	40	34	9	9	chr13	19924114	19997018	72905	*	intergenic:10635	NA	NA	NA	hg19_genes_intergenic
New_Longterm	CD4 mem	chr13	19939301	19939301	1	4	63	Open Sea	NA	NA	NA	NA	0.968352	0.989305	-0.0209526	-0.0305708	2.88829e-06	1	0.894737	0.0320776	1	0.882353	0.0354719	0	0.00436177	2720599	0	0	24.0909	21.7273	8	1	40	34	9	9	chr13	19923222	19960791	37570	*	inter:12299	NA	NA	NA	hg19_cpg_inter
New_Longterm	CD4 mem	chr2	233498452	233498452	1	10	75	Island	NA	NA	NA	NA	0.0184721	0	0.0184721	1.50955	3.88118e-06	0.0625	0	0.0259887	0	0	0	0	0.00580173	2415592	0	0	22.4545	24.6364	1	2	43	43	10	10	chr2	233498415	233498716	302	+	CDS:77904	uc002vtc.3	80303	EFHD1	hg19_genes_cds
New_Longterm	CD4 mem	chr2	233498452	233498452	1	10	75	Island	NA	NA	NA	NA	0.0184721	0	0.0184721	1.50955	3.88118e-06	0.0625	0	0.0259887	0	0	0	0	0.00580173	2415592	0	0	22.4545	24.6364	1	2	43	43	10	10	chr2	233498207	233498716	510	+	exon:96483	uc002vtc.3	80303	EFHD1	hg19_genes_exons
New_Longterm	CD4 mem	chr2	233498452	233498452	1	10	75	Island	NA	NA	NA	NA	0.0184721	0	0.0184721	1.50955	3.88118e-06	0.0625	0	0.0259887	0	0	0	0	0.00580173	2415592	0	0	22.4545	24.6364	1	2	43	43	10	10	chr2	233498207	233498716	510	+	firstexon:10402	uc002vtc.3	80303	EFHD1	hg19_genes_firstexons
New_Longterm	CD4 mem	chr2	233498452	233498452	1	10	75	Island	NA	NA	NA	NA	0.0184721	0	0.0184721	1.50955	3.88118e-06	0.0625	0	0.0259887	0	0	0	0	0.00580173	2415592	0	0	22.4545	24.6364	1	2	43	43	10	10	chr2	233470884	233527511	56628	+	intron:86075	uc010fyf.3	80303	EFHD1	hg19_genes_introns
New_Longterm	CD4 mem	chr2	233498452	233498452	1	10	75	Island	NA	NA	NA	NA	0.0184721	0	0.0184721	1.50955	3.88118e-06	0.0625	0	0.0259887	0	0	0	0	0.00580173	2415592	0	0	22.4545	24.6364	1	2	43	43	10	10	chr2	233497827	233499727	1901	*	island:3958	NA	NA	NA	hg19_cpg_islands
New_Longterm	CD4 mem	chr2	10952426	10952426	1	9	65	Island	NA	NA	NA	NA	0.0132577	0	0.0132577	1.21771	4.75866e-06	0.0714286	0	0.0228285	0	0	0	0	0.00706655	2642723	0	0	46	36.8182	14	1	94	88	11	10	chr2	10942767	10952803	10037	-	intron:88468	uc002rau.3	10130	PDIA6	hg19_genes_introns
New_Longterm	CD4 mem	chr2	10952426	10952426	1	9	65	Island	NA	NA	NA	NA	0.0132577	0	0.0132577	1.21771	4.75866e-06	0.0714286	0	0.0228285	0	0	0	0	0.00706655	2642723	0	0	46	36.8182	14	1	94	88	11	10	chr2	10950547	10952803	2257	-	intron:88481	uc010yjg.2	10130	PDIA6	hg19_genes_introns
New_Longterm	CD4 mem	chr2	10952426	10952426	1	9	65	Island	NA	NA	NA	NA	0.0132577	0	0.0132577	1.21771	4.75866e-06	0.0714286	0	0.0228285	0	0	0	0	0.00706655	2642723	0	0	46	36.8182	14	1	94	88	11	10	chr2	10942767	10959399	16633	-	intron:88493	uc002rav.3	10130	PDIA6	hg19_genes_introns
New_Longterm	CD4 mem	chr2	10952426	10952426	1	9	65	Island	NA	NA	NA	NA	0.0132577	0	0.0132577	1.21771	4.75866e-06	0.0714286	0	0.0228285	0	0	0	0	0.00706655	2642723	0	0	46	36.8182	14	1	94	88	11	10	chr2	10942767	10959399	16633	-	intron:88507	uc010yjh.2	10130	PDIA6	hg19_genes_introns
New_Longterm	CD4 mem	chr2	10952426	10952426	1	9	65	Island	NA	NA	NA	NA	0.0132577	0	0.0132577	1.21771	4.75866e-06	0.0714286	0	0.0228285	0	0	0	0	0.00706655	2642723	0	0	46	36.8182	14	1	94	88	11	10	chr2	10942767	10959399	16633	-	intron:88520	uc002raw.3	10130	PDIA6	hg19_genes_introns
New_Longterm	CD4 mem	chr2	10952426	10952426	1	9	65	Island	NA	NA	NA	NA	0.0132577	0	0.0132577	1.21771	4.75866e-06	0.0714286	0	0.0228285	0	0	0	0	0.00706655	2642723	0	0	46	36.8182	14	1	94	88	11	10	chr2	10952403	10953384	982	*	island:2586	NA	NA	NA	hg19_cpg_islands
New_Longterm	CD4 mem	chr1	208132668	208132668	1	10	67	Island	NA	NA	NA	NA	0.031971	0	0.031971	2.06939	4.89446e-06	0.142857	0	0.0490038	0	0	0	0	0.00726539	1934443	0	0	15	12.4545	9	3	22	29	10	7	chr1	208089684	208195587	105904	*	intergenic:1401	NA	NA	NA	hg19_genes_intergenic
New_Longterm	CD4 mem	chr1	208132668	208132668	1	10	67	Island	NA	NA	NA	NA	0.031971	0	0.031971	2.06939	4.89446e-06	0.142857	0	0.0490038	0	0	0	0	0.00726539	1934443	0	0	15	12.4545	9	3	22	29	10	7	chr1	208132328	208133117	790	*	island:2127	NA	NA	NA	hg19_cpg_islands
New_Longterm	CD4 mem	chr17	73128124	73128124	1	6	58	Open Sea	NA	NA	21230	35273	0.0306581	0.0535649	-0.0229068	-0.644688	5.01583e-06	0.0930233	0	0.0392913	0.155556	0.0120482	0.0453154	0	0.00743979	2239599	0	0	63.9091	87.6364	11	45	134	147	11	11	chr17	73127891	73128890	1000	-	promoter:64261	uc002jmx.3	30833	NT5C	hg19_genes_promoters
New_Longterm	CD4 mem	chr17	73128124	73128124	1	6	58	Open Sea	NA	NA	21230	35273	0.0306581	0.0535649	-0.0229068	-0.644688	5.01583e-06	0.0930233	0	0.0392913	0.155556	0.0120482	0.0453154	0	0.00743979	2239599	0	0	63.9091	87.6364	11	45	134	147	11	11	chr17	73127891	73128890	1000	-	promoter:64262	uc002jmy.3	30833	NT5C	hg19_genes_promoters
New_Longterm	CD4 mem	chr17	73128124	73128124	1	6	58	Open Sea	NA	NA	21230	35273	0.0306581	0.0535649	-0.0229068	-0.644688	5.01583e-06	0.0930233	0	0.0392913	0.155556	0.0120482	0.0453154	0	0.00743979	2239599	0	0	63.9091	87.6364	11	45	134	147	11	11	chr17	73127891	73128890	1000	-	promoter:64263	uc021ucw.1	30833	NT5C	hg19_genes_promoters
New_Longterm	CD4 mem	chr17	73128124	73128124	1	6	58	Open Sea	NA	NA	21230	35273	0.0306581	0.0535649	-0.0229068	-0.644688	5.01583e-06	0.0930233	0	0.0392913	0.155556	0.0120482	0.0453154	0	0.00743979	2239599	0	0	63.9091	87.6364	11	45	134	147	11	11	chr17	73127996	73129995	2000	*	shore:38869	NA	NA	NA	hg19_cpg_shores
New_Longterm	CD4 mem	chr2	72901817	72901817	1	3	51	Open Sea	NA	NA	NA	NA	0.903949	0.892569	0.01138	0.0180764	5.20687e-06	1	0.5	0.154249	0.95	0.8	0.0535208	0	0.00770823	2957548	0	0	12.1818	12.7273	4	5	22	20	7	9	chr2	72802798	72945231	142434	-	intron:94565	uc010fep.3	23233	EXOC6B	hg19_genes_introns
New_Longterm	CD4 mem	chr2	72901817	72901817	1	3	51	Open Sea	NA	NA	NA	NA	0.903949	0.892569	0.01138	0.0180764	5.20687e-06	1	0.5	0.154249	0.95	0.8	0.0535208	0	0.00770823	2957548	0	0	12.1818	12.7273	4	5	22	20	7	9	chr2	72802798	72945231	142434	-	intron:94582	uc002sij.2	23233	EXOC6B	hg19_genes_introns
New_Longterm	CD4 mem	chr2	72901817	72901817	1	3	51	Open Sea	NA	NA	NA	NA	0.903949	0.892569	0.01138	0.0180764	5.20687e-06	1	0.5	0.154249	0.95	0.8	0.0535208	0	0.00770823	2957548	0	0	12.1818	12.7273	4	5	22	20	7	9	chr2	72381176	73048637	667462	*	inter:2280	NA	NA	NA	hg19_cpg_inter
New_Longterm	CD4 mem	chr7	102330479	102330479	1	18	78	Island	NA	NA	NA	NA	0.0198181	0	0.0198181	1.57619	5.33847e-06	0.08	0	0.029727	0	0	0	0	0.00789695	2364204	0	0	43.1818	36.9091	16	8	83	72	11	10	chr7	102329838	102333837	4000	-	1to5kb:31131	uc022ajm.1	NA	NA	hg19_genes_1to5kb
New_Longterm	CD4 mem	chr7	102330479	102330479	1	18	78	Island	NA	NA	NA	NA	0.0198181	0	0.0198181	1.57619	5.33847e-06	0.08	0	0.029727	0	0	0	0	0.00789695	2364204	0	0	43.1818	36.9091	16	8	83	72	11	10	chr7	102235007	102343761	108755	-	intron:256514	uc011kld.1	10156	RASA4	hg19_genes_introns
New_Longterm	CD4 mem	chr7	102330479	102330479	1	18	78	Island	NA	NA	NA	NA	0.0198181	0	0.0198181	1.57619	5.33847e-06	0.08	0	0.029727	0	0	0	0	0.00789695	2364204	0	0	43.1818	36.9091	16	8	83	72	11	10	chr7	102329951	102330654	704	*	island:9920	NA	NA	NA	hg19_cpg_islands
New_Longterm	CD4 mem	chr19	2719843	2719843	1	3	57	Open Sea	NA	NA	NA	NA	0.964706	1	-0.0352942	-0.0513166	5.37929e-06	1	0.846154	0.0530542	1	1	0	0	0.00794814	2393934	1	0	13.1818	15.6364	0	3	24	34	7	9	chr19	2718805	2722804	4000	-	1to5kb:68283	uc021umt.1	NA	NA	hg19_genes_1to5kb
New_Longterm	CD4 mem	chr19	2719843	2719843	1	3	57	Open Sea	NA	NA	NA	NA	0.964706	1	-0.0352942	-0.0513166	5.37929e-06	1	0.846154	0.0530542	1	1	0	0	0.00794814	2393934	1	0	13.1818	15.6364	0	3	24	34	7	9	chr19	2717874	2721301	3428	-	intron:552753	uc002lwf.3	148252	DIRAS1	hg19_genes_introns
New_Longterm	CD4 mem	chr19	2719843	2719843	1	3	57	Open Sea	NA	NA	NA	NA	0.964706	1	-0.0352942	-0.0513166	5.37929e-06	1	0.846154	0.0530542	1	1	0	0	0.00794814	2393934	1	0	13.1818	15.6364	0	3	24	34	7	9	chr19	2717801	2720630	2830	*	shore:41056	NA	NA	NA	hg19_cpg_shores
New_Longterm	CD4 mem	chr7	25990517	25990517	1	6	67	Island	NA	NA	NA	NA	0.0265379	0.00324675	0.0232912	1.46376	5.47284e-06	0.0666667	0	0.0308994	0.0357143	0	0.0107683	0	0.00808013	2227338	0	0	21.4545	28.4545	10	12	37	48	11	11	chr7	25989607	25990606	1000	-	promoter:30171	uc011jzf.2	406940	MIR148A	hg19_genes_promoters
New_Longterm	CD4 mem	chr7	25990517	25990517	1	6	67	Island	NA	NA	NA	NA	0.0265379	0.00324675	0.0232912	1.46376	5.47284e-06	0.0666667	0	0.0308994	0.0357143	0	0.0107683	0	0.00808013	2227338	0	0	21.4545	28.4545	10	12	37	48	11	11	chr7	25990013	25991320	1308	*	island:9278	NA	NA	NA	hg19_cpg_islands
New_Longterm	CD4 mem	chr10	102982609	102982609	1	14	72	Island	NA	NA	NA	NA	0.0363361	0.00322581	0.0331103	1.80878	6.09719e-06	0.1	0	0.0437625	0.0322581	0	0.0102009	0	0.00895018	1904970	0	1	17	14.6364	4	0	25	31	10	8	chr10	102897547	102984350	86804	*	intergenic:8703	NA	NA	NA	hg19_genes_intergenic
New_Longterm	CD4 mem	chr10	102982609	102982609	1	14	72	Island	NA	NA	NA	NA	0.0363361	0.00322581	0.0331103	1.80878	6.09719e-06	0.1	0	0.0437625	0.0322581	0	0.0102009	0	0.00895018	1904970	0	1	17	14.6364	4	0	25	31	10	8	chr10	102982303	102983600	1298	*	island:13402	NA	NA	NA	hg19_cpg_islands
New_Longterm	CD4 mem	chr22	34318431	34318431	1	8	66	Island	NA	NA	NA	NA	0.0363636	0	0.0363636	2.21299	6.23209e-06	0.166667	0	0.0566756	0	0	0	0	0.00912722	1806426	0	0	13.9091	10.3636	5	2	22	26	9	6	chr22	34317417	34321416	4000	-	1to5kb:74874	uc003and.4	9215	LARGE1	hg19_genes_1to5kb
New_Longterm	CD4 mem	chr22	34318431	34318431	1	8	66	Island	NA	NA	NA	NA	0.0363636	0	0.0363636	2.21299	6.23209e-06	0.166667	0	0.0566756	0	0	0	0	0.00912722	1806426	0	0	13.9091	10.3636	5	2	22	26	9	6	chr22	34317417	34321416	4000	-	1to5kb:74875	uc003ane.4	9215	LARGE1	hg19_genes_1to5kb
New_Longterm	CD4 mem	chr22	34318431	34318431	1	8	66	Island	NA	NA	NA	NA	0.0363636	0	0.0363636	2.21299	6.23209e-06	0.166667	0	0.0566756	0	0	0	0	0.00912722	1806426	0	0	13.9091	10.3636	5	2	22	26	9	6	chr22	34317417	34321416	4000	-	1to5kb:74876	uc010gwp.3	9215	LARGE1	hg19_genes_1to5kb
New_Longterm	CD4 mem	chr22	34318431	34318431	1	8	66	Island	NA	NA	NA	NA	0.0363636	0	0.0363636	2.21299	6.23209e-06	0.166667	0	0.0566756	0	0	0	0	0.00912722	1806426	0	0	13.9091	10.3636	5	2	22	26	9	6	chr22	34252791	34318464	65674	-	intron:601669	uc011ame.2	9215	LARGE1	hg19_genes_introns
New_Longterm	CD4 mem	chr22	34318431	34318431	1	8	66	Island	NA	NA	NA	NA	0.0363636	0	0.0363636	2.21299	6.23209e-06	0.166667	0	0.0566756	0	0	0	0	0.00912722	1806426	0	0	13.9091	10.3636	5	2	22	26	9	6	chr22	34157546	34318464	160919	-	intron:601682	uc011amf.2	9215	LARGE1	hg19_genes_introns
New_Longterm	CD4 mem	chr22	34318431	34318431	1	8	66	Island	NA	NA	NA	NA	0.0363636	0	0.0363636	2.21299	6.23209e-06	0.166667	0	0.0566756	0	0	0	0	0.00912722	1806426	0	0	13.9091	10.3636	5	2	22	26	9	6	chr22	34318385	34318784	400	-	intronexonboundary:629994	uc011ame.2	9215	LARGE1	hg19_genes_intronexonboundaries
New_Longterm	CD4 mem	chr22	34318431	34318431	1	8	66	Island	NA	NA	NA	NA	0.0363636	0	0.0363636	2.21299	6.23209e-06	0.166667	0	0.0566756	0	0	0	0	0.00912722	1806426	0	0	13.9091	10.3636	5	2	22	26	9	6	chr22	34318385	34318784	400	-	intronexonboundary:629995	uc011amf.2	9215	LARGE1	hg19_genes_intronexonboundaries
New_Longterm	CD4 mem	chr22	34318431	34318431	1	8	66	Island	NA	NA	NA	NA	0.0363636	0	0.0363636	2.21299	6.23209e-06	0.166667	0	0.0566756	0	0	0	0	0.00912722	1806426	0	0	13.9091	10.3636	5	2	22	26	9	6	chr22	34318266	34318665	400	-	exonintronboundary:634266	uc011ame.2	9215	LARGE1	hg19_genes_exonintronboundaries
New_Longterm	CD4 mem	chr22	34318431	34318431	1	8	66	Island	NA	NA	NA	NA	0.0363636	0	0.0363636	2.21299	6.23209e-06	0.166667	0	0.0566756	0	0	0	0	0.00912722	1806426	0	0	13.9091	10.3636	5	2	22	26	9	6	chr22	34318266	34318665	400	-	exonintronboundary:634267	uc011amf.2	9215	LARGE1	hg19_genes_exonintronboundaries
New_Longterm	CD4 mem	chr22	34318431	34318431	1	8	66	Island	NA	NA	NA	NA	0.0363636	0	0.0363636	2.21299	6.23209e-06	0.166667	0	0.0566756	0	0	0	0	0.00912722	1806426	0	0	13.9091	10.3636	5	2	22	26	9	6	chr22	34315842	34318637	2796	*	island:26230	NA	NA	NA	hg19_cpg_islands
New_Longterm	CD4 mem	chr9	86153171	86153171	1	14	75	Island	NA	NA	NA	NA	0.0718418	0	0.0718418	3.03284	6.41756e-06	0.2	0	0.0764844	0	0	0	0	0.00938092	1071225	2	1	13	12.0909	0	0	38	25	5	5	chr9	86153147	86153348	202	-	5UTR:50864	uc004amr.1	257019	FRMD3	hg19_genes_5UTRs
New_Longterm	CD4 mem	chr9	86153171	86153171	1	14	75	Island	NA	NA	NA	NA	0.0718418	0	0.0718418	3.03284	6.41756e-06	0.2	0	0.0764844	0	0	0	0	0.00938092	1071225	2	1	13	12.0909	0	0	38	25	5	5	chr9	86153147	86153348	202	-	5UTR:50866	uc004ams.2	257019	FRMD3	hg19_genes_5UTRs
New_Longterm	CD4 mem	chr9	86153171	86153171	1	14	75	Island	NA	NA	NA	NA	0.0718418	0	0.0718418	3.03284	6.41756e-06	0.2	0	0.0764844	0	0	0	0	0.00938092	1071225	2	1	13	12.0909	0	0	38	25	5	5	chr9	86153000	86153348	349	-	exon:336173	uc004amr.1	257019	FRMD3	hg19_genes_exons
New_Longterm	CD4 mem	chr9	86153171	86153171	1	14	75	Island	NA	NA	NA	NA	0.0718418	0	0.0718418	3.03284	6.41756e-06	0.2	0	0.0764844	0	0	0	0	0.00938092	1071225	2	1	13	12.0909	0	0	38	25	5	5	chr9	86153000	86153348	349	-	exon:336202	uc004ams.2	257019	FRMD3	hg19_genes_exons
New_Longterm	CD4 mem	chr9	86153171	86153171	1	14	75	Island	NA	NA	NA	NA	0.0718418	0	0.0718418	3.03284	6.41756e-06	0.2	0	0.0764844	0	0	0	0	0.00938092	1071225	2	1	13	12.0909	0	0	38	25	5	5	chr9	86153000	86153348	349	-	firstexon:36551	uc004amr.1	257019	FRMD3	hg19_genes_firstexons
New_Longterm	CD4 mem	chr9	86153171	86153171	1	14	75	Island	NA	NA	NA	NA	0.0718418	0	0.0718418	3.03284	6.41756e-06	0.2	0	0.0764844	0	0	0	0	0.00938092	1071225	2	1	13	12.0909	0	0	38	25	5	5	chr9	86153000	86153348	349	-	firstexon:36553	uc004ams.2	257019	FRMD3	hg19_genes_firstexons
New_Longterm	CD4 mem	chr9	86153171	86153171	1	14	75	Island	NA	NA	NA	NA	0.0718418	0	0.0718418	3.03284	6.41756e-06	0.2	0	0.0764844	0	0	0	0	0.00938092	1071225	2	1	13	12.0909	0	0	38	25	5	5	chr9	86153149	86153548	400	-	intronexonboundary:312852	uc004amr.1	257019	FRMD3	hg19_genes_intronexonboundaries
New_Longterm	CD4 mem	chr9	86153171	86153171	1	14	75	Island	NA	NA	NA	NA	0.0718418	0	0.0718418	3.03284	6.41756e-06	0.2	0	0.0764844	0	0	0	0	0.00938092	1071225	2	1	13	12.0909	0	0	38	25	5	5	chr9	86153149	86153548	400	-	intronexonboundary:312853	uc004ams.2	257019	FRMD3	hg19_genes_intronexonboundaries
New_Longterm	CD4 mem	chr9	86153171	86153171	1	14	75	Island	NA	NA	NA	NA	0.0718418	0	0.0718418	3.03284	6.41756e-06	0.2	0	0.0764844	0	0	0	0	0.00938092	1071225	2	1	13	12.0909	0	0	38	25	5	5	chr9	86152801	86153200	400	-	exonintronboundary:315713	uc004amr.1	257019	FRMD3	hg19_genes_exonintronboundaries
New_Longterm	CD4 mem	chr9	86153171	86153171	1	14	75	Island	NA	NA	NA	NA	0.0718418	0	0.0718418	3.03284	6.41756e-06	0.2	0	0.0764844	0	0	0	0	0.00938092	1071225	2	1	13	12.0909	0	0	38	25	5	5	chr9	86152801	86153200	400	-	exonintronboundary:315714	uc004ams.2	257019	FRMD3	hg19_genes_exonintronboundaries
New_Longterm	CD4 mem	chr9	86153171	86153171	1	14	75	Island	NA	NA	NA	NA	0.0718418	0	0.0718418	3.03284	6.41756e-06	0.2	0	0.0764844	0	0	0	0	0.00938092	1071225	2	1	13	12.0909	0	0	38	25	5	5	chr9	86152354	86153777	1424	*	island:11834	NA	NA	NA	hg19_cpg_islands
New_Longterm	CD4 mem	chr15	32001656	32001656	1	2	57	Open Sea	NA	NA	NA	NA	0.919791	0.991453	-0.0716623	-0.107117	6.55485e-06	1	0.764706	0.0894998	1	0.944444	0.0193962	0	0.00956337	1795647	0	0	13.7273	15.3636	1	6	23	36	8	8	chr15	31949281	32162709	213429	-	intron:453100	uc001zfr.3	161725	OTUD7A	hg19_genes_introns
New_Longterm	CD4 mem	chr15	32001656	32001656	1	2	57	Open Sea	NA	NA	NA	NA	0.919791	0.991453	-0.0716623	-0.107117	6.55485e-06	1	0.764706	0.0894998	1	0.944444	0.0193962	0	0.00956337	1795647	0	0	13.7273	15.3636	1	6	23	36	8	8	chr15	31981685	32162709	181025	-	intron:453107	uc001zfs.1	161725	OTUD7A	hg19_genes_introns
New_Longterm	CD4 mem	chr15	32001656	32001656	1	2	57	Open Sea	NA	NA	NA	NA	0.919791	0.991453	-0.0716623	-0.107117	6.55485e-06	1	0.764706	0.0894998	1	0.944444	0.0193962	0	0.00956337	1795647	0	0	13.7273	15.3636	1	6	23	36	8	8	chr15	31981685	32162709	181025	-	intron:453113	uc010baa.1	161725	OTUD7A	hg19_genes_introns
New_Longterm	CD4 mem	chr15	32001656	32001656	1	2	57	Open Sea	NA	NA	NA	NA	0.919791	0.991453	-0.0716623	-0.107117	6.55485e-06	1	0.764706	0.0894998	1	0.944444	0.0193962	0	0.00956337	1795647	0	0	13.7273	15.3636	1	6	23	36	8	8	chr15	31780989	32318164	537176	*	inter:13421	NA	NA	NA	hg19_cpg_inter
New_Longterm	CD4 mem	chr1	28612361	28612361	1	1	53	Open Sea	NA	NA	NA	NA	0.881249	0.993266	-0.112017	-0.170804	6.59296e-06	0.958333	0.6875	0.0775003	1	0.925926	0.0223342	0	0.00960799	1390920	1	0	13.8182	13.5455	0	2	29	27	9	7	chr1	28609003	28650512	41510	*	intergenic:303	NA	NA	NA	hg19_genes_intergenic
New_Longterm	CD4 mem	chr1	28612361	28612361	1	1	53	Open Sea	NA	NA	NA	NA	0.881249	0.993266	-0.112017	-0.170804	6.59296e-06	0.958333	0.6875	0.0775003	1	0.925926	0.0223342	0	0.00960799	1390920	1	0	13.8182	13.5455	0	2	29	27	9	7	chr1	28591250	28651365	60116	*	inter:479	NA	NA	NA	hg19_cpg_inter
New_Longterm	CD4 mem	chr9	91944463	91944463	1	4	60	Open Sea	NA	NA	NA	NA	0.974909	1	-0.0250909	-0.0362928	7.25711e-06	1	0.909091	0.035853	1	1	0	0	0.0105438	2619972	1	0	13.6364	19.6364	0	8	25	40	7	10	chr9	91943802	91947822	4021	+	intron:286689	uc004aqi.1	79048	SECISBP2	hg19_genes_introns
New_Longterm	CD4 mem	chr9	91944463	91944463	1	4	60	Open Sea	NA	NA	NA	NA	0.974909	1	-0.0250909	-0.0362928	7.25711e-06	1	0.909091	0.035853	1	1	0	0	0.0105438	2619972	1	0	13.6364	19.6364	0	8	25	40	7	10	chr9	91943802	91947822	4021	+	intron:286696	uc010mqn.1	79048	SECISBP2	hg19_genes_introns
New_Longterm	CD4 mem	chr9	91944463	91944463	1	4	60	Open Sea	NA	NA	NA	NA	0.974909	1	-0.0250909	-0.0362928	7.25711e-06	1	0.909091	0.035853	1	1	0	0	0.0105438	2619972	1	0	13.6364	19.6364	0	8	25	40	7	10	chr9	91943802	91947822	4021	+	intron:286703	uc004aqj.1	79048	SECISBP2	hg19_genes_introns
New_Longterm	CD4 mem	chr9	91944463	91944463	1	4	60	Open Sea	NA	NA	NA	NA	0.974909	1	-0.0250909	-0.0362928	7.25711e-06	1	0.909091	0.035853	1	1	0	0	0.0105438	2619972	1	0	13.6364	19.6364	0	8	25	40	7	10	chr9	91943802	91947822	4021	+	intron:286719	uc004aqk.1	79048	SECISBP2	hg19_genes_introns
New_Longterm	CD4 mem	chr9	91944463	91944463	1	4	60	Open Sea	NA	NA	NA	NA	0.974909	1	-0.0250909	-0.0362928	7.25711e-06	1	0.909091	0.035853	1	1	0	0	0.0105438	2619972	1	0	13.6364	19.6364	0	8	25	40	7	10	chr9	91943802	91947822	4021	+	intron:286735	uc010mqo.1	79048	SECISBP2	hg19_genes_introns
New_Longterm	CD4 mem	chr9	91944463	91944463	1	4	60	Open Sea	NA	NA	NA	NA	0.974909	1	-0.0250909	-0.0362928	7.25711e-06	1	0.909091	0.035853	1	1	0	0	0.0105438	2619972	1	0	13.6364	19.6364	0	8	25	40	7	10	chr9	91943802	91947822	4021	+	intron:286751	uc011ltk.1	79048	SECISBP2	hg19_genes_introns
New_Longterm	CD4 mem	chr9	91944463	91944463	1	4	60	Open Sea	NA	NA	NA	NA	0.974909	1	-0.0250909	-0.0362928	7.25711e-06	1	0.909091	0.035853	1	1	0	0	0.0105438	2619972	1	0	13.6364	19.6364	0	8	25	40	7	10	chr9	91943802	91947822	4021	+	intron:286767	uc011ltl.1	79048	SECISBP2	hg19_genes_introns
New_Longterm	CD4 mem	chr9	91944463	91944463	1	4	60	Open Sea	NA	NA	NA	NA	0.974909	1	-0.0250909	-0.0362928	7.25711e-06	1	0.909091	0.035853	1	1	0	0	0.0105438	2619972	1	0	13.6364	19.6364	0	8	25	40	7	10	chr9	91937908	91991951	54044	*	inter:8959	NA	NA	NA	hg19_cpg_inter
New_Longterm	CD4 mem	chr2	213402326	213402326	1	10	66	Island	NA	NA	NA	NA	0.0247496	0	0.0247496	1.797	7.65236e-06	0.105263	0	0.0347317	0	0	0	0	0.0110928	2178009	0	0	19.1818	17.1818	2	4	36	27	8	9	chr2	213402194	213402489	296	*	enhancer:34589	NA	NA	NA	hg19_enhancers_fantom
New_Longterm	CD4 mem	chr2	213402326	213402326	1	10	66	Island	NA	NA	NA	NA	0.0247496	0	0.0247496	1.797	7.65236e-06	0.105263	0	0.0347317	0	0	0	0	0.0110928	2178009	0	0	19.1818	17.1818	2	4	36	27	8	9	chr2	212989629	213403172	413544	-	intron:109137	uc002veg.1	2066	ERBB4	hg19_genes_introns
New_Longterm	CD4 mem	chr2	213402326	213402326	1	10	66	Island	NA	NA	NA	NA	0.0247496	0	0.0247496	1.797	7.65236e-06	0.105263	0	0.0347317	0	0	0	0	0.0110928	2178009	0	0	19.1818	17.1818	2	4	36	27	8	9	chr2	212989629	213403172	413544	-	intron:109163	uc002veh.1	2066	ERBB4	hg19_genes_introns
New_Longterm	CD4 mem	chr2	213402326	213402326	1	10	66	Island	NA	NA	NA	NA	0.0247496	0	0.0247496	1.797	7.65236e-06	0.105263	0	0.0347317	0	0	0	0	0.0110928	2178009	0	0	19.1818	17.1818	2	4	36	27	8	9	chr2	212989629	213403172	413544	-	intron:109190	uc010zji.1	2066	ERBB4	hg19_genes_introns
New_Longterm	CD4 mem	chr2	213402326	213402326	1	10	66	Island	NA	NA	NA	NA	0.0247496	0	0.0247496	1.797	7.65236e-06	0.105263	0	0.0347317	0	0	0	0	0.0110928	2178009	0	0	19.1818	17.1818	2	4	36	27	8	9	chr2	212989629	213403172	413544	-	intron:109216	uc010zjj.1	2066	ERBB4	hg19_genes_introns
New_Longterm	CD4 mem	chr2	213402326	213402326	1	10	66	Island	NA	NA	NA	NA	0.0247496	0	0.0247496	1.797	7.65236e-06	0.105263	0	0.0347317	0	0	0	0	0.0110928	2178009	0	0	19.1818	17.1818	2	4	36	27	8	9	chr2	212989629	213403172	413544	-	intron:109235	uc010fut.1	2066	ERBB4	hg19_genes_introns
New_Longterm	CD4 mem	chr2	213402326	213402326	1	10	66	Island	NA	NA	NA	NA	0.0247496	0	0.0247496	1.797	7.65236e-06	0.105263	0	0.0347317	0	0	0	0	0.0110928	2178009	0	0	19.1818	17.1818	2	4	36	27	8	9	chr2	213402181	213403867	1687	*	island:3788	NA	NA	NA	hg19_cpg_islands
New_Longterm	CD4 mem	chr13	83500164	83500164	1	9	66	Open Sea	NA	NA	NA	NA	0.918467	0.949961	-0.0314943	-0.0481256	8.18743e-06	1	0.5	0.147574	1	0.871795	0.0353286	0	0.0118326	2439437	0	0	26.4545	42.9091	4	23	44	68	9	11	chr13	80920087	84451342	3531256	*	intergenic:10891	NA	NA	NA	hg19_genes_intergenic
New_Longterm	CD4 mem	chr13	83500164	83500164	1	9	66	Open Sea	NA	NA	NA	NA	0.918467	0.949961	-0.0314943	-0.0481256	8.18743e-06	1	0.5	0.147574	1	0.871795	0.0353286	0	0.0118326	2439437	0	0	26.4545	42.9091	4	23	44	68	9	11	chr13	81233446	84449664	3216219	*	inter:12553	NA	NA	NA	hg19_cpg_inter
New_Longterm	CD4 mem	chr5	68477595	68477595	1	3	45	Open Sea	NA	NA	NA	NA	0.832737	1	-0.167263	-0.261201	8.3518e-06	1	0.5	0.161816	1	1	0	0	0.0120565	1044257	1	0	12.0909	13.2727	0	4	18	27	9	8	chr5	68477525	68477829	305	-	exon:215084	uc003jvn.1	NA	NA	hg19_genes_exons
New_Longterm	CD4 mem	chr5	68477595	68477595	1	3	45	Open Sea	NA	NA	NA	NA	0.832737	1	-0.167263	-0.261201	8.3518e-06	1	0.5	0.161816	1	1	0	0	0.0120565	1044257	1	0	12.0909	13.2727	0	4	18	27	9	8	chr5	68467215	68481215	14001	*	inter:5173	NA	NA	NA	hg19_cpg_inter
New_Longterm	CD4 mem	chr16	1582220	1582220	1	5	64	Shore	NA	NA	2404	2989	0.965491	1	-0.0345091	-0.0501549	8.36794e-06	1	0.857143	0.051404	1	1	0	0	0.0120753	2408818	0	1	11.7273	10.1818	7	0	16	35	7	5	chr16	1578658	1582657	4000	+	1to5kb:57017	uc002cmd.3	79652	TMEM204	hg19_genes_1to5kb
New_Longterm	CD4 mem	chr16	1582220	1582220	1	5	64	Shore	NA	NA	2404	2989	0.965491	1	-0.0345091	-0.0501549	8.36794e-06	1	0.857143	0.051404	1	1	0	0	0.0120753	2408818	0	1	11.7273	10.1818	7	0	16	35	7	5	chr16	1578798	1583934	5137	+	intron:464868	uc002cmc.3	79652	TMEM204	hg19_genes_introns
New_Longterm	CD4 mem	chr16	1582220	1582220	1	5	64	Shore	NA	NA	2404	2989	0.965491	1	-0.0345091	-0.0501549	8.36794e-06	1	0.857143	0.051404	1	1	0	0	0.0120753	2408818	0	1	11.7273	10.1818	7	0	16	35	7	5	chr16	1576798	1607935	31138	-	intron:478990	uc002clz.3	9742	IFT140	hg19_genes_introns
New_Longterm	CD4 mem	chr16	1582220	1582220	1	5	64	Shore	NA	NA	2404	2989	0.965491	1	-0.0345091	-0.0501549	8.36794e-06	1	0.857143	0.051404	1	1	0	0	0.0120753	2408818	0	1	11.7273	10.1818	7	0	16	35	7	5	chr16	1576798	1607935	31138	-	intron:479011	uc002cmb.3	9742	IFT140	hg19_genes_introns
New_Longterm	CD4 mem	chr16	1582220	1582220	1	5	64	Shore	NA	NA	2404	2989	0.965491	1	-0.0345091	-0.0501549	8.36794e-06	1	0.857143	0.051404	1	1	0	0	0.0120753	2408818	0	1	11.7273	10.1818	7	0	16	35	7	5	chr16	1581810	1583809	2000	*	shore:34353	NA	NA	NA	hg19_cpg_shores
New_Longterm	CD4 mem	chr12	3523681	3523681	1	2	53	Open Sea	NA	NA	NA	NA	0.895282	1	-0.104718	-0.157917	8.50433e-06	1	0.75	0.078515	1	1	0	0	0.0122123	1460344	0	0	14.7273	10.8182	2	1	25	17	8	7	chr12	3490609	3649771	159163	+	intron:372146	uc009zed.3	56341	PRMT8	hg19_genes_introns
New_Longterm	CD4 mem	chr12	3523681	3523681	1	2	53	Open Sea	NA	NA	NA	NA	0.895282	1	-0.104718	-0.157917	8.50433e-06	1	0.75	0.078515	1	1	0	0	0.0122123	1460344	0	0	14.7273	10.8182	2	1	25	17	8	7	chr12	3479655	3595966	116312	*	inter:11424	NA	NA	NA	hg19_cpg_inter
New_Longterm	CD4 mem	chr17	73993444	73993444	1	2	61	Open Sea	NA	NA	NA	NA	0.0448312	0.0998705	-0.0550393	-1.00273	8.64895e-06	0.117647	0	0.0436224	0.26087	0.0454545	0.0667726	0	0.0123782	1372122	0	0	66.1818	59.4545	24	23	153	106	11	11	chr17	73991987	73995986	4000	+	1to5kb:62004	uc010dgt.3	1018	CDK3	hg19_genes_1to5kb
New_Longterm	CD4 mem	chr17	73993444	73993444	1	2	61	Open Sea	NA	NA	NA	NA	0.0448312	0.0998705	-0.0550393	-1.00273	8.64895e-06	0.117647	0	0.0436224	0.26087	0.0454545	0.0667726	0	0.0123782	1372122	0	0	66.1818	59.4545	24	23	153	106	11	11	chr17	73979732	73999179	19448	*	inter:15798	NA	NA	NA	hg19_cpg_inter
New_Longterm	CD4 mem	chr19	44507136	44507136	1	8	57	Island	NA	NA	NA	NA	0.00952794	0	0.00952794	0.96554	9.04186e-06	0.04	0	0.0152382	0	0	0	0	0.012878	2824536	0	0	50.1818	64.1818	10	15	89	96	11	11	chr19	44506989	44507988	1000	-	promoter:69595	uc002oya.1	NA	NA	hg19_genes_promoters
New_Longterm	CD4 mem	chr19	44507136	44507136	1	8	57	Island	NA	NA	NA	NA	0.00952794	0	0.00952794	0.96554	9.04186e-06	0.04	0	0.0152382	0	0	0	0	0.012878	2824536	0	0	50.1818	64.1818	10	15	89	96	11	11	chr19	44507077	44507259	183	+	5UTR:92175	uc002oyb.1	7773	ZNF230	hg19_genes_5UTRs
New_Longterm	CD4 mem	chr19	44507136	44507136	1	8	57	Island	NA	NA	NA	NA	0.00952794	0	0.00952794	0.96554	9.04186e-06	0.04	0	0.0152382	0	0	0	0	0.012878	2824536	0	0	50.1818	64.1818	10	15	89	96	11	11	chr19	44507077	44507259	183	+	exon:614142	uc002oyb.1	7773	ZNF230	hg19_genes_exons
New_Longterm	CD4 mem	chr19	44507136	44507136	1	8	57	Island	NA	NA	NA	NA	0.00952794	0	0.00952794	0.96554	9.04186e-06	0.04	0	0.0152382	0	0	0	0	0.012878	2824536	0	0	50.1818	64.1818	10	15	89	96	11	11	chr19	44507077	44507259	183	+	firstexon:67226	uc002oyb.1	7773	ZNF230	hg19_genes_firstexons
New_Longterm	CD4 mem	chr19	44507136	44507136	1	8	57	Island	NA	NA	NA	NA	0.00952794	0	0.00952794	0.96554	9.04186e-06	0.04	0	0.0152382	0	0	0	0	0.012878	2824536	0	0	50.1818	64.1818	10	15	89	96	11	11	chr19	44506789	44507188	400	-	intronexonboundary:588362	uc002oya.1	NA	NA	hg19_genes_intronexonboundaries
New_Longterm	CD4 mem	chr19	44507136	44507136	1	8	57	Island	NA	NA	NA	NA	0.00952794	0	0.00952794	0.96554	9.04186e-06	0.04	0	0.0152382	0	0	0	0	0.012878	2824536	0	0	50.1818	64.1818	10	15	89	96	11	11	chr19	44507059	44507458	400	+	exonintronboundary:576451	uc002oyb.1	7773	ZNF230	hg19_genes_exonintronboundaries
New_Longterm	CD4 mem	chr19	44507136	44507136	1	8	57	Island	NA	NA	NA	NA	0.00952794	0	0.00952794	0.96554	9.04186e-06	0.04	0	0.0152382	0	0	0	0	0.012878	2824536	0	0	50.1818	64.1818	10	15	89	96	11	11	chr19	44507080	44507300	221	*	island:24049	NA	NA	NA	hg19_cpg_islands
New_Longterm	CD4 mem	chr16	10480250	10480250	1	7	62	Island	NA	NA	NA	NA	0.0687121	0	0.0687121	2.97659	9.11422e-06	0.208333	0	0.0856564	0	0	0	0	0.0129666	1123776	1	0	12.8182	12	0	1	24	21	8	7	chr16	10479980	10522724	42745	+	intron:466871	uc002czu.3	80063	ATF7IP2	hg19_genes_introns
New_Longterm	CD4 mem	chr16	10480250	10480250	1	7	62	Island	NA	NA	NA	NA	0.0687121	0	0.0687121	2.97659	9.11422e-06	0.208333	0	0.0856564	0	0	0	0	0.0129666	1123776	1	0	12.8182	12	0	1	24	21	8	7	chr16	10479980	10513437	33458	+	intron:466882	uc002czv.3	80063	ATF7IP2	hg19_genes_introns
New_Longterm	CD4 mem	chr16	10480250	10480250	1	7	62	Island	NA	NA	NA	NA	0.0687121	0	0.0687121	2.97659	9.11422e-06	0.208333	0	0.0856564	0	0	0	0	0.0129666	1123776	1	0	12.8182	12	0	1	24	21	8	7	chr16	10479980	10522724	42745	+	intron:466893	uc010uyo.2	80063	ATF7IP2	hg19_genes_introns
New_Longterm	CD4 mem	chr16	10480250	10480250	1	7	62	Island	NA	NA	NA	NA	0.0687121	0	0.0687121	2.97659	9.11422e-06	0.208333	0	0.0856564	0	0	0	0	0.0129666	1123776	1	0	12.8182	12	0	1	24	21	8	7	chr16	10479980	10565966	85987	+	intron:466902	uc010uyp.2	80063	ATF7IP2	hg19_genes_introns
New_Longterm	CD4 mem	chr16	10480250	10480250	1	7	62	Island	NA	NA	NA	NA	0.0687121	0	0.0687121	2.97659	9.11422e-06	0.208333	0	0.0856564	0	0	0	0	0.0129666	1123776	1	0	12.8182	12	0	1	24	21	8	7	chr16	10479687	10480254	568	*	island:19050	NA	NA	NA	hg19_cpg_islands
New_Longterm	CD4 mem	chr12	50208021	50208021	1	6	56	Open Sea	NA	NA	NA	NA	0.988312	0.910658	0.0776539	0.116825	9.36322e-06	1	0.928571	0.0253903	0.96875	0.791667	0.0532072	0	0.0132912	1722154	1	0	14.7273	25.2727	0	7	28	44	7	10	chr12	50199825	50222104	22280	-	intron:394048	uc009zlk.2	57701	NCKAP5L	hg19_genes_introns
New_Longterm	CD4 mem	chr12	50208021	50208021	1	6	56	Open Sea	NA	NA	NA	NA	0.988312	0.910658	0.0776539	0.116825	9.36322e-06	1	0.928571	0.0253903	0.96875	0.791667	0.0532072	0	0.0132912	1722154	1	0	14.7273	25.2727	0	7	28	44	7	10	chr12	50192962	50217558	24597	*	inter:11667	NA	NA	NA	hg19_cpg_inter
New_Longterm	CD4 mem	chr14	70236495	70236495	1	6	45	Open Sea	NA	NA	NA	NA	0.960923	1	-0.0390769	-0.0569264	9.40535e-06	1	0.85	0.0470386	1	1	0	0	0.0133461	2316566	0	1	16.1818	14.1818	2	0	35	30	8	7	chr14	70235431	70239430	4000	-	1to5kb:52975	uc021rvk.1	100289511	LOC100289511	hg19_genes_1to5kb
New_Longterm	CD4 mem	chr14	70236495	70236495	1	6	45	Open Sea	NA	NA	NA	NA	0.960923	1	-0.0390769	-0.0569264	9.40535e-06	1	0.85	0.0470386	1	1	0	0	0.0133461	2316566	0	1	16.1818	14.1818	2	0	35	30	8	7	chr14	70236228	70236553	326	+	exon:473921	uc021rvj.1	6430	SRSF5	hg19_genes_exons
New_Longterm	CD4 mem	chr14	70236495	70236495	1	6	45	Open Sea	NA	NA	NA	NA	0.960923	1	-0.0390769	-0.0569264	9.40535e-06	1	0.85	0.0470386	1	1	0	0	0.0133461	2316566	0	1	16.1818	14.1818	2	0	35	30	8	7	chr14	70235515	70237257	1743	+	exon:473925	uc001xln.1	6430	SRSF5	hg19_genes_exons
New_Longterm	CD4 mem	chr14	70236495	70236495	1	6	45	Open Sea	NA	NA	NA	NA	0.960923	1	-0.0390769	-0.0569264	9.40535e-06	1	0.85	0.0470386	1	1	0	0	0.0133461	2316566	0	1	16.1818	14.1818	2	0	35	30	8	7	chr14	70235969	70237183	1215	+	intron:422316	uc001xll.3	6430	SRSF5	hg19_genes_introns
New_Longterm	CD4 mem	chr14	70236495	70236495	1	6	45	Open Sea	NA	NA	NA	NA	0.960923	1	-0.0390769	-0.0569264	9.40535e-06	1	0.85	0.0470386	1	1	0	0	0.0133461	2316566	0	1	16.1818	14.1818	2	0	35	30	8	7	chr14	70235969	70237183	1215	+	intron:422331	uc001xlo.3	6430	SRSF5	hg19_genes_introns
New_Longterm	CD4 mem	chr14	70236495	70236495	1	6	45	Open Sea	NA	NA	NA	NA	0.960923	1	-0.0390769	-0.0569264	9.40535e-06	1	0.85	0.0470386	1	1	0	0	0.0133461	2316566	0	1	16.1818	14.1818	2	0	35	30	8	7	chr14	70235969	70237183	1215	+	intron:422338	uc001xlp.3	6430	SRSF5	hg19_genes_introns
New_Longterm	CD4 mem	chr14	70236495	70236495	1	6	45	Open Sea	NA	NA	NA	NA	0.960923	1	-0.0390769	-0.0569264	9.40535e-06	1	0.85	0.0470386	1	1	0	0	0.0133461	2316566	0	1	16.1818	14.1818	2	0	35	30	8	7	chr14	70236353	70236752	400	+	exonintronboundary:444774	uc021rvj.1	6430	SRSF5	hg19_genes_exonintronboundaries
New_Longterm	CD4 mem	chr14	70236495	70236495	1	6	45	Open Sea	NA	NA	NA	NA	0.960923	1	-0.0390769	-0.0569264	9.40535e-06	1	0.85	0.0470386	1	1	0	0	0.0133461	2316566	0	1	16.1818	14.1818	2	0	35	30	8	7	chr14	70236279	70236553	275	+	3UTR:40238	uc021rvj.1	6430	SRSF5	hg19_genes_3UTRs
New_Longterm	CD4 mem	chr14	70236495	70236495	1	6	45	Open Sea	NA	NA	NA	NA	0.960923	1	-0.0390769	-0.0569264	9.40535e-06	1	0.85	0.0470386	1	1	0	0	0.0133461	2316566	0	1	16.1818	14.1818	2	0	35	30	8	7	chr14	70235642	70237257	1616	+	3UTR:40239	uc001xln.1	6430	SRSF5	hg19_genes_3UTRs
New_Longterm	CD4 mem	chr14	70236495	70236495	1	6	45	Open Sea	NA	NA	NA	NA	0.960923	1	-0.0390769	-0.0569264	9.40535e-06	1	0.85	0.0470386	1	1	0	0	0.0133461	2316566	0	1	16.1818	14.1818	2	0	35	30	8	7	chr14	70234669	70236668	2000	*	shore:31740	NA	NA	NA	hg19_cpg_shores
New_Longterm	CD4 mem	chr17	16994970	16994970	1	4	60	Open Sea	NA	NA	NA	NA	0.970694	1	-0.0293062	-0.0424807	1.05644e-05	1	0.818182	0.0643174	1	1	0	0	0.0148642	2522597	3	1	10.2727	16.2727	0	0	22	26	6	9	chr17	16981391	17030015	48625	+	intron:493028	uc002gqu.2	23164	MPRIP	hg19_genes_introns
New_Longterm	CD4 mem	chr17	16994970	16994970	1	4	60	Open Sea	NA	NA	NA	NA	0.970694	1	-0.0293062	-0.0424807	1.05644e-05	1	0.818182	0.0643174	1	1	0	0	0.0148642	2522597	3	1	10.2727	16.2727	0	0	22	26	6	9	chr17	16981391	17030015	48625	+	intron:493051	uc002gqv.2	23164	MPRIP	hg19_genes_introns
New_Longterm	CD4 mem	chr17	16994970	16994970	1	4	60	Open Sea	NA	NA	NA	NA	0.970694	1	-0.0293062	-0.0424807	1.05644e-05	1	0.818182	0.0643174	1	1	0	0	0.0148642	2522597	3	1	10.2727	16.2727	0	0	22	26	6	9	chr17	16950318	17057857	107540	*	inter:15102	NA	NA	NA	hg19_cpg_inter
New_Longterm	CD4 mem	chr19	35951207	35951207	1	3	58	Open Sea	NA	NA	NA	NA	0.977048	1	-0.0229522	-0.0331635	1.15854e-05	1	0.928571	0.0320909	1	1	0	0	0.0161759	2675114	0	1	15.2727	13.4545	3	0	23	40	9	7	chr19	35942670	35978225	35556	*	intergenic:14111	NA	NA	NA	hg19_genes_intergenic
New_Longterm	CD4 mem	chr19	35951207	35951207	1	3	58	Open Sea	NA	NA	NA	NA	0.977048	1	-0.0229522	-0.0331635	1.15854e-05	1	0.928571	0.0320909	1	1	0	0	0.0161759	2675114	0	1	15.2727	13.4545	3	0	23	40	9	7	chr19	35847188	36020182	172995	*	inter:17104	NA	NA	NA	hg19_cpg_inter
New_Longterm	CD4 mem	chr17	72733020	72733020	1	12	78	Island	NA	NA	NA	NA	0.0435262	0	0.0435262	2.42024	1.33556e-05	0.222222	0	0.07277	0	0	0	0	0.0185126	1617791	0	0	13.7273	11.8182	5	1	22	31	8	5	chr17	72732356	72733355	1000	+	promoter:61927	uc002jlk.3	326624	RAB37	hg19_genes_promoters
New_Longterm	CD4 mem	chr17	72733020	72733020	1	12	78	Island	NA	NA	NA	NA	0.0435262	0	0.0435262	2.42024	1.33556e-05	0.222222	0	0.07277	0	0	0	0	0.0185126	1617791	0	0	13.7273	11.8182	5	1	22	31	8	5	chr17	72732356	72733355	1000	+	promoter:61928	uc010wre.2	326624	RAB37	hg19_genes_promoters
New_Longterm	CD4 mem	chr17	72733020	72733020	1	12	78	Island	NA	NA	NA	NA	0.0435262	0	0.0435262	2.42024	1.33556e-05	0.222222	0	0.07277	0	0	0	0	0.0185126	1617791	0	0	13.7273	11.8182	5	1	22	31	8	5	chr17	72732959	72733148	190	+	5UTR:84672	uc010wrc.2	326624	RAB37	hg19_genes_5UTRs
New_Longterm	CD4 mem	chr17	72733020	72733020	1	12	78	Island	NA	NA	NA	NA	0.0435262	0	0.0435262	2.42024	1.33556e-05	0.222222	0	0.07277	0	0	0	0	0.0185126	1617791	0	0	13.7273	11.8182	5	1	22	31	8	5	chr17	72732959	72733256	298	+	exon:565792	uc010wrc.2	326624	RAB37	hg19_genes_exons
New_Longterm	CD4 mem	chr17	72733020	72733020	1	12	78	Island	NA	NA	NA	NA	0.0435262	0	0.0435262	2.42024	1.33556e-05	0.222222	0	0.07277	0	0	0	0	0.0185126	1617791	0	0	13.7273	11.8182	5	1	22	31	8	5	chr17	72732959	72733256	298	+	firstexon:61926	uc010wrc.2	326624	RAB37	hg19_genes_firstexons
New_Longterm	CD4 mem	chr17	72733020	72733020	1	12	78	Island	NA	NA	NA	NA	0.0435262	0	0.0435262	2.42024	1.33556e-05	0.222222	0	0.07277	0	0	0	0	0.0185126	1617791	0	0	13.7273	11.8182	5	1	22	31	8	5	chr17	72725506	72738392	12887	+	intron:503663	uc002jlc.2	326624	RAB37	hg19_genes_introns
New_Longterm	CD4 mem	chr17	72733020	72733020	1	12	78	Island	NA	NA	NA	NA	0.0435262	0	0.0435262	2.42024	1.33556e-05	0.222222	0	0.07277	0	0	0	0	0.0185126	1617791	0	0	13.7273	11.8182	5	1	22	31	8	5	chr17	72725506	72738392	12887	+	intron:503668	uc002jld.2	326624	RAB37	hg19_genes_introns
New_Longterm	CD4 mem	chr17	72733020	72733020	1	12	78	Island	NA	NA	NA	NA	0.0435262	0	0.0435262	2.42024	1.33556e-05	0.222222	0	0.07277	0	0	0	0	0.0185126	1617791	0	0	13.7273	11.8182	5	1	22	31	8	5	chr17	72725506	72738392	12887	+	intron:503675	uc010dfu.3	326624	RAB37	hg19_genes_introns
New_Longterm	CD4 mem	chr17	72733020	72733020	1	12	78	Island	NA	NA	NA	NA	0.0435262	0	0.0435262	2.42024	1.33556e-05	0.222222	0	0.07277	0	0	0	0	0.0185126	1617791	0	0	13.7273	11.8182	5	1	22	31	8	5	chr17	72732871	72736906	4036	+	intron:503682	uc010wrb.2	326624	RAB37	hg19_genes_introns
New_Longterm	CD4 mem	chr17	72733020	72733020	1	12	78	Island	NA	NA	NA	NA	0.0435262	0	0.0435262	2.42024	1.33556e-05	0.222222	0	0.07277	0	0	0	0	0.0185126	1617791	0	0	13.7273	11.8182	5	1	22	31	8	5	chr17	72732670	72733069	400	+	exonintronboundary:531577	uc010wrb.2	326624	RAB37	hg19_genes_exonintronboundaries
New_Longterm	CD4 mem	chr17	72733020	72733020	1	12	78	Island	NA	NA	NA	NA	0.0435262	0	0.0435262	2.42024	1.33556e-05	0.222222	0	0.07277	0	0	0	0	0.0185126	1617791	0	0	13.7273	11.8182	5	1	22	31	8	5	chr17	72732849	72733545	697	*	island:21284	NA	NA	NA	hg19_cpg_islands
New_Longterm	CD4 mem	chr6	1611195	1611195	1	10	62	Island	NA	NA	NA	NA	0.0450243	0	0.0450243	2.46007	1.39793e-05	0.15	0	0.0617358	0	0	0	0	0.0193352	1583828	1	0	17.2727	15.4545	0	2	26	29	9	8	chr6	1610681	1612342	1662	+	CDS:182483	uc003mtp.3	2296	FOXC1	hg19_genes_cds
New_Longterm	CD4 mem	chr6	1611195	1611195	1	10	62	Island	NA	NA	NA	NA	0.0450243	0	0.0450243	2.46007	1.39793e-05	0.15	0	0.0617358	0	0	0	0	0.0193352	1583828	1	0	17.2727	15.4545	0	2	26	29	9	8	chr6	1610681	1614129	3449	+	exon:225342	uc003mtp.3	2296	FOXC1	hg19_genes_exons
New_Longterm	CD4 mem	chr6	1611195	1611195	1	10	62	Island	NA	NA	NA	NA	0.0450243	0	0.0450243	2.46007	1.39793e-05	0.15	0	0.0617358	0	0	0	0	0.0193352	1583828	1	0	17.2727	15.4545	0	2	26	29	9	8	chr6	1610681	1614129	3449	+	firstexon:23654	uc003mtp.3	2296	FOXC1	hg19_genes_firstexons
New_Longterm	CD4 mem	chr6	1611195	1611195	1	10	62	Island	NA	NA	NA	NA	0.0450243	0	0.0450243	2.46007	1.39793e-05	0.15	0	0.0617358	0	0	0	0	0.0193352	1583828	1	0	17.2727	15.4545	0	2	26	29	9	8	chr6	1604607	1615866	11260	*	island:7596	NA	NA	NA	hg19_cpg_islands
New_Longterm	CD4 mem	chr16	56228506	56228506	1	15	74	Open Sea	NA	NA	NA	NA	0.0369891	0	0.0369891	2.23233	1.4106e-05	0.176471	0	0.0597093	0	0	0	0	0.0194894	1790740	0	0	13.9091	10.0909	5	2	23	20	9	5	chr16	56228438	56229437	1000	-	promoter:59575	uc002eiv.2	26077	DKFZP434H168	hg19_genes_promoters
New_Longterm	CD4 mem	chr16	56228506	56228506	1	15	74	Open Sea	NA	NA	NA	NA	0.0369891	0	0.0369891	2.23233	1.4106e-05	0.176471	0	0.0597093	0	0	0	0	0.0194894	1790740	0	0	13.9091	10.0909	5	2	23	20	9	5	chr16	56226007	56230006	4000	-	1to5kb:59574	uc002eis.1	283856	LOC283856	hg19_genes_1to5kb
New_Longterm	CD4 mem	chr16	56228506	56228506	1	15	74	Open Sea	NA	NA	NA	NA	0.0369891	0	0.0369891	2.23233	1.4106e-05	0.176471	0	0.0597093	0	0	0	0	0.0194894	1790740	0	0	13.9091	10.0909	5	2	23	20	9	5	chr16	56226529	56309842	83314	+	intron:472581	uc002eit.4	2775	GNAO1	hg19_genes_introns
New_Longterm	CD4 mem	chr16	56228506	56228506	1	15	74	Open Sea	NA	NA	NA	NA	0.0369891	0	0.0369891	2.23233	1.4106e-05	0.176471	0	0.0597093	0	0	0	0	0.0194894	1790740	0	0	13.9091	10.0909	5	2	23	20	9	5	chr16	56226529	56309842	83314	+	intron:472588	uc002eiu.4	2775	GNAO1	hg19_genes_introns
New_Longterm	CD4 mem	chr16	56228506	56228506	1	15	74	Open Sea	NA	NA	NA	NA	0.0369891	0	0.0369891	2.23233	1.4106e-05	0.176471	0	0.0597093	0	0	0	0	0.0194894	1790740	0	0	13.9091	10.0909	5	2	23	20	9	5	chr16	56228238	56228637	400	-	intronexonboundary:507324	uc002eiv.2	26077	DKFZP434H168	hg19_genes_intronexonboundaries
New_Longterm	CD4 mem	chr16	56228506	56228506	1	15	74	Open Sea	NA	NA	NA	NA	0.0369891	0	0.0369891	2.23233	1.4106e-05	0.176471	0	0.0597093	0	0	0	0	0.0194894	1790740	0	0	13.9091	10.0909	5	2	23	20	9	5	chr16	56228352	56230351	2000	*	shelf:30602	NA	NA	NA	hg19_cpg_shelves
New_Longterm	CD4 mem	chr12	52273710	52273710	1	5	58	Open Sea	NA	NA	NA	NA	0.784363	0.720524	0.0638384	0.120866	1.43537e-05	0.944444	0.6	0.112132	0.8	0.428571	0.102982	0	0.0197959	1694309	1	0	17.5455	26.8182	0	7	32	39	8	10	chr12	52230702	52276792	46091	*	intergenic:10133	NA	NA	NA	hg19_genes_intergenic
New_Longterm	CD4 mem	chr12	52273710	52273710	1	5	58	Open Sea	NA	NA	NA	NA	0.784363	0.720524	0.0638384	0.120866	1.43537e-05	0.944444	0.6	0.112132	0.8	0.428571	0.102982	0	0.0197959	1694309	1	0	17.5455	26.8182	0	7	32	39	8	10	chr12	52267216	52290173	22958	*	inter:11694	NA	NA	NA	hg19_cpg_inter
New_Longterm	CD4 mem	chr6	37254253	37254253	1	6	55	Open Sea	NA	NA	NA	NA	0.906598	0.852812	0.0537865	0.0872437	1.45437e-05	1	0.666667	0.114103	0.944444	0.666667	0.0867172	0	0.0200362	1973270	0	0	11.8182	13.6364	5	6	18	22	8	8	chr6	37252241	37254782	2542	+	intron:206569	uc003onn.3	55633	TBC1D22B	hg19_genes_introns
New_Longterm	CD4 mem	chr6	37254253	37254253	1	6	55	Open Sea	NA	NA	NA	NA	0.906598	0.852812	0.0537865	0.0872437	1.45437e-05	1	0.666667	0.114103	0.944444	0.666667	0.0867172	0	0.0200362	1973270	0	0	11.8182	13.6364	5	6	18	22	8	8	chr6	37252241	37254782	2542	+	intron:206581	uc010jwt.3	55633	TBC1D22B	hg19_genes_introns
New_Longterm	CD4 mem	chr6	37254253	37254253	1	6	55	Open Sea	NA	NA	NA	NA	0.906598	0.852812	0.0537865	0.0872437	1.45437e-05	1	0.666667	0.114103	0.944444	0.666667	0.0867172	0	0.0200362	1973270	0	0	11.8182	13.6364	5	6	18	22	8	8	chr6	37229701	37317639	87939	*	inter:6133	NA	NA	NA	hg19_cpg_inter
New_Longterm	CD4 mem	chr2	9307132	9307132	1	3	65	Open Sea	NA	NA	NA	NA	0.958497	1	-0.0415031	-0.060536	1.53555e-05	1	0.863636	0.0422786	1	1	0	0	0.0210637	2271628	0	1	22.7273	11.0909	13	0	39	18	11	7	chr2	9148877	9341893	193017	*	intergenic:1678	NA	NA	NA	hg19_genes_intergenic
New_Longterm	CD4 mem	chr2	9307132	9307132	1	3	65	Open Sea	NA	NA	NA	NA	0.958497	1	-0.0415031	-0.060536	1.53555e-05	1	0.863636	0.0422786	1	1	0	0	0.0210637	2271628	0	1	22.7273	11.0909	13	0	39	18	11	7	chr2	9148631	9342383	193753	*	inter:1949	NA	NA	NA	hg19_cpg_inter
New_Longterm	CD4 mem	chr7	45614362	45614362	1	15	81	Island	NA	NA	NA	NA	0.044697	0	0.044697	2.45146	1.54193e-05	0.2	0	0.0783752	0	0	0	0	0.0211211	1590728	0	0	12.7273	12.5455	1	2	31	24	5	7	chr7	45614143	45614781	639	+	CDS:213591	uc003tne.4	107	ADCY1	hg19_genes_cds
New_Longterm	CD4 mem	chr7	45614362	45614362	1	15	81	Island	NA	NA	NA	NA	0.044697	0	0.044697	2.45146	1.54193e-05	0.2	0	0.0783752	0	0	0	0	0.0211211	1590728	0	0	12.7273	12.5455	1	2	31	24	5	7	chr7	45614125	45614781	657	+	exon:264427	uc003tne.4	107	ADCY1	hg19_genes_exons
New_Longterm	CD4 mem	chr7	45614362	45614362	1	15	81	Island	NA	NA	NA	NA	0.044697	0	0.044697	2.45146	1.54193e-05	0.2	0	0.0783752	0	0	0	0	0.0211211	1590728	0	0	12.7273	12.5455	1	2	31	24	5	7	chr7	45614125	45614781	657	+	firstexon:28375	uc003tne.4	107	ADCY1	hg19_genes_firstexons
New_Longterm	CD4 mem	chr7	45614362	45614362	1	15	81	Island	NA	NA	NA	NA	0.044697	0	0.044697	2.45146	1.54193e-05	0.2	0	0.0783752	0	0	0	0	0.0211211	1590728	0	0	12.7273	12.5455	1	2	31	24	5	7	chr7	45613788	45614487	700	+	intron:236030	uc003tnd.3	107	ADCY1	hg19_genes_introns
New_Longterm	CD4 mem	chr7	45614362	45614362	1	15	81	Island	NA	NA	NA	NA	0.044697	0	0.044697	2.45146	1.54193e-05	0.2	0	0.0783752	0	0	0	0	0.0211211	1590728	0	0	12.7273	12.5455	1	2	31	24	5	7	chr7	45614288	45614687	400	+	intronexonboundary:246314	uc003tnd.3	107	ADCY1	hg19_genes_intronexonboundaries
New_Longterm	CD4 mem	chr7	45614362	45614362	1	15	81	Island	NA	NA	NA	NA	0.044697	0	0.044697	2.45146	1.54193e-05	0.2	0	0.0783752	0	0	0	0	0.0211211	1590728	0	0	12.7273	12.5455	1	2	31	24	5	7	chr7	45613387	45615504	2118	*	island:9445	NA	NA	NA	hg19_cpg_islands
New_Longterm	CD4 mem	chr7	6210918	6210918	1	5	56	Open Sea	NA	NA	NA	NA	0.948229	0.981241	-0.0330121	-0.0488655	1.54688e-05	1	0.857143	0.0512451	1	0.888889	0.0418868	0	0.0211736	2425680	1	0	13.0909	13.4545	0	6	21	23	9	7	chr7	6210833	6210945	113	-	CDS:224861	uc011jws.2	9265	CYTH3	hg19_genes_cds
New_Longterm	CD4 mem	chr7	6210918	6210918	1	5	56	Open Sea	NA	NA	NA	NA	0.948229	0.981241	-0.0330121	-0.0488655	1.54688e-05	1	0.857143	0.0512451	1	0.888889	0.0418868	0	0.0211736	2425680	1	0	13.0909	13.4545	0	6	21	23	9	7	chr7	6210833	6210945	113	-	CDS:224874	uc003spt.3	9265	CYTH3	hg19_genes_cds
New_Longterm	CD4 mem	chr7	6210918	6210918	1	5	56	Open Sea	NA	NA	NA	NA	0.948229	0.981241	-0.0330121	-0.0488655	1.54688e-05	1	0.857143	0.0512451	1	0.888889	0.0418868	0	0.0211736	2425680	1	0	13.0909	13.4545	0	6	21	23	9	7	chr7	6210833	6210945	113	-	exon:278792	uc011jws.2	9265	CYTH3	hg19_genes_exons
New_Longterm	CD4 mem	chr7	6210918	6210918	1	5	56	Open Sea	NA	NA	NA	NA	0.948229	0.981241	-0.0330121	-0.0488655	1.54688e-05	1	0.857143	0.0512451	1	0.888889	0.0418868	0	0.0211736	2425680	1	0	13.0909	13.4545	0	6	21	23	9	7	chr7	6210833	6210945	113	-	exon:278805	uc003spt.3	9265	CYTH3	hg19_genes_exons
New_Longterm	CD4 mem	chr7	6210918	6210918	1	5	56	Open Sea	NA	NA	NA	NA	0.948229	0.981241	-0.0330121	-0.0488655	1.54688e-05	1	0.857143	0.0512451	1	0.888889	0.0418868	0	0.0211736	2425680	1	0	13.0909	13.4545	0	6	21	23	9	7	chr7	6210746	6211145	400	-	intronexonboundary:258780	uc011jws.2	9265	CYTH3	hg19_genes_intronexonboundaries
New_Longterm	CD4 mem	chr7	6210918	6210918	1	5	56	Open Sea	NA	NA	NA	NA	0.948229	0.981241	-0.0330121	-0.0488655	1.54688e-05	1	0.857143	0.0512451	1	0.888889	0.0418868	0	0.0211736	2425680	1	0	13.0909	13.4545	0	6	21	23	9	7	chr7	6210746	6211145	400	-	intronexonboundary:258781	uc003spt.3	9265	CYTH3	hg19_genes_intronexonboundaries
New_Longterm	CD4 mem	chr7	6210918	6210918	1	5	56	Open Sea	NA	NA	NA	NA	0.948229	0.981241	-0.0330121	-0.0488655	1.54688e-05	1	0.857143	0.0512451	1	0.888889	0.0418868	0	0.0211736	2425680	1	0	13.0909	13.4545	0	6	21	23	9	7	chr7	6210634	6211033	400	-	exonintronboundary:262564	uc011jws.2	9265	CYTH3	hg19_genes_exonintronboundaries
New_Longterm	CD4 mem	chr7	6210918	6210918	1	5	56	Open Sea	NA	NA	NA	NA	0.948229	0.981241	-0.0330121	-0.0488655	1.54688e-05	1	0.857143	0.0512451	1	0.888889	0.0418868	0	0.0211736	2425680	1	0	13.0909	13.4545	0	6	21	23	9	7	chr7	6210634	6211033	400	-	exonintronboundary:262565	uc003spt.3	9265	CYTH3	hg19_genes_exonintronboundaries
New_Longterm	CD4 mem	chr7	6210918	6210918	1	5	56	Open Sea	NA	NA	NA	NA	0.948229	0.981241	-0.0330121	-0.0488655	1.54688e-05	1	0.857143	0.0512451	1	0.888889	0.0418868	0	0.0211736	2425680	1	0	13.0909	13.4545	0	6	21	23	9	7	chr7	6210719	6212718	2000	*	shore:16782	NA	NA	NA	hg19_cpg_shores
New_Longterm	CD4 mem	chr10	97416508	97416508	1	11	66	Island	NA	NA	NA	NA	0.0257477	0.00972851	0.0160191	0.857567	1.69007e-05	0.0588235	0	0.0235098	0.0588235	0	0.0210636	0	0.0230103	2518295	1	1	18.4545	16	0	0	32	27	9	8	chr10	97416354	97416567	214	-	5UTR:56035	uc001kky.3	5832	ALDH18A1	hg19_genes_5UTRs
New_Longterm	CD4 mem	chr10	97416508	97416508	1	11	66	Island	NA	NA	NA	NA	0.0257477	0.00972851	0.0160191	0.857567	1.69007e-05	0.0588235	0	0.0235098	0.0588235	0	0.0210636	0	0.0230103	2518295	1	1	18.4545	16	0	0	32	27	9	8	chr10	97416354	97416567	214	-	5UTR:56037	uc001kkz.3	5832	ALDH18A1	hg19_genes_5UTRs
New_Longterm	CD4 mem	chr10	97416508	97416508	1	11	66	Island	NA	NA	NA	NA	0.0257477	0.00972851	0.0160191	0.857567	1.69007e-05	0.0588235	0	0.0235098	0.0588235	0	0.0210636	0	0.0230103	2518295	1	1	18.4545	16	0	0	32	27	9	8	chr10	97416354	97416567	214	-	5UTR:56039	uc010qog.2	5832	ALDH18A1	hg19_genes_5UTRs
New_Longterm	CD4 mem	chr10	97416508	97416508	1	11	66	Island	NA	NA	NA	NA	0.0257477	0.00972851	0.0160191	0.857567	1.69007e-05	0.0588235	0	0.0235098	0.0588235	0	0.0210636	0	0.0230103	2518295	1	1	18.4545	16	0	0	32	27	9	8	chr10	97416354	97416567	214	-	5UTR:56042	uc010qoh.2	5832	ALDH18A1	hg19_genes_5UTRs
New_Longterm	CD4 mem	chr10	97416508	97416508	1	11	66	Island	NA	NA	NA	NA	0.0257477	0.00972851	0.0160191	0.857567	1.69007e-05	0.0588235	0	0.0235098	0.0588235	0	0.0210636	0	0.0230103	2518295	1	1	18.4545	16	0	0	32	27	9	8	chr10	97416354	97416567	214	-	exon:371609	uc001kky.3	5832	ALDH18A1	hg19_genes_exons
New_Longterm	CD4 mem	chr10	97416508	97416508	1	11	66	Island	NA	NA	NA	NA	0.0257477	0.00972851	0.0160191	0.857567	1.69007e-05	0.0588235	0	0.0235098	0.0588235	0	0.0210636	0	0.0230103	2518295	1	1	18.4545	16	0	0	32	27	9	8	chr10	97416354	97416567	214	-	exon:371627	uc001kkz.3	5832	ALDH18A1	hg19_genes_exons
New_Longterm	CD4 mem	chr10	97416508	97416508	1	11	66	Island	NA	NA	NA	NA	0.0257477	0.00972851	0.0160191	0.857567	1.69007e-05	0.0588235	0	0.0235098	0.0588235	0	0.0210636	0	0.0230103	2518295	1	1	18.4545	16	0	0	32	27	9	8	chr10	97416354	97416567	214	-	exon:371645	uc010qog.2	5832	ALDH18A1	hg19_genes_exons
New_Longterm	CD4 mem	chr10	97416508	97416508	1	11	66	Island	NA	NA	NA	NA	0.0257477	0.00972851	0.0160191	0.857567	1.69007e-05	0.0588235	0	0.0235098	0.0588235	0	0.0210636	0	0.0230103	2518295	1	1	18.4545	16	0	0	32	27	9	8	chr10	97416354	97416567	214	-	exon:371662	uc010qoh.2	5832	ALDH18A1	hg19_genes_exons
New_Longterm	CD4 mem	chr10	97416508	97416508	1	11	66	Island	NA	NA	NA	NA	0.0257477	0.00972851	0.0160191	0.857567	1.69007e-05	0.0588235	0	0.0235098	0.0588235	0	0.0210636	0	0.0230103	2518295	1	1	18.4545	16	0	0	32	27	9	8	chr10	97416354	97416567	214	-	firstexon:40335	uc001kky.3	5832	ALDH18A1	hg19_genes_firstexons
New_Longterm	CD4 mem	chr10	97416508	97416508	1	11	66	Island	NA	NA	NA	NA	0.0257477	0.00972851	0.0160191	0.857567	1.69007e-05	0.0588235	0	0.0235098	0.0588235	0	0.0210636	0	0.0230103	2518295	1	1	18.4545	16	0	0	32	27	9	8	chr10	97416354	97416567	214	-	firstexon:40336	uc001kkz.3	5832	ALDH18A1	hg19_genes_firstexons
New_Longterm	CD4 mem	chr10	97416508	97416508	1	11	66	Island	NA	NA	NA	NA	0.0257477	0.00972851	0.0160191	0.857567	1.69007e-05	0.0588235	0	0.0235098	0.0588235	0	0.0210636	0	0.0230103	2518295	1	1	18.4545	16	0	0	32	27	9	8	chr10	97416354	97416567	214	-	firstexon:40337	uc010qog.2	5832	ALDH18A1	hg19_genes_firstexons
New_Longterm	CD4 mem	chr10	97416508	97416508	1	11	66	Island	NA	NA	NA	NA	0.0257477	0.00972851	0.0160191	0.857567	1.69007e-05	0.0588235	0	0.0235098	0.0588235	0	0.0210636	0	0.0230103	2518295	1	1	18.4545	16	0	0	32	27	9	8	chr10	97416354	97416567	214	-	firstexon:40338	uc010qoh.2	5832	ALDH18A1	hg19_genes_firstexons
New_Longterm	CD4 mem	chr10	97416508	97416508	1	11	66	Island	NA	NA	NA	NA	0.0257477	0.00972851	0.0160191	0.857567	1.69007e-05	0.0588235	0	0.0235098	0.0588235	0	0.0210636	0	0.0230103	2518295	1	1	18.4545	16	0	0	32	27	9	8	chr10	97416368	97416767	400	-	intronexonboundary:346350	uc001kky.3	5832	ALDH18A1	hg19_genes_intronexonboundaries
New_Longterm	CD4 mem	chr10	97416508	97416508	1	11	66	Island	NA	NA	NA	NA	0.0257477	0.00972851	0.0160191	0.857567	1.69007e-05	0.0588235	0	0.0235098	0.0588235	0	0.0210636	0	0.0230103	2518295	1	1	18.4545	16	0	0	32	27	9	8	chr10	97416368	97416767	400	-	intronexonboundary:346351	uc001kkz.3	5832	ALDH18A1	hg19_genes_intronexonboundaries
New_Longterm	CD4 mem	chr10	97416508	97416508	1	11	66	Island	NA	NA	NA	NA	0.0257477	0.00972851	0.0160191	0.857567	1.69007e-05	0.0588235	0	0.0235098	0.0588235	0	0.0210636	0	0.0230103	2518295	1	1	18.4545	16	0	0	32	27	9	8	chr10	97416368	97416767	400	-	intronexonboundary:346352	uc010qog.2	5832	ALDH18A1	hg19_genes_intronexonboundaries
New_Longterm	CD4 mem	chr10	97416508	97416508	1	11	66	Island	NA	NA	NA	NA	0.0257477	0.00972851	0.0160191	0.857567	1.69007e-05	0.0588235	0	0.0235098	0.0588235	0	0.0210636	0	0.0230103	2518295	1	1	18.4545	16	0	0	32	27	9	8	chr10	97416368	97416767	400	-	intronexonboundary:346353	uc010qoh.2	5832	ALDH18A1	hg19_genes_intronexonboundaries
New_Longterm	CD4 mem	chr10	97416508	97416508	1	11	66	Island	NA	NA	NA	NA	0.0257477	0.00972851	0.0160191	0.857567	1.69007e-05	0.0588235	0	0.0235098	0.0588235	0	0.0210636	0	0.0230103	2518295	1	1	18.4545	16	0	0	32	27	9	8	chr10	97416155	97416554	400	-	exonintronboundary:348677	uc001kky.3	5832	ALDH18A1	hg19_genes_exonintronboundaries
New_Longterm	CD4 mem	chr10	97416508	97416508	1	11	66	Island	NA	NA	NA	NA	0.0257477	0.00972851	0.0160191	0.857567	1.69007e-05	0.0588235	0	0.0235098	0.0588235	0	0.0210636	0	0.0230103	2518295	1	1	18.4545	16	0	0	32	27	9	8	chr10	97416155	97416554	400	-	exonintronboundary:348678	uc001kkz.3	5832	ALDH18A1	hg19_genes_exonintronboundaries
New_Longterm	CD4 mem	chr10	97416508	97416508	1	11	66	Island	NA	NA	NA	NA	0.0257477	0.00972851	0.0160191	0.857567	1.69007e-05	0.0588235	0	0.0235098	0.0588235	0	0.0210636	0	0.0230103	2518295	1	1	18.4545	16	0	0	32	27	9	8	chr10	97416155	97416554	400	-	exonintronboundary:348679	uc010qog.2	5832	ALDH18A1	hg19_genes_exonintronboundaries
New_Longterm	CD4 mem	chr10	97416508	97416508	1	11	66	Island	NA	NA	NA	NA	0.0257477	0.00972851	0.0160191	0.857567	1.69007e-05	0.0588235	0	0.0235098	0.0588235	0	0.0210636	0	0.0230103	2518295	1	1	18.4545	16	0	0	32	27	9	8	chr10	97416155	97416554	400	-	exonintronboundary:348680	uc010qoh.2	5832	ALDH18A1	hg19_genes_exonintronboundaries
New_Longterm	CD4 mem	chr10	97416508	97416508	1	11	66	Island	NA	NA	NA	NA	0.0257477	0.00972851	0.0160191	0.857567	1.69007e-05	0.0588235	0	0.0235098	0.0588235	0	0.0210636	0	0.0230103	2518295	1	1	18.4545	16	0	0	32	27	9	8	chr10	97415861	97416726	866	*	island:13291	NA	NA	NA	hg19_cpg_islands
New_Longterm	CD4 mem	chr14	70041373	70041373	1	10	68	Island	NA	NA	NA	NA	0.0211488	0	0.0211488	1.63917	1.71783e-05	0.1	0	0.0329868	0	0	0	0	0.023322	2306633	2	0	24.6364	34.7273	0	11	66	61	9	11	chr14	70041340	70045339	4000	-	1to5kb:52974	uc031qpg.1	NA	NA	hg19_genes_1to5kb
New_Longterm	CD4 mem	chr14	70041373	70041373	1	10	68	Island	NA	NA	NA	NA	0.0211488	0	0.0211488	1.63917	1.71783e-05	0.1	0	0.0329868	0	0	0	0	0.023322	2306633	2	0	24.6364	34.7273	0	11	66	61	9	11	chr14	70041259	70041600	342	-	5UTR:73397	uc010aqy.4	56936	CCDC177	hg19_genes_5UTRs
New_Longterm	CD4 mem	chr14	70041373	70041373	1	10	68	Island	NA	NA	NA	NA	0.0211488	0	0.0211488	1.63917	1.71783e-05	0.1	0	0.0329868	0	0	0	0	0.023322	2306633	2	0	24.6364	34.7273	0	11	66	61	9	11	chr14	70041259	70041600	342	-	exon:485522	uc010aqy.4	56936	CCDC177	hg19_genes_exons
New_Longterm	CD4 mem	chr14	70041373	70041373	1	10	68	Island	NA	NA	NA	NA	0.0211488	0	0.0211488	1.63917	1.71783e-05	0.1	0	0.0329868	0	0	0	0	0.023322	2306633	2	0	24.6364	34.7273	0	11	66	61	9	11	chr14	70041259	70041600	342	-	firstexon:52973	uc010aqy.4	56936	CCDC177	hg19_genes_firstexons
New_Longterm	CD4 mem	chr14	70041373	70041373	1	10	68	Island	NA	NA	NA	NA	0.0211488	0	0.0211488	1.63917	1.71783e-05	0.1	0	0.0329868	0	0	0	0	0.023322	2306633	2	0	24.6364	34.7273	0	11	66	61	9	11	chr14	70041060	70041459	400	-	exonintronboundary:455576	uc010aqy.4	56936	CCDC177	hg19_genes_exonintronboundaries
New_Longterm	CD4 mem	chr14	70041373	70041373	1	10	68	Island	NA	NA	NA	NA	0.0211488	0	0.0211488	1.63917	1.71783e-05	0.1	0	0.0329868	0	0	0	0	0.023322	2306633	2	0	24.6364	34.7273	0	11	66	61	9	11	chr14	70041214	70041662	449	*	island:17356	NA	NA	NA	hg19_cpg_islands
New_Longterm	CD4 mem	chr1	26496673	26496673	1	12	75	Island	NA	NA	NA	NA	0.016283	0	0.016283	1.39413	1.77201e-05	0.0869565	0	0.0303583	0	0	0	0	0.0239811	2508998	0	0	21.2727	18.8182	11	2	30	38	11	10	chr1	26496475	26496674	200	+	CDS:5092	uc001bll.4	51042	ZNF593	hg19_genes_cds
New_Longterm	CD4 mem	chr1	26496673	26496673	1	12	75	Island	NA	NA	NA	NA	0.016283	0	0.016283	1.39413	1.77201e-05	0.0869565	0	0.0303583	0	0	0	0	0.0239811	2508998	0	0	21.2727	18.8182	11	2	30	38	11	10	chr1	26496388	26496674	287	+	exon:6168	uc001bll.4	51042	ZNF593	hg19_genes_exons
New_Longterm	CD4 mem	chr1	26496673	26496673	1	12	75	Island	NA	NA	NA	NA	0.016283	0	0.016283	1.39413	1.77201e-05	0.0869565	0	0.0303583	0	0	0	0	0.0239811	2508998	0	0	21.2727	18.8182	11	2	30	38	11	10	chr1	26496388	26496674	287	+	firstexon:679	uc001bll.4	51042	ZNF593	hg19_genes_firstexons
New_Longterm	CD4 mem	chr1	26496673	26496673	1	12	75	Island	NA	NA	NA	NA	0.016283	0	0.016283	1.39413	1.77201e-05	0.0869565	0	0.0303583	0	0	0	0	0.0239811	2508998	0	0	21.2727	18.8182	11	2	30	38	11	10	chr1	26496474	26496873	400	+	exonintronboundary:6167	uc001bll.4	51042	ZNF593	hg19_genes_exonintronboundaries
New_Longterm	CD4 mem	chr1	26496673	26496673	1	12	75	Island	NA	NA	NA	NA	0.016283	0	0.016283	1.39413	1.77201e-05	0.0869565	0	0.0303583	0	0	0	0	0.0239811	2508998	0	0	21.2727	18.8182	11	2	30	38	11	10	chr1	26496180	26496824	645	*	island:692	NA	NA	NA	hg19_cpg_islands
New_Longterm	CD4 mem	chr1	249132790	249132790	1	6	69	Island	NA	NA	NA	NA	0.0386734	0	0.0386734	2.28313	1.82749e-05	0.181818	0	0.0709231	0	0	0	0	0.0246709	1742598	0	0	12.5455	12.3636	3	3	23	26	7	8	chr1	249132751	249138681	5931	+	intron:33651	uc001iex.3	79894	ZNF672	hg19_genes_introns
New_Longterm	CD4 mem	chr1	249132790	249132790	1	6	69	Island	NA	NA	NA	NA	0.0386734	0	0.0386734	2.28313	1.82749e-05	0.181818	0	0.0709231	0	0	0	0	0.0246709	1742598	0	0	12.5455	12.3636	3	3	23	26	7	8	chr1	249132550	249132949	400	+	exonintronboundary:37715	uc001iex.3	79894	ZNF672	hg19_genes_exonintronboundaries
New_Longterm	CD4 mem	chr1	249132790	249132790	1	6	69	Island	NA	NA	NA	NA	0.0386734	0	0.0386734	2.28313	1.82749e-05	0.181818	0	0.0709231	0	0	0	0	0.0246709	1742598	0	0	12.5455	12.3636	3	3	23	26	7	8	chr1	249132081	249133310	1230	*	island:2458	NA	NA	NA	hg19_cpg_islands
New_Longterm	CD4 mem	chr16	56228499	56228499	1	16	74	Open Sea	NA	NA	NA	NA	0.026591	0	0.026591	1.87149	1.8715e-05	0.117647	0	0.0404523	0	0	0	0	0.0251763	2110030	0	0	13.9091	10.0909	5	2	23	20	9	5	chr16	56228438	56229437	1000	-	promoter:59575	uc002eiv.2	26077	DKFZP434H168	hg19_genes_promoters
New_Longterm	CD4 mem	chr16	56228499	56228499	1	16	74	Open Sea	NA	NA	NA	NA	0.026591	0	0.026591	1.87149	1.8715e-05	0.117647	0	0.0404523	0	0	0	0	0.0251763	2110030	0	0	13.9091	10.0909	5	2	23	20	9	5	chr16	56226007	56230006	4000	-	1to5kb:59574	uc002eis.1	283856	LOC283856	hg19_genes_1to5kb
New_Longterm	CD4 mem	chr16	56228499	56228499	1	16	74	Open Sea	NA	NA	NA	NA	0.026591	0	0.026591	1.87149	1.8715e-05	0.117647	0	0.0404523	0	0	0	0	0.0251763	2110030	0	0	13.9091	10.0909	5	2	23	20	9	5	chr16	56226529	56309842	83314	+	intron:472581	uc002eit.4	2775	GNAO1	hg19_genes_introns
New_Longterm	CD4 mem	chr16	56228499	56228499	1	16	74	Open Sea	NA	NA	NA	NA	0.026591	0	0.026591	1.87149	1.8715e-05	0.117647	0	0.0404523	0	0	0	0	0.0251763	2110030	0	0	13.9091	10.0909	5	2	23	20	9	5	chr16	56226529	56309842	83314	+	intron:472588	uc002eiu.4	2775	GNAO1	hg19_genes_introns
New_Longterm	CD4 mem	chr16	56228499	56228499	1	16	74	Open Sea	NA	NA	NA	NA	0.026591	0	0.026591	1.87149	1.8715e-05	0.117647	0	0.0404523	0	0	0	0	0.0251763	2110030	0	0	13.9091	10.0909	5	2	23	20	9	5	chr16	56228238	56228637	400	-	intronexonboundary:507324	uc002eiv.2	26077	DKFZP434H168	hg19_genes_intronexonboundaries
New_Longterm	CD4 mem	chr16	56228499	56228499	1	16	74	Open Sea	NA	NA	NA	NA	0.026591	0	0.026591	1.87149	1.8715e-05	0.117647	0	0.0404523	0	0	0	0	0.0251763	2110030	0	0	13.9091	10.0909	5	2	23	20	9	5	chr16	56228352	56230351	2000	*	shelf:30602	NA	NA	NA	hg19_cpg_shelves
New_Longterm	CD4 mem	chr6	43252789	43252789	1	8	77	Island	NA	NA	NA	NA	0.00789849	0	0.00789849	0.839838	1.88412e-05	0.0410959	0	0.0143267	0	0	0	0	0.0253017	2910890	0	0	61	90.3636	8	41	91	144	10	11	chr6	43252721	43253114	394	+	CDS:188097	uc003ouq.1	84630	TTBK1	hg19_genes_cds
New_Longterm	CD4 mem	chr6	43252789	43252789	1	8	77	Island	NA	NA	NA	NA	0.00789849	0	0.00789849	0.839838	1.88412e-05	0.0410959	0	0.0143267	0	0	0	0	0.0253017	2910890	0	0	61	90.3636	8	41	91	144	10	11	chr6	43252718	43253114	397	+	CDS:188101	uc021yzs.1	84630	TTBK1	hg19_genes_cds
New_Longterm	CD4 mem	chr6	43252789	43252789	1	8	77	Island	NA	NA	NA	NA	0.00789849	0	0.00789849	0.839838	1.88412e-05	0.0410959	0	0.0143267	0	0	0	0	0.0253017	2910890	0	0	61	90.3636	8	41	91	144	10	11	chr6	43252721	43255997	3277	+	exon:232781	uc003ouq.1	84630	TTBK1	hg19_genes_exons
New_Longterm	CD4 mem	chr6	43252789	43252789	1	8	77	Island	NA	NA	NA	NA	0.00789849	0	0.00789849	0.839838	1.88412e-05	0.0410959	0	0.0143267	0	0	0	0	0.0253017	2910890	0	0	61	90.3636	8	41	91	144	10	11	chr6	43252718	43255997	3280	+	exon:232785	uc021yzs.1	84630	TTBK1	hg19_genes_exons
New_Longterm	CD4 mem	chr6	43252789	43252789	1	8	77	Island	NA	NA	NA	NA	0.00789849	0	0.00789849	0.839838	1.88412e-05	0.0410959	0	0.0143267	0	0	0	0	0.0253017	2910890	0	0	61	90.3636	8	41	91	144	10	11	chr6	43252518	43252917	400	+	intronexonboundary:216604	uc021yzs.1	84630	TTBK1	hg19_genes_intronexonboundaries
New_Longterm	CD4 mem	chr6	43252789	43252789	1	8	77	Island	NA	NA	NA	NA	0.00789849	0	0.00789849	0.839838	1.88412e-05	0.0410959	0	0.0143267	0	0	0	0	0.0253017	2910890	0	0	61	90.3636	8	41	91	144	10	11	chr6	43252521	43252920	400	+	intronexonboundary:216605	uc003ouq.1	84630	TTBK1	hg19_genes_intronexonboundaries
New_Longterm	CD4 mem	chr6	43252789	43252789	1	8	77	Island	NA	NA	NA	NA	0.00789849	0	0.00789849	0.839838	1.88412e-05	0.0410959	0	0.0143267	0	0	0	0	0.0253017	2910890	0	0	61	90.3636	8	41	91	144	10	11	chr6	43252735	43253476	742	*	island:8149	NA	NA	NA	hg19_cpg_islands
New_Longterm	CD4 mem	chr5	157285641	157285641	1	5	65	Open Sea	NA	NA	NA	NA	0.0119059	0	0.0119059	1.13132	1.91458e-05	0.0645161	0	0.0219997	0	0	0	0	0.0256568	2706926	0	0	24.7273	37.8182	1	10	48	68	8	11	chr5	157244556	157285960	41405	-	intron:199503	uc003lxi.2	9685	CLINT1	hg19_genes_introns
New_Longterm	CD4 mem	chr5	157285641	157285641	1	5	65	Open Sea	NA	NA	NA	NA	0.0119059	0	0.0119059	1.13132	1.91458e-05	0.0645161	0	0.0219997	0	0	0	0	0.0256568	2706926	0	0	24.7273	37.8182	1	10	48	68	8	11	chr5	157244556	157285937	41382	-	intron:199514	uc003lxj.2	9685	CLINT1	hg19_genes_introns
New_Longterm	CD4 mem	chr5	157285641	157285641	1	5	65	Open Sea	NA	NA	NA	NA	0.0119059	0	0.0119059	1.13132	1.91458e-05	0.0645161	0	0.0219997	0	0	0	0	0.0256568	2706926	0	0	24.7273	37.8182	1	10	48	68	8	11	chr5	157244556	157285937	41382	-	intron:199525	uc011ddv.2	9685	CLINT1	hg19_genes_introns
New_Longterm	CD4 mem	chr5	157285641	157285641	1	5	65	Open Sea	NA	NA	NA	NA	0.0119059	0	0.0119059	1.13132	1.91458e-05	0.0645161	0	0.0219997	0	0	0	0	0.0256568	2706926	0	0	24.7273	37.8182	1	10	48	68	8	11	chr5	157283770	157285769	2000	*	shore:13418	NA	NA	NA	hg19_cpg_shores
New_Longterm	CD4 mem	chr11	984648	984648	1	5	53	Open Sea	NA	NA	NA	NA	0.969697	1	-0.030303	-0.0439478	1.93938e-05	1	0.833333	0.0566756	1	1	0	0	0.0259709	2500132	0	0	10.4545	11.6364	5	3	15	42	7	5	chr11	984645	984753	109	+	CDS:303971	uc001lss.3	161	AP2A2	hg19_genes_cds
New_Longterm	CD4 mem	chr11	984648	984648	1	5	53	Open Sea	NA	NA	NA	NA	0.969697	1	-0.030303	-0.0439478	1.93938e-05	1	0.833333	0.0566756	1	1	0	0	0.0259709	2500132	0	0	10.4545	11.6364	5	3	15	42	7	5	chr11	984645	984753	109	+	CDS:303993	uc001lst.2	161	AP2A2	hg19_genes_cds
New_Longterm	CD4 mem	chr11	984648	984648	1	5	53	Open Sea	NA	NA	NA	NA	0.969697	1	-0.030303	-0.0439478	1.93938e-05	1	0.833333	0.0566756	1	1	0	0	0.0259709	2500132	0	0	10.4545	11.6364	5	3	15	42	7	5	chr11	984645	984753	109	+	exon:377910	uc009yco.2	161	AP2A2	hg19_genes_exons
New_Longterm	CD4 mem	chr11	984648	984648	1	5	53	Open Sea	NA	NA	NA	NA	0.969697	1	-0.030303	-0.0439478	1.93938e-05	1	0.833333	0.0566756	1	1	0	0	0.0259709	2500132	0	0	10.4545	11.6364	5	3	15	42	7	5	chr11	984645	984753	109	+	exon:377926	uc001lss.3	161	AP2A2	hg19_genes_exons
New_Longterm	CD4 mem	chr11	984648	984648	1	5	53	Open Sea	NA	NA	NA	NA	0.969697	1	-0.030303	-0.0439478	1.93938e-05	1	0.833333	0.0566756	1	1	0	0	0.0259709	2500132	0	0	10.4545	11.6364	5	3	15	42	7	5	chr11	984645	984753	109	+	exon:377948	uc001lst.2	161	AP2A2	hg19_genes_exons
New_Longterm	CD4 mem	chr11	984648	984648	1	5	53	Open Sea	NA	NA	NA	NA	0.969697	1	-0.030303	-0.0439478	1.93938e-05	1	0.833333	0.0566756	1	1	0	0	0.0259709	2500132	0	0	10.4545	11.6364	5	3	15	42	7	5	chr11	984445	984844	400	+	intronexonboundary:352500	uc009yco.2	161	AP2A2	hg19_genes_intronexonboundaries
New_Longterm	CD4 mem	chr11	984648	984648	1	5	53	Open Sea	NA	NA	NA	NA	0.969697	1	-0.030303	-0.0439478	1.93938e-05	1	0.833333	0.0566756	1	1	0	0	0.0259709	2500132	0	0	10.4545	11.6364	5	3	15	42	7	5	chr11	984445	984844	400	+	intronexonboundary:352501	uc001lss.3	161	AP2A2	hg19_genes_intronexonboundaries
New_Longterm	CD4 mem	chr11	984648	984648	1	5	53	Open Sea	NA	NA	NA	NA	0.969697	1	-0.030303	-0.0439478	1.93938e-05	1	0.833333	0.0566756	1	1	0	0	0.0259709	2500132	0	0	10.4545	11.6364	5	3	15	42	7	5	chr11	984445	984844	400	+	intronexonboundary:352502	uc001lst.2	161	AP2A2	hg19_genes_intronexonboundaries
New_Longterm	CD4 mem	chr11	984648	984648	1	5	53	Open Sea	NA	NA	NA	NA	0.969697	1	-0.030303	-0.0439478	1.93938e-05	1	0.833333	0.0566756	1	1	0	0	0.0259709	2500132	0	0	10.4545	11.6364	5	3	15	42	7	5	chr11	984553	984952	400	+	exonintronboundary:354288	uc009yco.2	161	AP2A2	hg19_genes_exonintronboundaries
New_Longterm	CD4 mem	chr11	984648	984648	1	5	53	Open Sea	NA	NA	NA	NA	0.969697	1	-0.030303	-0.0439478	1.93938e-05	1	0.833333	0.0566756	1	1	0	0	0.0259709	2500132	0	0	10.4545	11.6364	5	3	15	42	7	5	chr11	984553	984952	400	+	exonintronboundary:354289	uc001lss.3	161	AP2A2	hg19_genes_exonintronboundaries
New_Longterm	CD4 mem	chr11	984648	984648	1	5	53	Open Sea	NA	NA	NA	NA	0.969697	1	-0.030303	-0.0439478	1.93938e-05	1	0.833333	0.0566756	1	1	0	0	0.0259709	2500132	0	0	10.4545	11.6364	5	3	15	42	7	5	chr11	984553	984952	400	+	exonintronboundary:354290	uc001lst.2	161	AP2A2	hg19_genes_exonintronboundaries
New_Longterm	CD4 mem	chr11	984648	984648	1	5	53	Open Sea	NA	NA	NA	NA	0.969697	1	-0.030303	-0.0439478	1.93938e-05	1	0.833333	0.0566756	1	1	0	0	0.0259709	2500132	0	0	10.4545	11.6364	5	3	15	42	7	5	chr11	984569	989208	4640	*	inter:10415	NA	NA	NA	hg19_cpg_inter
New_Longterm	CD4 mem	chr22	18240432	18240432	1	7	58	Open Sea	NA	NA	NA	NA	0.874115	0.893202	-0.0190865	-0.0308139	2.152e-05	1	0.25	0.225758	1	0.8	0.065958	0	0.0285982	2716753	0	0	14.1818	19.4545	4	10	31	33	9	11	chr22	18232941	18256375	23435	-	intron:598522	uc002znc.2	637	BID	hg19_genes_introns
New_Longterm	CD4 mem	chr22	18240432	18240432	1	7	58	Open Sea	NA	NA	NA	NA	0.874115	0.893202	-0.0190865	-0.0308139	2.152e-05	1	0.25	0.225758	1	0.8	0.065958	0	0.0285982	2716753	0	0	14.1818	19.4545	4	10	31	33	9	11	chr22	18222255	18256375	34121	-	intron:598525	uc021wko.1	637	BID	hg19_genes_introns
New_Longterm	CD4 mem	chr22	18240432	18240432	1	7	58	Open Sea	NA	NA	NA	NA	0.874115	0.893202	-0.0190865	-0.0308139	2.152e-05	1	0.25	0.225758	1	0.8	0.065958	0	0.0285982	2716753	0	0	14.1818	19.4545	4	10	31	33	9	11	chr22	18232941	18257146	24206	-	intron:598530	uc002znd.2	637	BID	hg19_genes_introns
New_Longterm	CD4 mem	chr22	18240432	18240432	1	7	58	Open Sea	NA	NA	NA	NA	0.874115	0.893202	-0.0190865	-0.0308139	2.152e-05	1	0.25	0.225758	1	0.8	0.065958	0	0.0285982	2716753	0	0	14.1818	19.4545	4	10	31	33	9	11	chr22	18226780	18257146	30367	-	intron:598534	uc002zne.2	637	BID	hg19_genes_introns
New_Longterm	CD4 mem	chr22	18240432	18240432	1	7	58	Open Sea	NA	NA	NA	NA	0.874115	0.893202	-0.0190865	-0.0308139	2.152e-05	1	0.25	0.225758	1	0.8	0.065958	0	0.0285982	2716753	0	0	14.1818	19.4545	4	10	31	33	9	11	chr22	18222255	18257146	34892	-	intron:598537	uc002znf.2	637	BID	hg19_genes_introns
New_Longterm	CD4 mem	chr22	18240432	18240432	1	7	58	Open Sea	NA	NA	NA	NA	0.874115	0.893202	-0.0190865	-0.0308139	2.152e-05	1	0.25	0.225758	1	0.8	0.065958	0	0.0285982	2716753	0	0	14.1818	19.4545	4	10	31	33	9	11	chr22	18232941	18257146	24206	-	intron:598543	uc010gra.2	637	BID	hg19_genes_introns
New_Longterm	CD4 mem	chr22	18240432	18240432	1	7	58	Open Sea	NA	NA	NA	NA	0.874115	0.893202	-0.0190865	-0.0308139	2.152e-05	1	0.25	0.225758	1	0.8	0.065958	0	0.0285982	2716753	0	0	14.1818	19.4545	4	10	31	33	9	11	chr22	18232941	18257146	24206	-	intron:598547	uc021wkp.1	637	BID	hg19_genes_introns
New_Longterm	CD4 mem	chr22	18240432	18240432	1	7	58	Open Sea	NA	NA	NA	NA	0.874115	0.893202	-0.0190865	-0.0308139	2.152e-05	1	0.25	0.225758	1	0.8	0.065958	0	0.0285982	2716753	0	0	14.1818	19.4545	4	10	31	33	9	11	chr22	18232941	18257405	24465	-	intron:598552	uc010grb.1	637	BID	hg19_genes_introns
New_Longterm	CD4 mem	chr22	18240432	18240432	1	7	58	Open Sea	NA	NA	NA	NA	0.874115	0.893202	-0.0190865	-0.0308139	2.152e-05	1	0.25	0.225758	1	0.8	0.065958	0	0.0285982	2716753	0	0	14.1818	19.4545	4	10	31	33	9	11	chr22	18222255	18257405	35151	-	intron:598555	uc010grc.1	637	BID	hg19_genes_introns
New_Longterm	CD4 mem	chr22	18240432	18240432	1	7	58	Open Sea	NA	NA	NA	NA	0.874115	0.893202	-0.0190865	-0.0308139	2.152e-05	1	0.25	0.225758	1	0.8	0.065958	0	0.0285982	2716753	0	0	14.1818	19.4545	4	10	31	33	9	11	chr22	18235607	18252615	17009	*	inter:18565	NA	NA	NA	hg19_cpg_inter
New_Longterm	CD4 mem	chr3	128646292	128646292	1	5	52	Open Sea	NA	NA	NA	NA	0.644469	0.675772	-0.0313026	-0.0674032	2.16871e-05	0.916667	0.5	0.163558	0.8	0.363636	0.119428	0	0.0288104	2185775	0	0	14.2727	23.2727	2	10	26	46	8	11	chr3	128629177	128690129	60953	-	intron:145284	uc003elg.1	57501	KIAA1257	hg19_genes_introns
New_Longterm	CD4 mem	chr3	128646292	128646292	1	5	52	Open Sea	NA	NA	NA	NA	0.644469	0.675772	-0.0313026	-0.0674032	2.16871e-05	0.916667	0.5	0.163558	0.8	0.363636	0.119428	0	0.0288104	2185775	0	0	14.2727	23.2727	2	10	26	46	8	11	chr3	128602704	128708404	105701	*	inter:3805	NA	NA	NA	hg19_cpg_inter
New_Longterm	CD4 mem	chr2	32601111	32601111	1	3	50	Open Sea	NA	NA	NA	NA	0.900237	1	-0.0997633	-0.150042	2.21529e-05	1	0.714286	0.0983536	1	1	0	0	0.0293477	1507994	0	0	24.0909	17	6	4	72	46	10	7	chr2	32582555	32602655	20101	+	intron:67761	uc010ezu.3	57448	BIRC6	hg19_genes_introns
New_Longterm	CD4 mem	chr2	32601111	32601111	1	3	50	Open Sea	NA	NA	NA	NA	0.900237	1	-0.0997633	-0.150042	2.21529e-05	1	0.714286	0.0983536	1	1	0	0	0.0293477	1507994	0	0	24.0909	17	6	4	72	46	10	7	chr2	32587266	32849007	261742	*	inter:2092	NA	NA	NA	hg19_cpg_inter
New_Longterm	CD4 mem	chr15	73994850	73994850	1	9	67	Open Sea	NA	NA	NA	NA	0.937372	0.969697	-0.0323245	-0.0484039	2.28696e-05	1	0.75	0.0826377	1	0.666667	0.100504	0	0.0301616	2435890	0	0	16.1818	10.6364	5	3	30	26	9	5	chr15	73994596	73994934	339	+	CDS:399758	uc002avu.1	80381	CD276	hg19_genes_cds
New_Longterm	CD4 mem	chr15	73994850	73994850	1	9	67	Open Sea	NA	NA	NA	NA	0.937372	0.969697	-0.0323245	-0.0484039	2.28696e-05	1	0.75	0.0826377	1	0.666667	0.100504	0	0.0301616	2435890	0	0	16.1818	10.6364	5	3	30	26	9	5	chr15	73994596	73994934	339	+	CDS:399766	uc002avv.1	80381	CD276	hg19_genes_cds
New_Longterm	CD4 mem	chr15	73994850	73994850	1	9	67	Open Sea	NA	NA	NA	NA	0.937372	0.969697	-0.0323245	-0.0484039	2.28696e-05	1	0.75	0.0826377	1	0.666667	0.100504	0	0.0301616	2435890	0	0	16.1818	10.6364	5	3	30	26	9	5	chr15	73994596	73994934	339	+	CDS:399775	uc002avw.1	80381	CD276	hg19_genes_cds
New_Longterm	CD4 mem	chr15	73994850	73994850	1	9	67	Open Sea	NA	NA	NA	NA	0.937372	0.969697	-0.0323245	-0.0484039	2.28696e-05	1	0.75	0.0826377	1	0.666667	0.100504	0	0.0301616	2435890	0	0	16.1818	10.6364	5	3	30	26	9	5	chr15	73994721	73994934	214	+	CDS:399782	uc010ulb.1	80381	CD276	hg19_genes_cds
New_Longterm	CD4 mem	chr15	73994850	73994850	1	9	67	Open Sea	NA	NA	NA	NA	0.937372	0.969697	-0.0323245	-0.0484039	2.28696e-05	1	0.75	0.0826377	1	0.666667	0.100504	0	0.0301616	2435890	0	0	16.1818	10.6364	5	3	30	26	9	5	chr15	73994596	73994934	339	+	5UTR:75253	uc010bjd.1	80381	CD276	hg19_genes_5UTRs
New_Longterm	CD4 mem	chr15	73994850	73994850	1	9	67	Open Sea	NA	NA	NA	NA	0.937372	0.969697	-0.0323245	-0.0484039	2.28696e-05	1	0.75	0.0826377	1	0.666667	0.100504	0	0.0301616	2435890	0	0	16.1818	10.6364	5	3	30	26	9	5	chr15	73994596	73994934	339	+	exon:502636	uc010bjd.1	80381	CD276	hg19_genes_exons
New_Longterm	CD4 mem	chr15	73994850	73994850	1	9	67	Open Sea	NA	NA	NA	NA	0.937372	0.969697	-0.0323245	-0.0484039	2.28696e-05	1	0.75	0.0826377	1	0.666667	0.100504	0	0.0301616	2435890	0	0	16.1818	10.6364	5	3	30	26	9	5	chr15	73994596	73994934	339	+	exon:502645	uc002avu.1	80381	CD276	hg19_genes_exons
New_Longterm	CD4 mem	chr15	73994850	73994850	1	9	67	Open Sea	NA	NA	NA	NA	0.937372	0.969697	-0.0323245	-0.0484039	2.28696e-05	1	0.75	0.0826377	1	0.666667	0.100504	0	0.0301616	2435890	0	0	16.1818	10.6364	5	3	30	26	9	5	chr15	73994596	73994934	339	+	exon:502654	uc002avv.1	80381	CD276	hg19_genes_exons
New_Longterm	CD4 mem	chr15	73994850	73994850	1	9	67	Open Sea	NA	NA	NA	NA	0.937372	0.969697	-0.0323245	-0.0484039	2.28696e-05	1	0.75	0.0826377	1	0.666667	0.100504	0	0.0301616	2435890	0	0	16.1818	10.6364	5	3	30	26	9	5	chr15	73994596	73994934	339	+	exon:502664	uc002avw.1	80381	CD276	hg19_genes_exons
New_Longterm	CD4 mem	chr15	73994850	73994850	1	9	67	Open Sea	NA	NA	NA	NA	0.937372	0.969697	-0.0323245	-0.0484039	2.28696e-05	1	0.75	0.0826377	1	0.666667	0.100504	0	0.0301616	2435890	0	0	16.1818	10.6364	5	3	30	26	9	5	chr15	73994721	73994934	214	+	exon:502672	uc010ulb.1	80381	CD276	hg19_genes_exons
New_Longterm	CD4 mem	chr15	73994850	73994850	1	9	67	Open Sea	NA	NA	NA	NA	0.937372	0.969697	-0.0323245	-0.0484039	2.28696e-05	1	0.75	0.0826377	1	0.666667	0.100504	0	0.0301616	2435890	0	0	16.1818	10.6364	5	3	30	26	9	5	chr15	73994521	73994920	400	+	intronexonboundary:468138	uc010ulb.1	80381	CD276	hg19_genes_intronexonboundaries
New_Longterm	CD4 mem	chr15	73994850	73994850	1	9	67	Open Sea	NA	NA	NA	NA	0.937372	0.969697	-0.0323245	-0.0484039	2.28696e-05	1	0.75	0.0826377	1	0.666667	0.100504	0	0.0301616	2435890	0	0	16.1818	10.6364	5	3	30	26	9	5	chr15	73994734	73995133	400	+	exonintronboundary:471995	uc010bjd.1	80381	CD276	hg19_genes_exonintronboundaries
New_Longterm	CD4 mem	chr15	73994850	73994850	1	9	67	Open Sea	NA	NA	NA	NA	0.937372	0.969697	-0.0323245	-0.0484039	2.28696e-05	1	0.75	0.0826377	1	0.666667	0.100504	0	0.0301616	2435890	0	0	16.1818	10.6364	5	3	30	26	9	5	chr15	73994734	73995133	400	+	exonintronboundary:471996	uc002avu.1	80381	CD276	hg19_genes_exonintronboundaries
New_Longterm	CD4 mem	chr15	73994850	73994850	1	9	67	Open Sea	NA	NA	NA	NA	0.937372	0.969697	-0.0323245	-0.0484039	2.28696e-05	1	0.75	0.0826377	1	0.666667	0.100504	0	0.0301616	2435890	0	0	16.1818	10.6364	5	3	30	26	9	5	chr15	73994734	73995133	400	+	exonintronboundary:471997	uc002avv.1	80381	CD276	hg19_genes_exonintronboundaries
New_Longterm	CD4 mem	chr15	73994850	73994850	1	9	67	Open Sea	NA	NA	NA	NA	0.937372	0.969697	-0.0323245	-0.0484039	2.28696e-05	1	0.75	0.0826377	1	0.666667	0.100504	0	0.0301616	2435890	0	0	16.1818	10.6364	5	3	30	26	9	5	chr15	73994734	73995133	400	+	exonintronboundary:471998	uc002avw.1	80381	CD276	hg19_genes_exonintronboundaries
New_Longterm	CD4 mem	chr15	73994850	73994850	1	9	67	Open Sea	NA	NA	NA	NA	0.937372	0.969697	-0.0323245	-0.0484039	2.28696e-05	1	0.75	0.0826377	1	0.666667	0.100504	0	0.0301616	2435890	0	0	16.1818	10.6364	5	3	30	26	9	5	chr15	73994734	73995133	400	+	exonintronboundary:471999	uc010ulb.1	80381	CD276	hg19_genes_exonintronboundaries
New_Longterm	CD4 mem	chr15	73994850	73994850	1	9	67	Open Sea	NA	NA	NA	NA	0.937372	0.969697	-0.0323245	-0.0484039	2.28696e-05	1	0.75	0.0826377	1	0.666667	0.100504	0	0.0301616	2435890	0	0	16.1818	10.6364	5	3	30	26	9	5	chr15	73981324	74040561	59238	*	inter:13727	NA	NA	NA	hg19_cpg_inter
New_Longterm	CD4 mem	chr5	175092257	175092257	1	3	56	Open Sea	NA	NA	NA	NA	0.910834	1	-0.0891658	-0.133342	2.298e-05	1	0.8125	0.0714224	1	1	0	0	0.0302864	1607711	0	0	14.1818	12.0909	3	1	22	40	9	6	chr5	175085159	175109711	24553	+	intron:188114	uc003mdc.4	3274	HRH2	hg19_genes_introns
New_Longterm	CD4 mem	chr5	175092257	175092257	1	3	56	Open Sea	NA	NA	NA	NA	0.910834	1	-0.0891658	-0.133342	2.298e-05	1	0.8125	0.0714224	1	1	0	0	0.0302864	1607711	0	0	14.1818	12.0909	3	1	22	40	9	6	chr5	175089757	175196315	106559	*	inter:5657	NA	NA	NA	hg19_cpg_inter
New_Longterm	CD4 mem	chr9	129388489	129388489	1	11	71	Island	NA	NA	NA	NA	0.0157827	0	0.0157827	1.3664	2.3095e-05	0.0588235	0	0.0230814	0	0	0	0	0.0304066	2531290	0	0	30.1818	22.3636	14	6	60	37	11	9	chr9	129377849	129453114	75266	+	intron:290405	uc004bqi.3	4010	LMX1B	hg19_genes_introns
New_Longterm	CD4 mem	chr9	129388489	129388489	1	11	71	Island	NA	NA	NA	NA	0.0157827	0	0.0157827	1.3664	2.3095e-05	0.0588235	0	0.0230814	0	0	0	0	0.0304066	2531290	0	0	30.1818	22.3636	14	6	60	37	11	9	chr9	129377849	129453114	75266	+	intron:290412	uc004bqj.3	4010	LMX1B	hg19_genes_introns
New_Longterm	CD4 mem	chr9	129388489	129388489	1	11	71	Island	NA	NA	NA	NA	0.0157827	0	0.0157827	1.3664	2.3095e-05	0.0588235	0	0.0230814	0	0	0	0	0.0304066	2531290	0	0	30.1818	22.3636	14	6	60	37	11	9	chr9	129377849	129453114	75266	+	intron:290419	uc011maa.2	4010	LMX1B	hg19_genes_introns
New_Longterm	CD4 mem	chr9	129388489	129388489	1	11	71	Island	NA	NA	NA	NA	0.0157827	0	0.0157827	1.3664	2.3095e-05	0.0588235	0	0.0230814	0	0	0	0	0.0304066	2531290	0	0	30.1818	22.3636	14	6	60	37	11	9	chr9	129386113	129389231	3119	*	island:12193	NA	NA	NA	hg19_cpg_islands
New_Longterm	CD4 mem	chr9	41287971	41287971	1	8	54	Open Sea	NA	NA	NA	NA	0.92584	0.990431	-0.0645909	-0.0962877	2.36956e-05	1	0.75	0.087355	1	0.894737	0.031738	0	0.031152	1888578	0	0	13.8182	15.7273	2	4	24	21	7	9	chr9	40841416	41321106	479691	*	intergenic:7708	NA	NA	NA	hg19_genes_intergenic
New_Longterm	CD4 mem	chr9	41287971	41287971	1	8	54	Open Sea	NA	NA	NA	NA	0.92584	0.990431	-0.0645909	-0.0962877	2.36956e-05	1	0.75	0.087355	1	0.894737	0.031738	0	0.031152	1888578	0	0	13.8182	15.7273	2	4	24	21	7	9	chr9	41226737	41429336	202600	*	inter:8805	NA	NA	NA	hg19_cpg_inter
New_Longterm	CD4 mem	chr20	42927736	42927736	1	5	68	Open Sea	NA	NA	NA	NA	0.893086	0.996364	-0.103278	-0.156216	2.45952e-05	1	0.75	0.100893	1	0.96	0.0120605	0	0.0322046	1469743	3	0	10.7273	16.7273	0	1	24	25	8	10	chr20	42909558	42935196	25639	*	intergenic:14861	NA	NA	NA	hg19_genes_intergenic
New_Longterm	CD4 mem	chr20	42927736	42927736	1	5	68	Open Sea	NA	NA	NA	NA	0.893086	0.996364	-0.103278	-0.156216	2.45952e-05	1	0.75	0.100893	1	0.96	0.0120605	0	0.0322046	1469743	3	0	10.7273	16.7273	0	1	24	25	8	10	chr20	42880185	42935450	55266	*	inter:18029	NA	NA	NA	hg19_cpg_inter
New_Longterm	CD4 mem	chr5	79865982	79865982	1	11	67	Island	NA	NA	NA	NA	0.0470503	0.020202	0.0268483	0.91759	2.65218e-05	0.222222	0	0.0718496	0.181818	0	0.0606061	0	0.0344799	2102040	0	2	11.5455	10.3636	2	0	21	25	6	6	chr5	79865942	79869941	4000	-	1to5kb:22581	uc010jam.3	340120	ANKRD34B	hg19_genes_1to5kb
New_Longterm	CD4 mem	chr5	79865982	79865982	1	11	67	Island	NA	NA	NA	NA	0.0470503	0.020202	0.0268483	0.91759	2.65218e-05	0.222222	0	0.0718496	0.181818	0	0.0606061	0	0.0344799	2102040	0	2	11.5455	10.3636	2	0	21	25	6	6	chr5	79865973	79866304	332	-	5UTR:32294	uc003kgw.3	340120	ANKRD34B	hg19_genes_5UTRs
New_Longterm	CD4 mem	chr5	79865982	79865982	1	11	67	Island	NA	NA	NA	NA	0.0470503	0.020202	0.0268483	0.91759	2.65218e-05	0.222222	0	0.0718496	0.181818	0	0.0606061	0	0.0344799	2102040	0	2	11.5455	10.3636	2	0	21	25	6	6	chr5	79865973	79866304	332	-	5UTR:32299	uc010jan.3	340120	ANKRD34B	hg19_genes_5UTRs
New_Longterm	CD4 mem	chr5	79865982	79865982	1	11	67	Island	NA	NA	NA	NA	0.0470503	0.020202	0.0268483	0.91759	2.65218e-05	0.222222	0	0.0718496	0.181818	0	0.0606061	0	0.0344799	2102040	0	2	11.5455	10.3636	2	0	21	25	6	6	chr5	79865973	79866304	332	-	exon:216154	uc003kgw.3	340120	ANKRD34B	hg19_genes_exons
New_Longterm	CD4 mem	chr5	79865982	79865982	1	11	67	Island	NA	NA	NA	NA	0.0470503	0.020202	0.0268483	0.91759	2.65218e-05	0.222222	0	0.0718496	0.181818	0	0.0606061	0	0.0344799	2102040	0	2	11.5455	10.3636	2	0	21	25	6	6	chr5	79865973	79866304	332	-	exon:216159	uc010jan.3	340120	ANKRD34B	hg19_genes_exons
New_Longterm	CD4 mem	chr5	79865982	79865982	1	11	67	Island	NA	NA	NA	NA	0.0470503	0.020202	0.0268483	0.91759	2.65218e-05	0.222222	0	0.0718496	0.181818	0	0.0606061	0	0.0344799	2102040	0	2	11.5455	10.3636	2	0	21	25	6	6	chr5	79865973	79866304	332	-	firstexon:22582	uc003kgw.3	340120	ANKRD34B	hg19_genes_firstexons
New_Longterm	CD4 mem	chr5	79865982	79865982	1	11	67	Island	NA	NA	NA	NA	0.0470503	0.020202	0.0268483	0.91759	2.65218e-05	0.222222	0	0.0718496	0.181818	0	0.0606061	0	0.0344799	2102040	0	2	11.5455	10.3636	2	0	21	25	6	6	chr5	79865973	79866304	332	-	firstexon:22583	uc010jan.3	340120	ANKRD34B	hg19_genes_firstexons
New_Longterm	CD4 mem	chr5	79865982	79865982	1	11	67	Island	NA	NA	NA	NA	0.0470503	0.020202	0.0268483	0.91759	2.65218e-05	0.222222	0	0.0718496	0.181818	0	0.0606061	0	0.0344799	2102040	0	2	11.5455	10.3636	2	0	21	25	6	6	chr5	79865774	79866173	400	-	exonintronboundary:203738	uc003kgw.3	340120	ANKRD34B	hg19_genes_exonintronboundaries
New_Longterm	CD4 mem	chr5	79865982	79865982	1	11	67	Island	NA	NA	NA	NA	0.0470503	0.020202	0.0268483	0.91759	2.65218e-05	0.222222	0	0.0718496	0.181818	0	0.0606061	0	0.0344799	2102040	0	2	11.5455	10.3636	2	0	21	25	6	6	chr5	79865774	79866173	400	-	exonintronboundary:203739	uc010jan.3	340120	ANKRD34B	hg19_genes_exonintronboundaries
New_Longterm	CD4 mem	chr5	79865982	79865982	1	11	67	Island	NA	NA	NA	NA	0.0470503	0.020202	0.0268483	0.91759	2.65218e-05	0.222222	0	0.0718496	0.181818	0	0.0606061	0	0.0344799	2102040	0	2	11.5455	10.3636	2	0	21	25	6	6	chr5	79864843	79866447	1605	*	island:6819	NA	NA	NA	hg19_cpg_islands
New_Longterm	CD4 mem	chr7	1913762	1913762	1	5	66	Open Sea	NA	NA	NA	NA	0.972508	1	-0.0274921	-0.0398144	3.04693e-05	1	0.9	0.03938	1	1	0	0	0.0391994	2567701	0	2	15.4545	12.3636	9	0	26	38	10	7	chr7	1855865	1937835	81971	-	intron:248088	uc003sld.1	8379	MAD1L1	hg19_genes_introns
New_Longterm	CD4 mem	chr7	1913762	1913762	1	5	66	Open Sea	NA	NA	NA	NA	0.972508	1	-0.0274921	-0.0398144	3.04693e-05	1	0.9	0.03938	1	1	0	0	0.0391994	2567701	0	2	15.4545	12.3636	9	0	26	38	10	7	chr7	1855865	1937835	81971	-	intron:248091	uc003sle.1	8379	MAD1L1	hg19_genes_introns
New_Longterm	CD4 mem	chr7	1913762	1913762	1	5	66	Open Sea	NA	NA	NA	NA	0.972508	1	-0.0274921	-0.0398144	3.04693e-05	1	0.9	0.03938	1	1	0	0	0.0391994	2567701	0	2	15.4545	12.3636	9	0	26	38	10	7	chr7	1855865	1937835	81971	-	intron:248101	uc003slf.1	8379	MAD1L1	hg19_genes_introns
New_Longterm	CD4 mem	chr7	1913762	1913762	1	5	66	Open Sea	NA	NA	NA	NA	0.972508	1	-0.0274921	-0.0398144	3.04693e-05	1	0.9	0.03938	1	1	0	0	0.0391994	2567701	0	2	15.4545	12.3636	9	0	26	38	10	7	chr7	1855865	1937835	81971	-	intron:248119	uc003slg.1	8379	MAD1L1	hg19_genes_introns
New_Longterm	CD4 mem	chr7	1913762	1913762	1	5	66	Open Sea	NA	NA	NA	NA	0.972508	1	-0.0274921	-0.0398144	3.04693e-05	1	0.9	0.03938	1	1	0	0	0.0391994	2567701	0	2	15.4545	12.3636	9	0	26	38	10	7	chr7	1855865	1937835	81971	-	intron:248137	uc003slh.1	8379	MAD1L1	hg19_genes_introns
New_Longterm	CD4 mem	chr7	1913762	1913762	1	5	66	Open Sea	NA	NA	NA	NA	0.972508	1	-0.0274921	-0.0398144	3.04693e-05	1	0.9	0.03938	1	1	0	0	0.0391994	2567701	0	2	15.4545	12.3636	9	0	26	38	10	7	chr7	1855865	1937835	81971	-	intron:248155	uc003sli.1	8379	MAD1L1	hg19_genes_introns
New_Longterm	CD4 mem	chr7	1913762	1913762	1	5	66	Open Sea	NA	NA	NA	NA	0.972508	1	-0.0274921	-0.0398144	3.04693e-05	1	0.9	0.03938	1	1	0	0	0.0391994	2567701	0	2	15.4545	12.3636	9	0	26	38	10	7	chr7	1855865	1937835	81971	-	intron:248171	uc010ksh.1	8379	MAD1L1	hg19_genes_introns
New_Longterm	CD4 mem	chr7	1913762	1913762	1	5	66	Open Sea	NA	NA	NA	NA	0.972508	1	-0.0274921	-0.0398144	3.04693e-05	1	0.9	0.03938	1	1	0	0	0.0391994	2567701	0	2	15.4545	12.3636	9	0	26	38	10	7	chr7	1911257	1913829	2573	*	shore:16520	NA	NA	NA	hg19_cpg_shores
New_Longterm	CD4 mem	chr16	23634928	23634928	1	2	53	Open Sea	NA	NA	NA	NA	0.987731	1	-0.012269	-0.0176325	3.11531e-05	1	0.911765	0.0269048	1	1	0	0	0.0399718	2968431	0	1	32.7273	19.9091	13	0	56	41	11	8	chr16	23634452	23635329	878	-	intron:482715	uc002dlx.1	79728	PALB2	hg19_genes_introns
New_Longterm	CD4 mem	chr16	23634928	23634928	1	2	53	Open Sea	NA	NA	NA	NA	0.987731	1	-0.012269	-0.0176325	3.11531e-05	1	0.911765	0.0269048	1	1	0	0	0.0399718	2968431	0	1	32.7273	19.9091	13	0	56	41	11	8	chr16	23611847	23648387	36541	*	inter:14263	NA	NA	NA	hg19_cpg_inter
New_Longterm	CD4 mem	chr8	72374613	72374613	1	3	64	Open Sea	NA	NA	NA	NA	0.978211	1	-0.0217893	-0.0314647	3.26175e-05	1	0.909091	0.0360635	1	1	0	0	0.0416971	2706284	1	0	17.4545	21.5455	0	4	33	35	9	10	chr8	72317150	72383092	65943	-	intron:275902	uc003xyw.3	NA	NA	hg19_genes_introns
New_Longterm	CD4 mem	chr8	72374613	72374613	1	3	64	Open Sea	NA	NA	NA	NA	0.978211	1	-0.0217893	-0.0314647	3.26175e-05	1	0.909091	0.0360635	1	1	0	0	0.0416971	2706284	1	0	17.4545	21.5455	0	4	33	35	9	10	chr8	71585651	72455564	869914	*	inter:8246	NA	NA	NA	hg19_cpg_inter
New_Longterm	CD4 mem	chr11	65146187	65146187	1	4	68	Open Sea	NA	NA	NA	NA	0.978624	1	-0.0213757	-0.030861	3.27631e-05	1	0.882353	0.0393447	1	1	0	0	0.0418249	2716033	1	0	12.5455	17.1818	0	8	23	34	7	9	chr11	65144548	65147337	2790	-	intron:362791	uc009yqi.1	283130	SLC25A45	hg19_genes_introns
New_Longterm	CD4 mem	chr11	65146187	65146187	1	4	68	Open Sea	NA	NA	NA	NA	0.978624	1	-0.0213757	-0.030861	3.27631e-05	1	0.882353	0.0393447	1	1	0	0	0.0418249	2716033	1	0	12.5455	17.1818	0	8	23	34	7	9	chr11	65144548	65146846	2299	-	intron:362795	uc001odq.2	283130	SLC25A45	hg19_genes_introns
New_Longterm	CD4 mem	chr11	65146187	65146187	1	4	68	Open Sea	NA	NA	NA	NA	0.978624	1	-0.0213757	-0.030861	3.27631e-05	1	0.882353	0.0393447	1	1	0	0	0.0418249	2716033	1	0	12.5455	17.1818	0	8	23	34	7	9	chr11	65144548	65146846	2299	-	intron:362799	uc001odr.1	283130	SLC25A45	hg19_genes_introns
New_Longterm	CD4 mem	chr11	65146187	65146187	1	4	68	Open Sea	NA	NA	NA	NA	0.978624	1	-0.0213757	-0.030861	3.27631e-05	1	0.882353	0.0393447	1	1	0	0	0.0418249	2716033	1	0	12.5455	17.1818	0	8	23	34	7	9	chr11	65144548	65146846	2299	-	intron:362805	uc001ods.1	283130	SLC25A45	hg19_genes_introns
New_Longterm	CD4 mem	chr11	65146187	65146187	1	4	68	Open Sea	NA	NA	NA	NA	0.978624	1	-0.0213757	-0.030861	3.27631e-05	1	0.882353	0.0393447	1	1	0	0	0.0418249	2716033	1	0	12.5455	17.1818	0	8	23	34	7	9	chr11	65144548	65146846	2299	-	intron:362810	uc001odt.1	283130	SLC25A45	hg19_genes_introns
New_Longterm	CD4 mem	chr11	65146187	65146187	1	4	68	Open Sea	NA	NA	NA	NA	0.978624	1	-0.0213757	-0.030861	3.27631e-05	1	0.882353	0.0393447	1	1	0	0	0.0418249	2716033	1	0	12.5455	17.1818	0	8	23	34	7	9	chr11	65127706	65149726	22021	*	inter:10872	NA	NA	NA	hg19_cpg_inter
New_Longterm	CD4 mem	chr4	191014034	191014034	1	11	72	Open Sea	NA	NA	NA	NA	0.836688	0.702926	0.133762	0.248079	3.3502e-05	0.954545	0.678571	0.07458	0.875	0.571429	0.0922177	0	0.0426571	1088145	0	0	21.7273	58	9	8	42	398	10	10	chr4	191013443	191154276	140834	*	intergenic:4380	NA	NA	NA	hg19_genes_intergenic
New_Longterm	CD4 mem	chr4	191014034	191014034	1	11	72	Open Sea	NA	NA	NA	NA	0.836688	0.702926	0.133762	0.248079	3.3502e-05	0.954545	0.678571	0.07458	0.875	0.571429	0.0922177	0	0.0426571	1088145	0	0	21.7273	58	9	8	42	398	10	10	chr4	191013610	191015609	2000	*	shore:11692	NA	NA	NA	hg19_cpg_shores
New_Longterm	CD4 mem	chr12	72634642	72634642	1	4	51	Open Sea	NA	NA	NA	NA	0.995075	0.957163	0.0379124	0.0554727	3.37201e-05	1	0.972973	0.0104442	0.986842	0.844828	0.0426484	0	0.0428635	2334482	1	0	29	64.8182	0	24	61	112	8	11	chr12	72426222	72656326	230105	*	intergenic:10300	NA	NA	NA	hg19_genes_intergenic
New_Longterm	CD4 mem	chr12	72634642	72634642	1	4	51	Open Sea	NA	NA	NA	NA	0.995075	0.957163	0.0379124	0.0554727	3.37201e-05	1	0.972973	0.0104442	0.986842	0.844828	0.0426484	0	0.0428635	2334482	1	0	29	64.8182	0	24	61	112	8	11	chr12	72237636	72661683	424048	*	inter:11862	NA	NA	NA	hg19_cpg_inter
New_Longterm	CD4 mem	chr18	45973407	45973407	1	7	58	Open Sea	NA	NA	NA	NA	0.951616	1	-0.048384	-0.0708225	3.41908e-05	1	0.870968	0.0451645	1	1	0	0	0.0434043	2144333	1	0	23.3636	33.8182	0	12	42	61	9	11	chr18	45940664	46001857	61194	*	intergenic:13552	NA	NA	NA	hg19_genes_intergenic
New_Longterm	CD4 mem	chr18	45973407	45973407	1	7	58	Open Sea	NA	NA	NA	NA	0.951616	1	-0.048384	-0.0708225	3.41908e-05	1	0.870968	0.0451645	1	1	0	0	0.0434043	2144333	1	0	23.3636	33.8182	0	12	42	61	9	11	chr18	45941266	46061061	119796	*	inter:16205	NA	NA	NA	hg19_cpg_inter
New_Longterm	CD4 mem	chr4	120875593	120875593	1	8	58	Open Sea	NA	NA	NA	NA	0.975234	0.891011	0.0842228	0.128921	3.4868e-05	1	0.852941	0.0480343	0.962963	0.75	0.0653596	0	0.0441324	1635403	1	0	17.8182	29.0909	0	8	34	63	8	10	chr4	120730671	120980578	249908	*	intergenic:4140	NA	NA	NA	hg19_genes_intergenic
New_Longterm	CD4 mem	chr4	120875593	120875593	1	8	58	Open Sea	NA	NA	NA	NA	0.975234	0.891011	0.0842228	0.128921	3.4868e-05	1	0.852941	0.0480343	0.962963	0.75	0.0653596	0	0.0441324	1635403	1	0	17.8182	29.0909	0	8	34	63	8	10	chr4	120554251	120983617	429367	*	inter:4675	NA	NA	NA	hg19_cpg_inter
New_Longterm	CD4 mem	chr15	102516374	102516374	1	4	66	Open Sea	NA	NA	NA	NA	0.938991	0.981818	-0.0428276	-0.0636819	3.49298e-05	1	0.625	0.109922	1	0.9	0.040452	0	0.044166	2229029	0	0	16	12.0909	4	1	34	22	8	8	chr15	102516336	102516469	134	+	CDS:403198	uc002cdi.3	374666	WASH3P	hg19_genes_cds
New_Longterm	CD4 mem	chr15	102516374	102516374	1	4	66	Open Sea	NA	NA	NA	NA	0.938991	0.981818	-0.0428276	-0.0636819	3.49298e-05	1	0.625	0.109922	1	0.9	0.040452	0	0.044166	2229029	0	0	16	12.0909	4	1	34	22	8	8	chr15	102516336	102516808	473	+	exon:507403	uc002cdi.3	374666	WASH3P	hg19_genes_exons
New_Longterm	CD4 mem	chr15	102516374	102516374	1	4	66	Open Sea	NA	NA	NA	NA	0.938991	0.981818	-0.0428276	-0.0636819	3.49298e-05	1	0.625	0.109922	1	0.9	0.040452	0	0.044166	2229029	0	0	16	12.0909	4	1	34	22	8	8	chr15	102516336	102516808	473	+	exon:507415	uc002cdq.3	374666	WASH3P	hg19_genes_exons
New_Longterm	CD4 mem	chr15	102516374	102516374	1	4	66	Open Sea	NA	NA	NA	NA	0.938991	0.981818	-0.0428276	-0.0636819	3.49298e-05	1	0.625	0.109922	1	0.9	0.040452	0	0.044166	2229029	0	0	16	12.0909	4	1	34	22	8	8	chr15	102516336	102516808	473	+	exon:507422	uc010bpo.3	374666	WASH3P	hg19_genes_exons
New_Longterm	CD4 mem	chr15	102516374	102516374	1	4	66	Open Sea	NA	NA	NA	NA	0.938991	0.981818	-0.0428276	-0.0636819	3.49298e-05	1	0.625	0.109922	1	0.9	0.040452	0	0.044166	2229029	0	0	16	12.0909	4	1	34	22	8	8	chr15	102516336	102516808	473	+	exon:507426	uc002cdr.3	374666	WASH3P	hg19_genes_exons
New_Longterm	CD4 mem	chr15	102516374	102516374	1	4	66	Open Sea	NA	NA	NA	NA	0.938991	0.981818	-0.0428276	-0.0636819	3.49298e-05	1	0.625	0.109922	1	0.9	0.040452	0	0.044166	2229029	0	0	16	12.0909	4	1	34	22	8	8	chr15	102516136	102516535	400	+	intronexonboundary:472023	uc002cdi.3	374666	WASH3P	hg19_genes_intronexonboundaries
New_Longterm	CD4 mem	chr15	102516374	102516374	1	4	66	Open Sea	NA	NA	NA	NA	0.938991	0.981818	-0.0428276	-0.0636819	3.49298e-05	1	0.625	0.109922	1	0.9	0.040452	0	0.044166	2229029	0	0	16	12.0909	4	1	34	22	8	8	chr15	102516136	102516535	400	+	intronexonboundary:472024	uc002cdq.3	374666	WASH3P	hg19_genes_intronexonboundaries
New_Longterm	CD4 mem	chr15	102516374	102516374	1	4	66	Open Sea	NA	NA	NA	NA	0.938991	0.981818	-0.0428276	-0.0636819	3.49298e-05	1	0.625	0.109922	1	0.9	0.040452	0	0.044166	2229029	0	0	16	12.0909	4	1	34	22	8	8	chr15	102516136	102516535	400	+	intronexonboundary:472025	uc010bpo.3	374666	WASH3P	hg19_genes_intronexonboundaries
New_Longterm	CD4 mem	chr15	102516374	102516374	1	4	66	Open Sea	NA	NA	NA	NA	0.938991	0.981818	-0.0428276	-0.0636819	3.49298e-05	1	0.625	0.109922	1	0.9	0.040452	0	0.044166	2229029	0	0	16	12.0909	4	1	34	22	8	8	chr15	102516136	102516535	400	+	intronexonboundary:472026	uc002cdr.3	374666	WASH3P	hg19_genes_intronexonboundaries
New_Longterm	CD4 mem	chr15	102516374	102516374	1	4	66	Open Sea	NA	NA	NA	NA	0.938991	0.981818	-0.0428276	-0.0636819	3.49298e-05	1	0.625	0.109922	1	0.9	0.040452	0	0.044166	2229029	0	0	16	12.0909	4	1	34	22	8	8	chr15	102515995	102516394	400	+	exonintronboundary:476764	uc002cdi.3	374666	WASH3P	hg19_genes_exonintronboundaries
New_Longterm	CD4 mem	chr15	102516374	102516374	1	4	66	Open Sea	NA	NA	NA	NA	0.938991	0.981818	-0.0428276	-0.0636819	3.49298e-05	1	0.625	0.109922	1	0.9	0.040452	0	0.044166	2229029	0	0	16	12.0909	4	1	34	22	8	8	chr15	102515995	102516394	400	+	exonintronboundary:476765	uc002cdq.3	374666	WASH3P	hg19_genes_exonintronboundaries
New_Longterm	CD4 mem	chr15	102516374	102516374	1	4	66	Open Sea	NA	NA	NA	NA	0.938991	0.981818	-0.0428276	-0.0636819	3.49298e-05	1	0.625	0.109922	1	0.9	0.040452	0	0.044166	2229029	0	0	16	12.0909	4	1	34	22	8	8	chr15	102515995	102516394	400	+	exonintronboundary:476766	uc010bpo.3	374666	WASH3P	hg19_genes_exonintronboundaries
New_Longterm	CD4 mem	chr15	102516374	102516374	1	4	66	Open Sea	NA	NA	NA	NA	0.938991	0.981818	-0.0428276	-0.0636819	3.49298e-05	1	0.625	0.109922	1	0.9	0.040452	0	0.044166	2229029	0	0	16	12.0909	4	1	34	22	8	8	chr15	102515995	102516394	400	+	exonintronboundary:476767	uc002cdr.3	374666	WASH3P	hg19_genes_exonintronboundaries
New_Longterm	CD4 mem	chr15	102516374	102516374	1	4	66	Open Sea	NA	NA	NA	NA	0.938991	0.981818	-0.0428276	-0.0636819	3.49298e-05	1	0.625	0.109922	1	0.9	0.040452	0	0.044166	2229029	0	0	16	12.0909	4	1	34	22	8	8	chr15	102506430	102531392	24963	*	inter:13978	NA	NA	NA	hg19_cpg_inter
New_Longterm	CD4 mem	chr2	33958495	33958495	1	5	50	Open Sea	NA	NA	NA	NA	0.778351	0.705872	0.072479	0.139137	3.64419e-05	1	0.285714	0.200904	0.923077	0.333333	0.181243	0	0.0458669	1570830	0	0	13	12.4545	4	3	21	28	8	8	chr2	33958285	34628738	670454	*	intergenic:1800	NA	NA	NA	hg19_genes_intergenic
New_Longterm	CD4 mem	chr2	33958495	33958495	1	5	50	Open Sea	NA	NA	NA	NA	0.778351	0.705872	0.072479	0.139137	3.64419e-05	1	0.285714	0.200904	0.923077	0.333333	0.181243	0	0.0458669	1570830	0	0	13	12.4545	4	3	21	28	8	8	chr2	33956685	36578397	2621713	*	inter:2096	NA	NA	NA	hg19_cpg_inter
New_Longterm	CD4 mem	chr1	240656035	240656035	1	5	63	Open Sea	NA	NA	NA	NA	0.976768	1	-0.0232323	-0.0335729	3.7106e-05	1	0.9	0.0414117	1	1	0	0	0.0465498	2668390	0	1	17.5455	11.0909	3	0	34	21	9	7	chr1	240652873	240656776	3904	-	exon:72236	uc001hys.3	64388	GREM2	hg19_genes_exons
New_Longterm	CD4 mem	chr1	240656035	240656035	1	5	63	Open Sea	NA	NA	NA	NA	0.976768	1	-0.0232323	-0.0335729	3.7106e-05	1	0.9	0.0414117	1	1	0	0	0.0465498	2668390	0	1	17.5455	11.0909	3	0	34	21	9	7	chr1	240652873	240656268	3396	-	3UTR:6260	uc001hys.3	64388	GREM2	hg19_genes_3UTRs
New_Longterm	CD4 mem	chr1	240656035	240656035	1	5	63	Open Sea	NA	NA	NA	NA	0.976768	1	-0.0232323	-0.0335729	3.7106e-05	1	0.9	0.0414117	1	1	0	0	0.0465498	2668390	0	1	17.5455	11.0909	3	0	34	21	9	7	chr1	240654254	240656253	2000	*	shore:4411	NA	NA	NA	hg19_cpg_shores
New_Longterm	CD4 mem	chr9	129669149	129669149	1	3	52	Open Sea	NA	NA	NA	NA	0.885552	1	-0.114448	-0.173506	3.74504e-05	1	0.666667	0.101574	1	1	0	0	0.0469203	1378416	0	0	15.3636	12.9091	6	2	24	41	9	6	chr9	129648157	129672052	23896	*	intergenic:8080	NA	NA	NA	hg19_genes_intergenic
New_Longterm	CD4 mem	chr9	129669149	129669149	1	3	52	Open Sea	NA	NA	NA	NA	0.885552	1	-0.114448	-0.173506	3.74504e-05	1	0.666667	0.101574	1	1	0	0	0.0469203	1378416	0	0	15.3636	12.9091	6	2	24	41	9	6	chr9	129627575	129672764	45190	*	inter:9231	NA	NA	NA	hg19_cpg_inter
New_Longterm	CD4 mem	chr11	125314056	125314056	1	2	55	Open Sea	NA	NA	NA	NA	0.293816	0.501708	-0.207892	-0.752121	3.80396e-05	0.727273	0.0526316	0.228307	0.636364	0.368421	0.0886619	0	0.0475652	469977	0	0	22.1818	21.0909	8	11	35	38	10	11	chr11	125303286	125315640	12355	*	intergenic:9768	NA	NA	NA	hg19_genes_intergenic
New_Longterm	CD4 mem	chr11	125314056	125314056	1	2	55	Open Sea	NA	NA	NA	NA	0.293816	0.501708	-0.207892	-0.752121	3.80396e-05	0.727273	0.0526316	0.228307	0.636364	0.368421	0.0886619	0	0.0475652	469977	0	0	22.1818	21.0909	8	11	35	38	10	11	chr11	125040427	125361137	320711	*	inter:11314	NA	NA	NA	hg19_cpg_inter
New_Longterm	CD4 mem	chr16	1720705	1720705	1	3	57	Open Sea	NA	NA	NA	NA	0.974672	1	-0.0253279	-0.03664	3.82095e-05	1	0.882353	0.0429812	1	1	0	0	0.0477014	2615075	1	0	13.5455	14.4545	0	1	29	28	9	9	chr16	1720665	1720810	146	+	CDS:414746	uc010uvh.2	57585	CRAMP1	hg19_genes_cds
New_Longterm	CD4 mem	chr16	1720705	1720705	1	3	57	Open Sea	NA	NA	NA	NA	0.974672	1	-0.0253279	-0.03664	3.82095e-05	1	0.882353	0.0429812	1	1	0	0	0.0477014	2615075	1	0	13.5455	14.4545	0	1	29	28	9	9	chr16	1720665	1720810	146	+	exon:522084	uc010uvh.2	57585	CRAMP1	hg19_genes_exons
New_Longterm	CD4 mem	chr16	1720705	1720705	1	3	57	Open Sea	NA	NA	NA	NA	0.974672	1	-0.0253279	-0.03664	3.82095e-05	1	0.882353	0.0429812	1	1	0	0	0.0477014	2615075	1	0	13.5455	14.4545	0	1	29	28	9	9	chr16	1720665	1720810	146	+	exon:522105	uc002cmf.3	57585	CRAMP1	hg19_genes_exons
New_Longterm	CD4 mem	chr16	1720705	1720705	1	3	57	Open Sea	NA	NA	NA	NA	0.974672	1	-0.0253279	-0.03664	3.82095e-05	1	0.882353	0.0429812	1	1	0	0	0.0477014	2615075	1	0	13.5455	14.4545	0	1	29	28	9	9	chr16	1720465	1720864	400	+	intronexonboundary:486539	uc010uvh.2	57585	CRAMP1	hg19_genes_intronexonboundaries
New_Longterm	CD4 mem	chr16	1720705	1720705	1	3	57	Open Sea	NA	NA	NA	NA	0.974672	1	-0.0253279	-0.03664	3.82095e-05	1	0.882353	0.0429812	1	1	0	0	0.0477014	2615075	1	0	13.5455	14.4545	0	1	29	28	9	9	chr16	1720465	1720864	400	+	intronexonboundary:486540	uc002cmf.3	57585	CRAMP1	hg19_genes_intronexonboundaries
New_Longterm	CD4 mem	chr16	1720705	1720705	1	3	57	Open Sea	NA	NA	NA	NA	0.974672	1	-0.0253279	-0.03664	3.82095e-05	1	0.882353	0.0429812	1	1	0	0	0.0477014	2615075	1	0	13.5455	14.4545	0	1	29	28	9	9	chr16	1720610	1721009	400	+	exonintronboundary:489581	uc010uvh.2	57585	CRAMP1	hg19_genes_exonintronboundaries
New_Longterm	CD4 mem	chr16	1720705	1720705	1	3	57	Open Sea	NA	NA	NA	NA	0.974672	1	-0.0253279	-0.03664	3.82095e-05	1	0.882353	0.0429812	1	1	0	0	0.0477014	2615075	1	0	13.5455	14.4545	0	1	29	28	9	9	chr16	1720610	1721009	400	+	exonintronboundary:489582	uc002cmf.3	57585	CRAMP1	hg19_genes_exonintronboundaries
New_Longterm	CD4 mem	chr16	1720705	1720705	1	3	57	Open Sea	NA	NA	NA	NA	0.974672	1	-0.0253279	-0.03664	3.82095e-05	1	0.882353	0.0429812	1	1	0	0	0.0477014	2615075	1	0	13.5455	14.4545	0	1	29	28	9	9	chr16	1710942	1723939	12998	*	inter:14031	NA	NA	NA	hg19_cpg_inter
New_Longterm	CD4 mem	chr11	43469592	43469592	1	6	56	Open Sea	NA	NA	NA	NA	0.978539	1	-0.0214607	-0.030985	3.85377e-05	1	0.92	0.0312838	1	1	0	0	0.0480939	2714008	1	0	18.9091	27.7273	0	1	39	42	8	10	chr11	43469153	43470152	1000	+	promoter:41530	uc001mxl.3	55761	TTC17	hg19_genes_promoters
New_Longterm	CD4 mem	chr11	43469592	43469592	1	6	56	Open Sea	NA	NA	NA	NA	0.978539	1	-0.0214607	-0.030985	3.85377e-05	1	0.92	0.0312838	1	1	0	0	0.0480939	2714008	1	0	18.9091	27.7273	0	1	39	42	8	10	chr11	43469552	43469672	121	+	CDS:308115	uc001mxi.3	55761	TTC17	hg19_genes_cds
New_Longterm	CD4 mem	chr11	43469592	43469592	1	6	56	Open Sea	NA	NA	NA	NA	0.978539	1	-0.0214607	-0.030985	3.85377e-05	1	0.92	0.0312838	1	1	0	0	0.0480939	2714008	1	0	18.9091	27.7273	0	1	39	42	8	10	chr11	43469552	43469672	121	+	CDS:308139	uc010rfj.2	55761	TTC17	hg19_genes_cds
New_Longterm	CD4 mem	chr11	43469592	43469592	1	6	56	Open Sea	NA	NA	NA	NA	0.978539	1	-0.0214607	-0.030985	3.85377e-05	1	0.92	0.0312838	1	1	0	0	0.0480939	2714008	1	0	18.9091	27.7273	0	1	39	42	8	10	chr11	43469552	43469672	121	+	exon:383079	uc001mxi.3	55761	TTC17	hg19_genes_exons
New_Longterm	CD4 mem	chr11	43469592	43469592	1	6	56	Open Sea	NA	NA	NA	NA	0.978539	1	-0.0214607	-0.030985	3.85377e-05	1	0.92	0.0312838	1	1	0	0	0.0480939	2714008	1	0	18.9091	27.7273	0	1	39	42	8	10	chr11	43469552	43469672	121	+	exon:383103	uc010rfj.2	55761	TTC17	hg19_genes_exons
New_Longterm	CD4 mem	chr11	43469592	43469592	1	6	56	Open Sea	NA	NA	NA	NA	0.978539	1	-0.0214607	-0.030985	3.85377e-05	1	0.92	0.0312838	1	1	0	0	0.0480939	2714008	1	0	18.9091	27.7273	0	1	39	42	8	10	chr11	43469352	43469751	400	+	intronexonboundary:356913	uc001mxi.3	55761	TTC17	hg19_genes_intronexonboundaries
New_Longterm	CD4 mem	chr11	43469592	43469592	1	6	56	Open Sea	NA	NA	NA	NA	0.978539	1	-0.0214607	-0.030985	3.85377e-05	1	0.92	0.0312838	1	1	0	0	0.0480939	2714008	1	0	18.9091	27.7273	0	1	39	42	8	10	chr11	43469352	43469751	400	+	intronexonboundary:356914	uc010rfj.2	55761	TTC17	hg19_genes_intronexonboundaries
New_Longterm	CD4 mem	chr11	43469592	43469592	1	6	56	Open Sea	NA	NA	NA	NA	0.978539	1	-0.0214607	-0.030985	3.85377e-05	1	0.92	0.0312838	1	1	0	0	0.0480939	2714008	1	0	18.9091	27.7273	0	1	39	42	8	10	chr11	43469472	43469871	400	+	exonintronboundary:359475	uc001mxi.3	55761	TTC17	hg19_genes_exonintronboundaries
New_Longterm	CD4 mem	chr11	43469592	43469592	1	6	56	Open Sea	NA	NA	NA	NA	0.978539	1	-0.0214607	-0.030985	3.85377e-05	1	0.92	0.0312838	1	1	0	0	0.0480939	2714008	1	0	18.9091	27.7273	0	1	39	42	8	10	chr11	43469472	43469871	400	+	exonintronboundary:359476	uc010rfj.2	55761	TTC17	hg19_genes_exonintronboundaries
New_Longterm	CD4 mem	chr11	43469592	43469592	1	6	56	Open Sea	NA	NA	NA	NA	0.978539	1	-0.0214607	-0.030985	3.85377e-05	1	0.92	0.0312838	1	1	0	0	0.0480939	2714008	1	0	18.9091	27.7273	0	1	39	42	8	10	chr11	43385041	43539835	154795	*	inter:10659	NA	NA	NA	hg19_cpg_inter
New_Longterm	CD4 mem	chr3	174095360	174095360	1	4	58	Open Sea	NA	NA	NA	NA	0.9185	0.98868	-0.0701802	-0.105121	3.87863e-05	1	0.8125	0.0747718	1	0.931034	0.0253635	0	0.0483726	1815512	2	0	11.8182	16.6364	0	7	21	29	8	9	chr3	174001117	174151362	150246	*	intergenic:3508	NA	NA	NA	hg19_genes_intergenic
New_Longterm	CD4 mem	chr3	174095360	174095360	1	4	58	Open Sea	NA	NA	NA	NA	0.9185	0.98868	-0.0701802	-0.105121	3.87863e-05	1	0.8125	0.0747718	1	0.931034	0.0253635	0	0.0483726	1815512	2	0	11.8182	16.6364	0	7	21	29	8	9	chr3	174095259	174097258	2000	*	shore:9482	NA	NA	NA	hg19_cpg_shores
New_Longterm	CD4 mem	chr17	14139276	14139276	1	3	59	Open Sea	NA	NA	NA	NA	0.975073	0.997159	-0.0220863	-0.0319894	3.99285e-05	1	0.892857	0.0401483	1	0.96875	0.00942223	0	0.0496839	2697976	0	0	25.9091	23.5455	4	9	47	42	9	10	chr17	14139173	14139328	156	-	CDS:457246	uc010vvu.2	146822	CDRT15	hg19_genes_cds
New_Longterm	CD4 mem	chr17	14139276	14139276	1	3	59	Open Sea	NA	NA	NA	NA	0.975073	0.997159	-0.0220863	-0.0319894	3.99285e-05	1	0.892857	0.0401483	1	0.96875	0.00942223	0	0.0496839	2697976	0	0	25.9091	23.5455	4	9	47	42	9	10	chr17	14139173	14139328	156	-	exon:574260	uc010vvu.2	146822	CDRT15	hg19_genes_exons
New_Longterm	CD4 mem	chr17	14139276	14139276	1	3	59	Open Sea	NA	NA	NA	NA	0.975073	0.997159	-0.0220863	-0.0319894	3.99285e-05	1	0.892857	0.0401483	1	0.96875	0.00942223	0	0.0496839	2697976	0	0	25.9091	23.5455	4	9	47	42	9	10	chr17	14139129	14139528	400	-	intronexonboundary:534036	uc010vvu.2	146822	CDRT15	hg19_genes_intronexonboundaries
New_Longterm	CD4 mem	chr17	14139276	14139276	1	3	59	Open Sea	NA	NA	NA	NA	0.975073	0.997159	-0.0220863	-0.0319894	3.99285e-05	1	0.892857	0.0401483	1	0.96875	0.00942223	0	0.0496839	2697976	0	0	25.9091	23.5455	4	9	47	42	9	10	chr17	14114575	14196579	82005	*	inter:15077	NA	NA	NA	hg19_cpg_inter
New_Longterm	CD4 naïve	chr22	27623345	27623345	1	3	49	Open Sea	NA	NA	NA	NA	0.952865	1	-0.0471353	-0.0689503	7.83701e-21	1	0.833333	0.0624531	1	1	0	0	6.11924e-15	2420885	0	0	10.2727	10.7273	6	4	18	16	6	5	chr22	27622761	27623760	1000	-	promoter:74733	uc003adh.3	NA	NA	hg19_genes_promoters
New_Longterm	CD4 naïve	chr22	27623345	27623345	1	3	49	Open Sea	NA	NA	NA	NA	0.952865	1	-0.0471353	-0.0689503	7.83701e-21	1	0.833333	0.0624531	1	1	0	0	6.11924e-15	2420885	0	0	10.2727	10.7273	6	4	18	16	6	5	chr22	27157134	27830425	673292	*	inter:18721	NA	NA	NA	hg19_cpg_inter
New_Longterm	CD4 naïve	chr4	161825059	161825059	1	2	33	Open Sea	NA	NA	NA	NA	0.979044	1	-0.0209559	-0.0302485	1.02165e-15	1	0.882353	0.0428079	1	1	0	0	2.81781e-11	3156878	3	1	10.8182	11	0	0	34	25	7	7	chr4	160281302	162305043	2023742	*	intergenic:4281	NA	NA	NA	hg19_genes_intergenic
New_Longterm	CD4 naïve	chr4	161825059	161825059	1	2	33	Open Sea	NA	NA	NA	NA	0.979044	1	-0.0209559	-0.0302485	1.02165e-15	1	0.882353	0.0428079	1	1	0	0	2.81781e-11	3156878	3	1	10.8182	11	0	0	34	25	7	7	chr4	160029438	164083461	4054024	*	inter:4801	NA	NA	NA	hg19_cpg_inter
New_Longterm	CD4 naïve	chr15	33005239	33005239	1	7	58	Open Sea	NA	NA	NA	NA	0.929036	0.817803	0.111233	0.181893	4.53493e-15	1	0.75	0.0881514	0.909091	0.7	0.0772426	0	8.26623e-11	1585439	0	0	12	17.0909	1	8	21	33	9	10	chr15	33005205	33009204	4000	+	1to5kb:53860	uc001zhd.2	26585	GREM1	hg19_genes_1to5kb
New_Longterm	CD4 naïve	chr15	33005239	33005239	1	7	58	Open Sea	NA	NA	NA	NA	0.929036	0.817803	0.111233	0.181893	4.53493e-15	1	0.75	0.0881514	0.909091	0.7	0.0772426	0	8.26623e-11	1585439	0	0	12	17.0909	1	8	21	33	9	10	chr15	33005205	33009204	4000	+	1to5kb:53861	uc001zhe.2	26585	GREM1	hg19_genes_1to5kb
New_Longterm	CD4 naïve	chr15	33005239	33005239	1	7	58	Open Sea	NA	NA	NA	NA	0.929036	0.817803	0.111233	0.181893	4.53493e-15	1	0.75	0.0881514	0.909091	0.7	0.0772426	0	8.26623e-11	1585439	0	0	12	17.0909	1	8	21	33	9	10	chr15	33005205	33009204	4000	+	1to5kb:53862	uc010uby.2	26585	GREM1	hg19_genes_1to5kb
New_Longterm	CD4 naïve	chr15	33005239	33005239	1	7	58	Open Sea	NA	NA	NA	NA	0.929036	0.817803	0.111233	0.181893	4.53493e-15	1	0.75	0.0881514	0.909091	0.7	0.0772426	0	8.26623e-11	1585439	0	0	12	17.0909	1	8	21	33	9	10	chr15	32911951	33005530	93580	*	inter:13428	NA	NA	NA	hg19_cpg_inter
New_Longterm	CD4 naïve	chr15	20374060	20374060	1	8	61	Island	NA	NA	NA	NA	0.94732	0.89451	0.0528094	0.0818639	8.17443e-15	1	0.818182	0.0621699	0.969697	0.805556	0.0479849	0	1.38478e-10	2254671	0	0	22.6364	27.4545	11	17	32	53	11	11	chr15	20364421	20446055	81635	*	intergenic:11492	NA	NA	NA	hg19_genes_intergenic
New_Longterm	CD4 naïve	chr15	20374060	20374060	1	8	61	Island	NA	NA	NA	NA	0.94732	0.89451	0.0528094	0.0818639	8.17443e-15	1	0.818182	0.0621699	0.969697	0.805556	0.0479849	0	1.38478e-10	2254671	0	0	22.6364	27.4545	11	17	32	53	11	11	chr15	20373595	20374083	489	*	island:17795	NA	NA	NA	hg19_cpg_islands
New_Longterm	CD4 naïve	chr3	155186924	155186924	1	6	53	Open Sea	NA	NA	NA	NA	0.919197	0.895997	0.0231994	0.0364772	1.41901e-13	1	0.72	0.101571	0.969697	0.806452	0.0541805	0	1.40727e-09	2997491	0	0	20.3636	24.3636	8	9	33	46	10	10	chr3	155016490	155197670	181181	*	intergenic:3441	NA	NA	NA	hg19_genes_intergenic
New_Longterm	CD4 naïve	chr3	155186924	155186924	1	6	53	Open Sea	NA	NA	NA	NA	0.919197	0.895997	0.0231994	0.0364772	1.41901e-13	1	0.72	0.101571	0.969697	0.806452	0.0541805	0	1.40727e-09	2997491	0	0	20.3636	24.3636	8	9	33	46	10	10	chr3	155031704	155457917	426214	*	inter:3944	NA	NA	NA	hg19_cpg_inter
New_Longterm	CD4 naïve	chr2	242988831	242988831	1	14	76	Island	NA	NA	NA	NA	0.873084	0.815	0.0580846	0.0981576	1.78338e-13	1	0.6	0.148275	0.941176	0.5	0.129211	0	1.66875e-09	2096018	1	0	11.2727	13.6364	0	6	27	34	6	7	chr2	242948161	243025843	77683	*	intergenic:2777	NA	NA	NA	hg19_genes_intergenic
New_Longterm	CD4 naïve	chr2	242988831	242988831	1	14	76	Island	NA	NA	NA	NA	0.873084	0.815	0.0580846	0.0981576	1.78338e-13	1	0.6	0.148275	0.941176	0.5	0.129211	0	1.66875e-09	2096018	1	0	11.2727	13.6364	0	6	27	34	6	7	chr2	242988706	242989857	1152	*	island:4149	NA	NA	NA	hg19_cpg_islands
New_Longterm	CD4 naïve	chr11	1775400	1775400	1	4	76	Open Sea	NA	NA	NA	NA	0.838329	0.788688	0.0496409	0.0869917	4.91281e-13	1	0.363636	0.207602	0.964286	0.545455	0.126176	0	3.97647e-09	2203034	0	0	11.6364	13.7273	5	9	19	28	7	8	chr11	1772825	1776824	4000	-	1to5kb:43312	uc021qbs.2	402778	IFITM10	hg19_genes_1to5kb
New_Longterm	CD4 naïve	chr11	1775400	1775400	1	4	76	Open Sea	NA	NA	NA	NA	0.838329	0.788688	0.0496409	0.0869917	4.91281e-13	1	0.363636	0.207602	0.964286	0.545455	0.126176	0	3.97647e-09	2203034	0	0	11.6364	13.7273	5	9	19	28	7	8	chr11	1502116	1785474	283359	-	intron:355411	uc001ltq.2	81532	MOB2	hg19_genes_introns
New_Longterm	CD4 naïve	chr11	1775400	1775400	1	4	76	Open Sea	NA	NA	NA	NA	0.838329	0.788688	0.0496409	0.0869917	4.91281e-13	1	0.363636	0.207602	0.964286	0.545455	0.126176	0	3.97647e-09	2203034	0	0	11.6364	13.7273	5	9	19	28	7	8	chr11	1775369	1776135	767	-	intron:355428	uc001luc.2	1509	CTSD	hg19_genes_introns
New_Longterm	CD4 naïve	chr11	1775400	1775400	1	4	76	Open Sea	NA	NA	NA	NA	0.838329	0.788688	0.0496409	0.0869917	4.91281e-13	1	0.363636	0.207602	0.964286	0.545455	0.126176	0	3.97647e-09	2203034	0	0	11.6364	13.7273	5	9	19	28	7	8	chr11	1775169	1775568	400	-	intronexonboundary:370610	uc001luc.2	1509	CTSD	hg19_genes_intronexonboundaries
New_Longterm	CD4 naïve	chr11	1775400	1775400	1	4	76	Open Sea	NA	NA	NA	NA	0.838329	0.788688	0.0496409	0.0869917	4.91281e-13	1	0.363636	0.207602	0.964286	0.545455	0.126176	0	3.97647e-09	2203034	0	0	11.6364	13.7273	5	9	19	28	7	8	chr11	1775025	1775424	400	-	exonintronboundary:374980	uc001luc.2	1509	CTSD	hg19_genes_exonintronboundaries
New_Longterm	CD4 naïve	chr11	1775400	1775400	1	4	76	Open Sea	NA	NA	NA	NA	0.838329	0.788688	0.0496409	0.0869917	4.91281e-13	1	0.363636	0.207602	0.964286	0.545455	0.126176	0	3.97647e-09	2203034	0	0	11.6364	13.7273	5	9	19	28	7	8	chr11	1775041	1777040	2000	*	shore:25488	NA	NA	NA	hg19_cpg_shores
New_Longterm	CD4 naïve	chr10	129249667	129249667	1	7	59	Open Sea	NA	NA	NA	NA	1	0.995885	0.00411523	0.00589024	9.80101e-13	1	1	0	1	0.962963	0.0123457	0	7.07812e-09	3955075	4	2	18.2727	20.1818	0	0	49	40	6	9	chr10	129249596	129249691	96	+	CDS:289669	uc001ljt.3	1793	DOCK1	hg19_genes_cds
New_Longterm	CD4 naïve	chr10	129249667	129249667	1	7	59	Open Sea	NA	NA	NA	NA	1	0.995885	0.00411523	0.00589024	9.80101e-13	1	1	0	1	0.962963	0.0123457	0	7.07812e-09	3955075	4	2	18.2727	20.1818	0	0	49	40	6	9	chr10	129249596	129249691	96	+	CDS:289721	uc010qun.2	1793	DOCK1	hg19_genes_cds
New_Longterm	CD4 naïve	chr10	129249667	129249667	1	7	59	Open Sea	NA	NA	NA	NA	1	0.995885	0.00411523	0.00589024	9.80101e-13	1	1	0	1	0.962963	0.0123457	0	7.07812e-09	3955075	4	2	18.2727	20.1818	0	0	49	40	6	9	chr10	129249596	129249792	197	+	CDS:289746	uc009yaq.3	1793	DOCK1	hg19_genes_cds
New_Longterm	CD4 naïve	chr10	129249667	129249667	1	7	59	Open Sea	NA	NA	NA	NA	1	0.995885	0.00411523	0.00589024	9.80101e-13	1	1	0	1	0.962963	0.0123457	0	7.07812e-09	3955075	4	2	18.2727	20.1818	0	0	49	40	6	9	chr10	129249596	129250780	1185	+	exon:360263	uc001ljt.3	1793	DOCK1	hg19_genes_exons
New_Longterm	CD4 naïve	chr10	129249667	129249667	1	7	59	Open Sea	NA	NA	NA	NA	1	0.995885	0.00411523	0.00589024	9.80101e-13	1	1	0	1	0.962963	0.0123457	0	7.07812e-09	3955075	4	2	18.2727	20.1818	0	0	49	40	6	9	chr10	129249596	129250780	1185	+	exon:360315	uc010qun.2	1793	DOCK1	hg19_genes_exons
New_Longterm	CD4 naïve	chr10	129249667	129249667	1	7	59	Open Sea	NA	NA	NA	NA	1	0.995885	0.00411523	0.00589024	9.80101e-13	1	1	0	1	0.962963	0.0123457	0	7.07812e-09	3955075	4	2	18.2727	20.1818	0	0	49	40	6	9	chr10	129249596	129250780	1185	+	exon:360342	uc009yaq.3	1793	DOCK1	hg19_genes_exons
New_Longterm	CD4 naïve	chr10	129249667	129249667	1	7	59	Open Sea	NA	NA	NA	NA	1	0.995885	0.00411523	0.00589024	9.80101e-13	1	1	0	1	0.962963	0.0123457	0	7.07812e-09	3955075	4	2	18.2727	20.1818	0	0	49	40	6	9	chr10	129248374	129250781	2408	+	exon:360343	uc001ljw.1	NA	NA	hg19_genes_exons
New_Longterm	CD4 naïve	chr10	129249667	129249667	1	7	59	Open Sea	NA	NA	NA	NA	1	0.995885	0.00411523	0.00589024	9.80101e-13	1	1	0	1	0.962963	0.0123457	0	7.07812e-09	3955075	4	2	18.2727	20.1818	0	0	49	40	6	9	chr10	129248374	129250781	2408	+	firstexon:39161	uc001ljw.1	NA	NA	hg19_genes_firstexons
New_Longterm	CD4 naïve	chr10	129249667	129249667	1	7	59	Open Sea	NA	NA	NA	NA	1	0.995885	0.00411523	0.00589024	9.80101e-13	1	1	0	1	0.962963	0.0123457	0	7.07812e-09	3955075	4	2	18.2727	20.1818	0	0	49	40	6	9	chr10	129249396	129249795	400	+	intronexonboundary:335115	uc001ljt.3	1793	DOCK1	hg19_genes_intronexonboundaries
New_Longterm	CD4 naïve	chr10	129249667	129249667	1	7	59	Open Sea	NA	NA	NA	NA	1	0.995885	0.00411523	0.00589024	9.80101e-13	1	1	0	1	0.962963	0.0123457	0	7.07812e-09	3955075	4	2	18.2727	20.1818	0	0	49	40	6	9	chr10	129249396	129249795	400	+	intronexonboundary:335116	uc010qun.2	1793	DOCK1	hg19_genes_intronexonboundaries
New_Longterm	CD4 naïve	chr10	129249667	129249667	1	7	59	Open Sea	NA	NA	NA	NA	1	0.995885	0.00411523	0.00589024	9.80101e-13	1	1	0	1	0.962963	0.0123457	0	7.07812e-09	3955075	4	2	18.2727	20.1818	0	0	49	40	6	9	chr10	129249396	129249795	400	+	intronexonboundary:335117	uc009yaq.3	1793	DOCK1	hg19_genes_intronexonboundaries
New_Longterm	CD4 naïve	chr10	129249667	129249667	1	7	59	Open Sea	NA	NA	NA	NA	1	0.995885	0.00411523	0.00589024	9.80101e-13	1	1	0	1	0.962963	0.0123457	0	7.07812e-09	3955075	4	2	18.2727	20.1818	0	0	49	40	6	9	chr10	129199567	129530410	330844	*	inter:10286	NA	NA	NA	hg19_cpg_inter
New_Longterm	CD4 naïve	chr7	122901691	122901691	1	2	36	Open Sea	NA	NA	NA	NA	0.910475	0.874378	0.0360974	0.057716	1.92255e-10	1	0.7	0.119721	0.96	0.684211	0.0968063	0	5.84847e-07	2585560	2	1	13	15.6364	0	0	27	25	8	9	chr7	122845026	123092235	247210	*	intergenic:6635	NA	NA	NA	hg19_genes_intergenic
New_Longterm	CD4 naïve	chr7	122901691	122901691	1	2	36	Open Sea	NA	NA	NA	NA	0.910475	0.874378	0.0360974	0.057716	1.92255e-10	1	0.7	0.119721	0.96	0.684211	0.0968063	0	5.84847e-07	2585560	2	1	13	15.6364	0	0	27	25	8	9	chr7	122530960	123168732	637773	*	inter:7545	NA	NA	NA	hg19_cpg_inter
New_Longterm	CD4 naïve	chr5	137837949	137837949	1	1	55	Open Sea	NA	NA	NA	NA	0.890909	0.996865	-0.105956	-0.160417	8.06214e-09	1	0.45	0.190706	1	0.965517	0.0103969	0	1.49042e-05	1681901	2	0	11.2727	15.1818	0	2	21	29	7	9	chr5	137805005	137841781	36777	*	intergenic:4849	NA	NA	NA	hg19_genes_intergenic
New_Longterm	CD4 naïve	chr5	137837949	137837949	1	1	55	Open Sea	NA	NA	NA	NA	0.890909	0.996865	-0.105956	-0.160417	8.06214e-09	1	0.45	0.190706	1	0.965517	0.0103969	0	1.49042e-05	1681901	2	0	11.2727	15.1818	0	2	21	29	7	9	chr5	137832202	137874264	42063	*	inter:5445	NA	NA	NA	hg19_cpg_inter
New_Longterm	CD4 naïve	chr16	33573819	33573819	1	7	64	Island	NA	NA	NA	NA	0.934909	0.841064	0.0938448	0.150907	1.08649e-08	1	0.733333	0.0901957	0.947368	0.571429	0.109487	0	1.96317e-05	1725859	0	0	15	16.6364	5	6	28	33	8	8	chr16	33572139	33580021	7883	+	intron:471616	uc031qwb.1	NA	NA	hg19_genes_introns
New_Longterm	CD4 naïve	chr16	33573819	33573819	1	7	64	Island	NA	NA	NA	NA	0.934909	0.841064	0.0938448	0.150907	1.08649e-08	1	0.733333	0.0901957	0.947368	0.571429	0.109487	0	1.96317e-05	1725859	0	0	15	16.6364	5	6	28	33	8	8	chr16	33573089	33573972	884	*	island:19407	NA	NA	NA	hg19_cpg_islands
New_Longterm	CD4 naïve	chr9	131175352	131175352	1	4	51	Open Sea	NA	NA	NA	NA	0.997934	0.919045	0.0788887	0.11758	3.41516e-08	1	0.977273	0.00685253	0.962963	0.828571	0.045683	0.0143098	5.64687e-05	1938176	0	0	30.4545	33.9091	14	21	44	81	11	11	chr9	131174352	131181438	7087	+	intron:291110	uc004buy.1	51148	CERCAM	hg19_genes_introns
New_Longterm	CD4 naïve	chr9	131175352	131175352	1	4	51	Open Sea	NA	NA	NA	NA	0.997934	0.919045	0.0788887	0.11758	3.41516e-08	1	0.977273	0.00685253	0.962963	0.828571	0.045683	0.0143098	5.64687e-05	1938176	0	0	30.4545	33.9091	14	21	44	81	11	11	chr9	131159924	131178468	18545	*	inter:9267	NA	NA	NA	hg19_cpg_inter
New_Longterm	CD4 naïve	chr4	650458	650458	1	2	49	Island	NA	NA	250	350	0.997669	0.855701	0.141968	0.21908	6.733e-08	1	0.974359	0.00773106	0.969697	0.388889	0.16621	0.004662	0.000106869	1454105	0	0	29.2727	31	12	18	51	45	11	11	chr4	650435	654434	4000	-	1to5kb:18873	uc003gaq.1	NA	NA	hg19_genes_1to5kb
New_Longterm	CD4 naïve	chr4	650458	650458	1	2	49	Island	NA	NA	250	350	0.997669	0.855701	0.141968	0.21908	6.733e-08	1	0.974359	0.00773106	0.969697	0.388889	0.16621	0.004662	0.000106869	1454105	0	0	29.2727	31	12	18	51	45	11	11	chr4	650082	650662	581	+	intron:151603	uc003gao.4	5158	PDE6B	hg19_genes_introns
New_Longterm	CD4 naïve	chr4	650458	650458	1	2	49	Island	NA	NA	250	350	0.997669	0.855701	0.141968	0.21908	6.733e-08	1	0.974359	0.00773106	0.969697	0.388889	0.16621	0.004662	0.000106869	1454105	0	0	29.2727	31	12	18	51	45	11	11	chr4	650082	650662	581	+	intron:151624	uc003gap.3	5158	PDE6B	hg19_genes_introns
New_Longterm	CD4 naïve	chr4	650458	650458	1	2	49	Island	NA	NA	250	350	0.997669	0.855701	0.141968	0.21908	6.733e-08	1	0.974359	0.00773106	0.969697	0.388889	0.16621	0.004662	0.000106869	1454105	0	0	29.2727	31	12	18	51	45	11	11	chr4	650082	650662	581	+	intron:151645	uc011buy.2	5158	PDE6B	hg19_genes_introns
New_Longterm	CD4 naïve	chr4	650458	650458	1	2	49	Island	NA	NA	250	350	0.997669	0.855701	0.141968	0.21908	6.733e-08	1	0.974359	0.00773106	0.969697	0.388889	0.16621	0.004662	0.000106869	1454105	0	0	29.2727	31	12	18	51	45	11	11	chr4	650279	651114	836	*	island:5332	NA	NA	NA	hg19_cpg_islands
New_Longterm	CD4 naïve	chr8	13472863	13472863	1	7	63	Open Sea	NA	NA	NA	NA	0.990909	0.896398	0.094511	0.143094	2.18809e-07	1	0.9	0.0301511	0.944444	0.75	0.0575503	0	0.000315839	1773424	0	0	11.8182	11.7273	7	4	18	18	8	7	chr8	13425798	13947372	521575	*	intergenic:6964	NA	NA	NA	hg19_genes_intergenic
New_Longterm	CD4 naïve	chr8	13472863	13472863	1	7	63	Open Sea	NA	NA	NA	NA	0.990909	0.896398	0.094511	0.143094	2.18809e-07	1	0.9	0.0301511	0.944444	0.75	0.0575503	0	0.000315839	1773424	0	0	11.8182	11.7273	7	4	18	18	8	7	chr8	13138313	15090237	1951925	*	inter:7969	NA	NA	NA	hg19_cpg_inter
New_Longterm	CD4 naïve	chr19	52407894	52407894	1	5	53	Open Sea	NA	NA	NA	NA	0.105666	0.1141	-0.0084332	-0.101529	2.2025e-07	0.464286	0	0.148907	0.194444	0	0.0616849	0	0.000317718	3582647	0	0	25.8182	19	5	14	42	36	10	11	chr19	52403548	52408166	4619	-	intron:565553	uc002pxy.3	65251	ZNF649	hg19_genes_introns
New_Longterm	CD4 naïve	chr19	52407894	52407894	1	5	53	Open Sea	NA	NA	NA	NA	0.105666	0.1141	-0.0084332	-0.101529	2.2025e-07	0.464286	0	0.148907	0.194444	0	0.0616849	0	0.000317718	3582647	0	0	25.8182	19	5	14	42	36	10	11	chr19	52395369	52448316	52948	*	inter:17543	NA	NA	NA	hg19_cpg_inter
New_Longterm	CD4 naïve	chr20	55206091	55206091	1	6	62	Island	NA	NA	NA	NA	0.0665514	0.0806891	-0.0141377	-0.2445	2.901e-07	0.28125	0	0.0896467	0.142857	0	0.0469124	0	0.000412859	3189327	0	0	24	23.1818	6	13	35	34	10	11	chr20	55204649	55206260	1612	+	intron:574051	uc002xya.3	7022	TFAP2C	hg19_genes_introns
New_Longterm	CD4 naïve	chr20	55206091	55206091	1	6	62	Island	NA	NA	NA	NA	0.0665514	0.0806891	-0.0141377	-0.2445	2.901e-07	0.28125	0	0.0896467	0.142857	0	0.0469124	0	0.000412859	3189327	0	0	24	23.1818	6	13	35	34	10	11	chr20	55206045	55206260	216	+	intron:574057	uc010zzi.2	7022	TFAP2C	hg19_genes_introns
New_Longterm	CD4 naïve	chr20	55206091	55206091	1	6	62	Island	NA	NA	NA	NA	0.0665514	0.0806891	-0.0141377	-0.2445	2.901e-07	0.28125	0	0.0896467	0.142857	0	0.0469124	0	0.000412859	3189327	0	0	24	23.1818	6	13	35	34	10	11	chr20	55206061	55206460	400	+	intronexonboundary:600847	uc002xya.3	7022	TFAP2C	hg19_genes_intronexonboundaries
New_Longterm	CD4 naïve	chr20	55206091	55206091	1	6	62	Island	NA	NA	NA	NA	0.0665514	0.0806891	-0.0141377	-0.2445	2.901e-07	0.28125	0	0.0896467	0.142857	0	0.0469124	0	0.000412859	3189327	0	0	24	23.1818	6	13	35	34	10	11	chr20	55206061	55206460	400	+	intronexonboundary:600848	uc010zzi.2	7022	TFAP2C	hg19_genes_intronexonboundaries
New_Longterm	CD4 naïve	chr20	55206091	55206091	1	6	62	Island	NA	NA	NA	NA	0.0665514	0.0806891	-0.0141377	-0.2445	2.901e-07	0.28125	0	0.0896467	0.142857	0	0.0469124	0	0.000412859	3189327	0	0	24	23.1818	6	13	35	34	10	11	chr20	55205844	55206243	400	+	exonintronboundary:605222	uc010zzi.2	7022	TFAP2C	hg19_genes_exonintronboundaries
New_Longterm	CD4 naïve	chr20	55206091	55206091	1	6	62	Island	NA	NA	NA	NA	0.0665514	0.0806891	-0.0141377	-0.2445	2.901e-07	0.28125	0	0.0896467	0.142857	0	0.0469124	0	0.000412859	3189327	0	0	24	23.1818	6	13	35	34	10	11	chr20	55200280	55206789	6510	*	island:25276	NA	NA	NA	hg19_cpg_islands
New_Longterm	CD4 naïve	chr14	99833785	99833785	1	2	40	Open Sea	NA	NA	NA	NA	0.932275	0.983471	-0.0511959	-0.0763296	3.90754e-07	1	0.7	0.11006	1	0.818182	0.0548202	0	0.000549415	2322757	2	0	10.2727	10.4545	0	4	27	27	6	5	chr14	99742823	99864082	121260	*	intergenic:11422	NA	NA	NA	hg19_genes_intergenic
New_Longterm	CD4 naïve	chr14	99833785	99833785	1	2	40	Open Sea	NA	NA	NA	NA	0.932275	0.983471	-0.0511959	-0.0763296	3.90754e-07	1	0.7	0.11006	1	0.818182	0.0548202	0	0.000549415	2322757	2	0	10.2727	10.4545	0	4	27	27	6	5	chr14	99819097	99942161	123065	*	inter:13174	NA	NA	NA	hg19_cpg_inter
New_Longterm	CD4 naïve	chr19	12758545	12758545	1	6	68	Island	NA	NA	NA	NA	0.805667	0.811061	-0.00539394	-0.00950902	4.23154e-07	1	0.333333	0.254685	1	0.625	0.114905	0	0.00059314	3826071	1	1	10.8182	13.3636	0	0	25	24	7	8	chr19	12758413	12758988	576	-	intron:556034	uc002mub.2	4125	MAN2B1	hg19_genes_introns
New_Longterm	CD4 naïve	chr19	12758545	12758545	1	6	68	Island	NA	NA	NA	NA	0.805667	0.811061	-0.00539394	-0.00950902	4.23154e-07	1	0.333333	0.254685	1	0.625	0.114905	0	0.00059314	3826071	1	1	10.8182	13.3636	0	0	25	24	7	8	chr19	12758413	12758988	576	-	intron:556057	uc010dyv.1	4125	MAN2B1	hg19_genes_introns
New_Longterm	CD4 naïve	chr19	12758545	12758545	1	6	68	Island	NA	NA	NA	NA	0.805667	0.811061	-0.00539394	-0.00950902	4.23154e-07	1	0.333333	0.254685	1	0.625	0.114905	0	0.00059314	3826071	1	1	10.8182	13.3636	0	0	25	24	7	8	chr19	12758213	12758612	400	-	intronexonboundary:581209	uc002mub.2	4125	MAN2B1	hg19_genes_intronexonboundaries
New_Longterm	CD4 naïve	chr19	12758545	12758545	1	6	68	Island	NA	NA	NA	NA	0.805667	0.811061	-0.00539394	-0.00950902	4.23154e-07	1	0.333333	0.254685	1	0.625	0.114905	0	0.00059314	3826071	1	1	10.8182	13.3636	0	0	25	24	7	8	chr19	12758213	12758612	400	-	intronexonboundary:581210	uc010dyv.1	4125	MAN2B1	hg19_genes_intronexonboundaries
New_Longterm	CD4 naïve	chr19	12758545	12758545	1	6	68	Island	NA	NA	NA	NA	0.805667	0.811061	-0.00539394	-0.00950902	4.23154e-07	1	0.333333	0.254685	1	0.625	0.114905	0	0.00059314	3826071	1	1	10.8182	13.3636	0	0	25	24	7	8	chr19	12758274	12758754	481	*	island:23173	NA	NA	NA	hg19_cpg_islands
New_Longterm	CD4 naïve	chr1	14839755	14839755	1	3	52	Open Sea	NA	NA	NA	NA	0.857435	0.766632	0.0908027	0.159524	5.5716e-07	1	0.333333	0.198935	0.9375	0.615385	0.0912744	0	0.000775492	1686023	0	0	13.5455	18.3636	4	12	26	24	6	11	chr1	14151575	14920212	768638	*	intergenic:146	NA	NA	NA	hg19_genes_intergenic
New_Longterm	CD4 naïve	chr1	14839755	14839755	1	3	52	Open Sea	NA	NA	NA	NA	0.857435	0.766632	0.0908027	0.159524	5.5716e-07	1	0.333333	0.198935	0.9375	0.615385	0.0912744	0	0.000775492	1686023	0	0	13.5455	18.3636	4	12	26	24	6	11	chr1	14223738	14920610	696873	*	inter:248	NA	NA	NA	hg19_cpg_inter
New_Longterm	CD4 naïve	chr10	95853988	95853988	1	8	61	Open Sea	NA	NA	NA	NA	0.90529	0.86782	0.0374703	0.0603042	5.89216e-07	1	0.72	0.0955245	0.958333	0.714286	0.0672348	0	0.00081911	2545547	0	0	22.2727	25.2727	14	11	34	41	11	11	chr10	95792010	95891930	99921	+	intron:316508	uc001kjk.3	51196	PLCE1	hg19_genes_introns
New_Longterm	CD4 naïve	chr10	95853988	95853988	1	8	61	Open Sea	NA	NA	NA	NA	0.90529	0.86782	0.0374703	0.0603042	5.89216e-07	1	0.72	0.0955245	0.958333	0.714286	0.0672348	0	0.00081911	2545547	0	0	22.2727	25.2727	14	11	34	41	11	11	chr10	95792010	95891930	99921	+	intron:316539	uc010qnx.2	51196	PLCE1	hg19_genes_introns
New_Longterm	CD4 naïve	chr10	95853988	95853988	1	8	61	Open Sea	NA	NA	NA	NA	0.90529	0.86782	0.0374703	0.0603042	5.89216e-07	1	0.72	0.0955245	0.958333	0.714286	0.0672348	0	0.00081911	2545547	0	0	22.2727	25.2727	14	11	34	41	11	11	chr10	95849134	95891930	42797	+	intron:316570	uc001kjm.3	51196	PLCE1	hg19_genes_introns
New_Longterm	CD4 naïve	chr10	95853988	95853988	1	8	61	Open Sea	NA	NA	NA	NA	0.90529	0.86782	0.0374703	0.0603042	5.89216e-07	1	0.72	0.0955245	0.958333	0.714286	0.0672348	0	0.00081911	2545547	0	0	22.2727	25.2727	14	11	34	41	11	11	chr10	95847959	95854430	6472	-	intron:330791	uc001kjl.1	NA	NA	hg19_genes_introns
New_Longterm	CD4 naïve	chr10	95853988	95853988	1	8	61	Open Sea	NA	NA	NA	NA	0.90529	0.86782	0.0374703	0.0603042	5.89216e-07	1	0.72	0.0955245	0.958333	0.714286	0.0672348	0	0.00081911	2545547	0	0	22.2727	25.2727	14	11	34	41	11	11	chr10	95758202	96118540	360339	*	inter:10040	NA	NA	NA	hg19_cpg_inter
New_Longterm	CD4 naïve	chr3	52638895	52638895	1	4	56	Open Sea	NA	NA	NA	NA	0.878376	0.750066	0.12831	0.225046	6.31443e-07	1	0.6	0.127423	0.857143	0.55	0.105507	0	0.000876209	1429772	0	0	10.6364	15.1818	5	10	15	20	7	11	chr3	52637749	52643328	5580	-	intron:139303	uc003deq.2	55193	PBRM1	hg19_genes_introns
New_Longterm	CD4 naïve	chr3	52638895	52638895	1	4	56	Open Sea	NA	NA	NA	NA	0.878376	0.750066	0.12831	0.225046	6.31443e-07	1	0.6	0.127423	0.857143	0.55	0.105507	0	0.000876209	1429772	0	0	10.6364	15.1818	5	10	15	20	7	11	chr3	52637749	52643328	5580	-	intron:139331	uc003der.2	55193	PBRM1	hg19_genes_introns
New_Longterm	CD4 naïve	chr3	52638895	52638895	1	4	56	Open Sea	NA	NA	NA	NA	0.878376	0.750066	0.12831	0.225046	6.31443e-07	1	0.6	0.127423	0.857143	0.55	0.105507	0	0.000876209	1429772	0	0	10.6364	15.1818	5	10	15	20	7	11	chr3	52637749	52643328	5580	-	intron:139359	uc003des.2	55193	PBRM1	hg19_genes_introns
New_Longterm	CD4 naïve	chr3	52638895	52638895	1	4	56	Open Sea	NA	NA	NA	NA	0.878376	0.750066	0.12831	0.225046	6.31443e-07	1	0.6	0.127423	0.857143	0.55	0.105507	0	0.000876209	1429772	0	0	10.6364	15.1818	5	10	15	20	7	11	chr3	52637749	52643328	5580	-	intron:139386	uc003det.2	55193	PBRM1	hg19_genes_introns
New_Longterm	CD4 naïve	chr3	52638895	52638895	1	4	56	Open Sea	NA	NA	NA	NA	0.878376	0.750066	0.12831	0.225046	6.31443e-07	1	0.6	0.127423	0.857143	0.55	0.105507	0	0.000876209	1429772	0	0	10.6364	15.1818	5	10	15	20	7	11	chr3	52637749	52643328	5580	-	intron:139415	uc003deu.2	55193	PBRM1	hg19_genes_introns
New_Longterm	CD4 naïve	chr3	52638895	52638895	1	4	56	Open Sea	NA	NA	NA	NA	0.878376	0.750066	0.12831	0.225046	6.31443e-07	1	0.6	0.127423	0.857143	0.55	0.105507	0	0.000876209	1429772	0	0	10.6364	15.1818	5	10	15	20	7	11	chr3	52637744	52643328	5585	-	intron:139444	uc003dev.2	55193	PBRM1	hg19_genes_introns
New_Longterm	CD4 naïve	chr3	52638895	52638895	1	4	56	Open Sea	NA	NA	NA	NA	0.878376	0.750066	0.12831	0.225046	6.31443e-07	1	0.6	0.127423	0.857143	0.55	0.105507	0	0.000876209	1429772	0	0	10.6364	15.1818	5	10	15	20	7	11	chr3	52637749	52643328	5580	-	intron:139472	uc003dew.2	55193	PBRM1	hg19_genes_introns
New_Longterm	CD4 naïve	chr3	52638895	52638895	1	4	56	Open Sea	NA	NA	NA	NA	0.878376	0.750066	0.12831	0.225046	6.31443e-07	1	0.6	0.127423	0.857143	0.55	0.105507	0	0.000876209	1429772	0	0	10.6364	15.1818	5	10	15	20	7	11	chr3	52623269	52643328	20060	-	intron:139499	uc003dex.2	55193	PBRM1	hg19_genes_introns
New_Longterm	CD4 naïve	chr3	52638895	52638895	1	4	56	Open Sea	NA	NA	NA	NA	0.878376	0.750066	0.12831	0.225046	6.31443e-07	1	0.6	0.127423	0.857143	0.55	0.105507	0	0.000876209	1429772	0	0	10.6364	15.1818	5	10	15	20	7	11	chr3	52637749	52643328	5580	-	intron:139527	uc010hmk.1	55193	PBRM1	hg19_genes_introns
New_Longterm	CD4 naïve	chr3	52638895	52638895	1	4	56	Open Sea	NA	NA	NA	NA	0.878376	0.750066	0.12831	0.225046	6.31443e-07	1	0.6	0.127423	0.857143	0.55	0.105507	0	0.000876209	1429772	0	0	10.6364	15.1818	5	10	15	20	7	11	chr3	52637749	52643328	5580	-	intron:139555	uc003dey.2	55193	PBRM1	hg19_genes_introns
New_Longterm	CD4 naïve	chr3	52638895	52638895	1	4	56	Open Sea	NA	NA	NA	NA	0.878376	0.750066	0.12831	0.225046	6.31443e-07	1	0.6	0.127423	0.857143	0.55	0.105507	0	0.000876209	1429772	0	0	10.6364	15.1818	5	10	15	20	7	11	chr3	52637749	52643328	5580	-	intron:139581	uc003dez.1	55193	PBRM1	hg19_genes_introns
New_Longterm	CD4 naïve	chr3	52638895	52638895	1	4	56	Open Sea	NA	NA	NA	NA	0.878376	0.750066	0.12831	0.225046	6.31443e-07	1	0.6	0.127423	0.857143	0.55	0.105507	0	0.000876209	1429772	0	0	10.6364	15.1818	5	10	15	20	7	11	chr3	52637749	52643328	5580	-	intron:139600	uc003dfa.1	55193	PBRM1	hg19_genes_introns
New_Longterm	CD4 naïve	chr3	52638895	52638895	1	4	56	Open Sea	NA	NA	NA	NA	0.878376	0.750066	0.12831	0.225046	6.31443e-07	1	0.6	0.127423	0.857143	0.55	0.105507	0	0.000876209	1429772	0	0	10.6364	15.1818	5	10	15	20	7	11	chr3	52637749	52643328	5580	-	intron:139604	uc003dfb.1	55193	PBRM1	hg19_genes_introns
New_Longterm	CD4 naïve	chr3	52638895	52638895	1	4	56	Open Sea	NA	NA	NA	NA	0.878376	0.750066	0.12831	0.225046	6.31443e-07	1	0.6	0.127423	0.857143	0.55	0.105507	0	0.000876209	1429772	0	0	10.6364	15.1818	5	10	15	20	7	11	chr3	52574843	52715934	141092	*	inter:3529	NA	NA	NA	hg19_cpg_inter
New_Longterm	CD4 naïve	chr3	158352338	158352338	1	6	50	Open Sea	NA	NA	NA	NA	0.946362	1	-0.053638	-0.0787266	7.7931e-07	1	0.8	0.064762	1	1	0	0	0.0010716	2296014	0	0	13.1818	11.5455	5	3	20	16	8	9	chr3	158324250	158357316	33067	*	intergenic:3456	NA	NA	NA	hg19_genes_intergenic
New_Longterm	CD4 naïve	chr3	158352338	158352338	1	6	50	Open Sea	NA	NA	NA	NA	0.946362	1	-0.053638	-0.0787266	7.7931e-07	1	0.8	0.064762	1	1	0	0	0.0010716	2296014	0	0	13.1818	11.5455	5	3	20	16	8	9	chr3	158293272	158358180	64909	*	inter:3961	NA	NA	NA	hg19_cpg_inter
New_Longterm	CD4 naïve	chr2	70199679	70199679	1	5	53	Open Sea	NA	NA	NA	NA	0.934743	1	-0.0652567	-0.096361	9.22113e-07	1	0.736842	0.0902301	1	1	0	0	0.00125998	2110679	1	0	21	20.2727	0	16	32	29	10	11	chr2	70190633	70215873	25241	-	intron:94272	uc010fdn.2	400960	PCBP1-AS1	hg19_genes_introns
New_Longterm	CD4 naïve	chr2	70199679	70199679	1	5	53	Open Sea	NA	NA	NA	NA	0.934743	1	-0.0652567	-0.096361	9.22113e-07	1	0.736842	0.0902301	1	1	0	0	0.00125998	2110679	1	0	21	20.2727	0	16	32	29	10	11	chr2	70191560	70215873	24314	-	intron:94275	uc002sga.3	400960	PCBP1-AS1	hg19_genes_introns
New_Longterm	CD4 naïve	chr2	70199679	70199679	1	5	53	Open Sea	NA	NA	NA	NA	0.934743	1	-0.0652567	-0.096361	9.22113e-07	1	0.736842	0.0902301	1	1	0	0	0.00125998	2110679	1	0	21	20.2727	0	16	32	29	10	11	chr2	70192727	70309200	116474	*	inter:2252	NA	NA	NA	hg19_cpg_inter
New_Longterm	CD4 naïve	chr19	2650862	2650862	1	8	65	Island	NA	NA	NA	NA	0.954466	0.997159	-0.0426929	-0.062489	1.30217e-06	1	0.8	0.0818482	1	0.96875	0.00942223	0	0.00175199	2509444	2	0	12.0909	25.9091	0	20	30	40	7	11	chr19	2646279	2702643	56365	-	intron:552752	uc002lwd.2	2788	GNG7	hg19_genes_introns
New_Longterm	CD4 naïve	chr19	2650862	2650862	1	8	65	Island	NA	NA	NA	NA	0.954466	0.997159	-0.0426929	-0.062489	1.30217e-06	1	0.8	0.0818482	1	0.96875	0.00942223	0	0.00175199	2509444	2	0	12.0909	25.9091	0	20	30	40	7	11	chr19	2650660	2650911	252	*	island:22598	NA	NA	NA	hg19_cpg_islands
New_Longterm	CD4 naïve	chr7	158905581	158905581	1	5	65	Open Sea	NA	NA	NA	NA	0.86012	0.682697	0.177422	0.328988	1.46336e-06	1	0.516129	0.153231	0.851852	0.5	0.0942978	0	0.00196248	1209256	0	0	21.8182	21.1818	3	10	34	41	9	11	chr7	158902611	158935137	32527	-	intron:261818	uc003woh.3	7434	VIPR2	hg19_genes_introns
New_Longterm	CD4 naïve	chr7	158905581	158905581	1	5	65	Open Sea	NA	NA	NA	NA	0.86012	0.682697	0.177422	0.328988	1.46336e-06	1	0.516129	0.153231	0.851852	0.5	0.0942978	0	0.00196248	1209256	0	0	21.8182	21.1818	3	10	34	41	9	11	chr7	158902611	158935137	32527	-	intron:261830	uc010lqx.3	7434	VIPR2	hg19_genes_introns
New_Longterm	CD4 naïve	chr7	158905581	158905581	1	5	65	Open Sea	NA	NA	NA	NA	0.86012	0.682697	0.177422	0.328988	1.46336e-06	1	0.516129	0.153231	0.851852	0.5	0.0942978	0	0.00196248	1209256	0	0	21.8182	21.1818	3	10	34	41	9	11	chr7	158902611	158935137	32527	-	intron:261838	uc010lqy.3	7434	VIPR2	hg19_genes_introns
New_Longterm	CD4 naïve	chr7	158905581	158905581	1	5	65	Open Sea	NA	NA	NA	NA	0.86012	0.682697	0.177422	0.328988	1.46336e-06	1	0.516129	0.153231	0.851852	0.5	0.0942978	0	0.00196248	1209256	0	0	21.8182	21.1818	3	10	34	41	9	11	chr7	158905538	158907537	2000	*	shore:19043	NA	NA	NA	hg19_cpg_shores
New_Longterm	CD4 naïve	chr11	102515757	102515757	1	4	56	Open Sea	NA	NA	NA	NA	0.963643	0.91449	0.0491532	0.0747355	1.52401e-06	1	0.846154	0.0454192	0.961538	0.666667	0.0839344	0	0.00204141	2340143	0	0	27.2727	24.8182	10	9	49	39	11	10	chr11	102501064	102562414	61351	*	intergenic:9603	NA	NA	NA	hg19_genes_intergenic
New_Longterm	CD4 naïve	chr11	102515757	102515757	1	4	56	Open Sea	NA	NA	NA	NA	0.963643	0.91449	0.0491532	0.0747355	1.52401e-06	1	0.846154	0.0454192	0.961538	0.666667	0.0839344	0	0.00204141	2340143	0	0	27.2727	24.8182	10	9	49	39	11	10	chr11	102327763	102958274	630512	*	inter:11168	NA	NA	NA	hg19_cpg_inter
New_Longterm	CD4 naïve	chr7	11115623	11115623	1	6	50	Open Sea	NA	NA	NA	NA	0.937352	1	-0.0626479	-0.0923826	2.04398e-06	1	0.818182	0.0594195	1	1	0	0	0.00271398	2145034	0	0	11.5455	12.1818	6	7	18	19	7	10	chr7	11101713	11142112	40400	+	intron:233203	uc003sry.2	9678	PHF14	hg19_genes_introns
New_Longterm	CD4 naïve	chr7	11115623	11115623	1	6	50	Open Sea	NA	NA	NA	NA	0.937352	1	-0.0626479	-0.0923826	2.04398e-06	1	0.818182	0.0594195	1	1	0	0	0.00271398	2145034	0	0	11.5455	12.1818	6	7	18	19	7	10	chr7	11101713	11142112	40400	+	intron:233218	uc011jxi.2	9678	PHF14	hg19_genes_introns
New_Longterm	CD4 naïve	chr7	11115623	11115623	1	6	50	Open Sea	NA	NA	NA	NA	0.937352	1	-0.0626479	-0.0923826	2.04398e-06	1	0.818182	0.0594195	1	1	0	0	0.00271398	2145034	0	0	11.5455	12.1818	6	7	18	19	7	10	chr7	11101713	11150976	49264	+	intron:233233	uc011jxj.2	9678	PHF14	hg19_genes_introns
New_Longterm	CD4 naïve	chr7	11115623	11115623	1	6	50	Open Sea	NA	NA	NA	NA	0.937352	1	-0.0626479	-0.0923826	2.04398e-06	1	0.818182	0.0594195	1	1	0	0	0.00271398	2145034	0	0	11.5455	12.1818	6	7	18	19	7	10	chr7	11017889	12147220	1129332	*	inter:6941	NA	NA	NA	hg19_cpg_inter
New_Longterm	CD4 naïve	chr4	89946573	89946573	1	7	56	Open Sea	NA	NA	NA	NA	0.918164	0.88427	0.0338934	0.0536683	2.05177e-06	1	0.769231	0.0865936	1	0.8	0.0609575	0	0.00272353	2652721	0	0	11.7273	10.9091	6	6	22	15	8	9	chr4	89941821	89950610	8790	-	intron:169389	uc003hse.2	10144	FAM13A	hg19_genes_introns
New_Longterm	CD4 naïve	chr4	89946573	89946573	1	7	56	Open Sea	NA	NA	NA	NA	0.918164	0.88427	0.0338934	0.0536683	2.05177e-06	1	0.769231	0.0865936	1	0.8	0.0609575	0	0.00272353	2652721	0	0	11.7273	10.9091	6	6	22	15	8	9	chr4	89941821	89950610	8790	-	intron:169406	uc003hsf.2	10144	FAM13A	hg19_genes_introns
New_Longterm	CD4 naïve	chr4	89946573	89946573	1	7	56	Open Sea	NA	NA	NA	NA	0.918164	0.88427	0.0338934	0.0536683	2.05177e-06	1	0.769231	0.0865936	1	0.8	0.0609575	0	0.00272353	2652721	0	0	11.7273	10.9091	6	6	22	15	8	9	chr4	89941821	89950610	8790	-	intron:169441	uc003hsh.1	10144	FAM13A	hg19_genes_introns
New_Longterm	CD4 naïve	chr4	89946573	89946573	1	7	56	Open Sea	NA	NA	NA	NA	0.918164	0.88427	0.0338934	0.0536683	2.05177e-06	1	0.769231	0.0865936	1	0.8	0.0609575	0	0.00272353	2652721	0	0	11.7273	10.9091	6	6	22	15	8	9	chr4	89518482	90027904	509423	*	inter:4595	NA	NA	NA	hg19_cpg_inter
New_Longterm	CD4 naïve	chr19	43180698	43180698	1	6	77	Open Sea	NA	NA	NA	NA	0.860016	0.760782	0.0992343	0.17472	2.06101e-06	1	0.5	0.161713	0.9	0.583333	0.0789464	0	0.0027342	1612904	0	0	12	15	2	8	24	25	7	10	chr19	43156508	43225793	69286	*	intergenic:14235	NA	NA	NA	hg19_genes_intergenic
New_Longterm	CD4 naïve	chr19	43180698	43180698	1	6	77	Open Sea	NA	NA	NA	NA	0.860016	0.760782	0.0992343	0.17472	2.06101e-06	1	0.5	0.161713	0.9	0.583333	0.0789464	0	0.0027342	1612904	0	0	12	15	2	8	24	25	7	10	chr19	42932599	43198099	265501	*	inter:17292	NA	NA	NA	hg19_cpg_inter
New_Longterm	CD4 naïve	chr14	36446128	36446128	1	7	78	Open Sea	NA	NA	NA	NA	0.876006	0.74408	0.131926	0.232599	2.09974e-06	1	0.75	0.10092	0.916667	0.5	0.121797	0	0.00278234	1408943	0	0	14.9091	14.7273	4	8	21	30	9	10	chr14	36341170	36534632	193463	*	intergenic:11112	NA	NA	NA	hg19_genes_intergenic
New_Longterm	CD4 naïve	chr14	36446128	36446128	1	7	78	Open Sea	NA	NA	NA	NA	0.876006	0.74408	0.131926	0.232599	2.09974e-06	1	0.75	0.10092	0.916667	0.5	0.121797	0	0.00278234	1408943	0	0	14.9091	14.7273	4	8	21	30	9	10	chr14	36300031	36969169	669139	*	inter:12830	NA	NA	NA	hg19_cpg_inter
New_Longterm	CD4 naïve	chr10	27585569	27585569	1	6	73	Open Sea	NA	NA	NA	NA	0.915152	1	-0.0848485	-0.126594	2.27477e-06	1	0.4	0.181538	1	1	0	0	0.00300815	1873032	0	0	13.2727	12.1818	6	6	42	20	6	7	chr10	27577754	27687116	109363	*	intergenic:8336	NA	NA	NA	hg19_genes_intergenic
New_Longterm	CD4 naïve	chr10	27585569	27585569	1	6	73	Open Sea	NA	NA	NA	NA	0.915152	1	-0.0848485	-0.126594	2.27477e-06	1	0.4	0.181538	1	1	0	0	0.00300815	1873032	0	0	13.2727	12.1818	6	6	42	20	6	7	chr10	27552403	27604674	52272	*	inter:9669	NA	NA	NA	hg19_cpg_inter
New_Longterm	CD4 naïve	chr2	114257389	114257389	1	8	68	Island	NA	NA	NA	NA	0.0729525	0.0906267	-0.0176743	-0.278657	2.7475e-06	0.181818	0	0.0776507	0.181818	0	0.0458803	0	0.00360503	2968112	0	0	15.2727	17.3636	3	6	29	32	9	10	chr2	114256834	114258060	1227	+	CDS:68599	uc002tjw.4	200350	FOXD4L1	hg19_genes_cds
New_Longterm	CD4 naïve	chr2	114257389	114257389	1	8	68	Island	NA	NA	NA	NA	0.0729525	0.0906267	-0.0176743	-0.278657	2.7475e-06	0.181818	0	0.0776507	0.181818	0	0.0458803	0	0.00360503	2968112	0	0	15.2727	17.3636	3	6	29	32	9	10	chr2	114256661	114258727	2067	+	exon:84748	uc002tjw.4	200350	FOXD4L1	hg19_genes_exons
New_Longterm	CD4 naïve	chr2	114257389	114257389	1	8	68	Island	NA	NA	NA	NA	0.0729525	0.0906267	-0.0176743	-0.278657	2.7475e-06	0.181818	0	0.0776507	0.181818	0	0.0458803	0	0.00360503	2968112	0	0	15.2727	17.3636	3	6	29	32	9	10	chr2	114256661	114258727	2067	+	firstexon:9155	uc002tjw.4	200350	FOXD4L1	hg19_genes_firstexons
New_Longterm	CD4 naïve	chr2	114257389	114257389	1	8	68	Island	NA	NA	NA	NA	0.0729525	0.0906267	-0.0176743	-0.278657	2.7475e-06	0.181818	0	0.0776507	0.181818	0	0.0458803	0	0.00360503	2968112	0	0	15.2727	17.3636	3	6	29	32	9	10	chr2	114256776	114258043	1268	*	island:3277	NA	NA	NA	hg19_cpg_islands
New_Longterm	CD4 naïve	chr12	90930699	90930699	1	7	56	Open Sea	NA	NA	NA	NA	0.945947	0.930643	0.0153045	0.0232842	2.81062e-06	1	0.777778	0.0690785	1	0.869565	0.0429946	0	0.0036815	3357901	0	0	18.7273	27.0909	5	15	29	40	9	11	chr12	90105730	91306799	1201070	*	intergenic:10346	NA	NA	NA	hg19_genes_intergenic
New_Longterm	CD4 naïve	chr12	90930699	90930699	1	7	56	Open Sea	NA	NA	NA	NA	0.945947	0.930643	0.0153045	0.0232842	2.81062e-06	1	0.777778	0.0690785	1	0.869565	0.0429946	0	0.0036815	3357901	0	0	18.7273	27.0909	5	15	29	40	9	11	chr12	90108066	91343804	1235739	*	inter:11896	NA	NA	NA	hg19_cpg_inter
New_Longterm	CD4 naïve	chr2	43216687	43216687	1	6	54	Open Sea	NA	NA	NA	NA	0.964655	0.915834	0.048821	0.0741381	2.92066e-06	1	0.909091	0.0371377	1	0.857143	0.0382736	0	0.00382124	2346814	0	0	16.1818	19.2727	6	9	27	38	9	10	chr2	43097690	43449349	351660	*	intergenic:1842	NA	NA	NA	hg19_genes_intergenic
New_Longterm	CD4 naïve	chr2	43216687	43216687	1	6	54	Open Sea	NA	NA	NA	NA	0.964655	0.915834	0.048821	0.0741381	2.92066e-06	1	0.909091	0.0371377	1	0.857143	0.0382736	0	0.00382124	2346814	0	0	16.1818	19.2727	6	9	27	38	9	10	chr2	43059299	43291212	231914	*	inter:2131	NA	NA	NA	hg19_cpg_inter
New_Longterm	CD4 naïve	chr2	1451949	1451949	1	1	56	Open Sea	NA	NA	NA	NA	0.749188	0.676791	0.0723977	0.144587	2.93369e-06	1	0.4	0.238687	0.857143	0.428571	0.137774	0	0.00383719	1765873	0	0	10.5455	10.4545	4	2	22	20	7	6	chr2	1378175	1488367	110193	+	intron:65037	uc010ewj.3	7173	TPO	hg19_genes_introns
New_Longterm	CD4 naïve	chr2	1451949	1451949	1	1	56	Open Sea	NA	NA	NA	NA	0.749188	0.676791	0.0723977	0.144587	2.93369e-06	1	0.4	0.238687	0.857143	0.428571	0.137774	0	0.00383719	1765873	0	0	10.5455	10.4545	4	2	22	20	7	6	chr2	1440157	1457465	17309	+	intron:65051	uc002qwr.3	7173	TPO	hg19_genes_introns
New_Longterm	CD4 naïve	chr2	1451949	1451949	1	1	56	Open Sea	NA	NA	NA	NA	0.749188	0.676791	0.0723977	0.144587	2.93369e-06	1	0.4	0.238687	0.857143	0.428571	0.137774	0	0.00383719	1765873	0	0	10.5455	10.4545	4	2	22	20	7	6	chr2	1440157	1457465	17309	+	intron:65067	uc002qwu.3	7173	TPO	hg19_genes_introns
New_Longterm	CD4 naïve	chr2	1451949	1451949	1	1	56	Open Sea	NA	NA	NA	NA	0.749188	0.676791	0.0723977	0.144587	2.93369e-06	1	0.4	0.238687	0.857143	0.428571	0.137774	0	0.00383719	1765873	0	0	10.5455	10.4545	4	2	22	20	7	6	chr2	1440157	1457465	17309	+	intron:65082	uc002qww.3	7173	TPO	hg19_genes_introns
New_Longterm	CD4 naïve	chr2	1451949	1451949	1	1	56	Open Sea	NA	NA	NA	NA	0.749188	0.676791	0.0723977	0.144587	2.93369e-06	1	0.4	0.238687	0.857143	0.428571	0.137774	0	0.00383719	1765873	0	0	10.5455	10.4545	4	2	22	20	7	6	chr2	1440157	1457465	17309	+	intron:65098	uc002qwx.3	7173	TPO	hg19_genes_introns
New_Longterm	CD4 naïve	chr2	1451949	1451949	1	1	56	Open Sea	NA	NA	NA	NA	0.749188	0.676791	0.0723977	0.144587	2.93369e-06	1	0.4	0.238687	0.857143	0.428571	0.137774	0	0.00383719	1765873	0	0	10.5455	10.4545	4	2	22	20	7	6	chr2	1440157	1457465	17309	+	intron:65112	uc010yio.2	7173	TPO	hg19_genes_introns
New_Longterm	CD4 naïve	chr2	1451949	1451949	1	1	56	Open Sea	NA	NA	NA	NA	0.749188	0.676791	0.0723977	0.144587	2.93369e-06	1	0.4	0.238687	0.857143	0.428571	0.137774	0	0.00383719	1765873	0	0	10.5455	10.4545	4	2	22	20	7	6	chr2	1440157	1457465	17309	+	intron:65126	uc010yip.2	7173	TPO	hg19_genes_introns
New_Longterm	CD4 naïve	chr2	1451949	1451949	1	1	56	Open Sea	NA	NA	NA	NA	0.749188	0.676791	0.0723977	0.144587	2.93369e-06	1	0.4	0.238687	0.857143	0.428571	0.137774	0	0.00383719	1765873	0	0	10.5455	10.4545	4	2	22	20	7	6	chr2	1290643	1476758	186116	*	inter:1898	NA	NA	NA	hg19_cpg_inter
New_Longterm	CD4 naïve	chr10	60145092	60145092	1	12	71	Island	NA	NA	8616	15652	0.150448	0.173025	-0.0225768	-0.189933	2.99796e-06	0.615385	0	0.209683	0.5	0	0.141176	0	0.00391675	2685285	0	0	11.7273	14.5455	1	7	29	21	8	9	chr10	60144903	60145307	405	+	5UTR:52990	uc001jkf.4	7019	TFAM	hg19_genes_5UTRs
New_Longterm	CD4 naïve	chr10	60145092	60145092	1	12	71	Island	NA	NA	8616	15652	0.150448	0.173025	-0.0225768	-0.189933	2.99796e-06	0.615385	0	0.209683	0.5	0	0.141176	0	0.00391675	2685285	0	0	11.7273	14.5455	1	7	29	21	8	9	chr10	60144903	60145307	405	+	5UTR:52991	uc031pve.1	7019	TFAM	hg19_genes_5UTRs
New_Longterm	CD4 naïve	chr10	60145092	60145092	1	12	71	Island	NA	NA	8616	15652	0.150448	0.173025	-0.0225768	-0.189933	2.99796e-06	0.615385	0	0.209683	0.5	0	0.141176	0	0.00391675	2685285	0	0	11.7273	14.5455	1	7	29	21	8	9	chr10	60144903	60145408	506	+	exon:350563	uc001jkf.4	7019	TFAM	hg19_genes_exons
New_Longterm	CD4 naïve	chr10	60145092	60145092	1	12	71	Island	NA	NA	8616	15652	0.150448	0.173025	-0.0225768	-0.189933	2.99796e-06	0.615385	0	0.209683	0.5	0	0.141176	0	0.00391675	2685285	0	0	11.7273	14.5455	1	7	29	21	8	9	chr10	60144903	60145408	506	+	exon:350570	uc001jkg.4	7019	TFAM	hg19_genes_exons
New_Longterm	CD4 naïve	chr10	60145092	60145092	1	12	71	Island	NA	NA	8616	15652	0.150448	0.173025	-0.0225768	-0.189933	2.99796e-06	0.615385	0	0.209683	0.5	0	0.141176	0	0.00391675	2685285	0	0	11.7273	14.5455	1	7	29	21	8	9	chr10	60144903	60145408	506	+	exon:350578	uc031pve.1	7019	TFAM	hg19_genes_exons
New_Longterm	CD4 naïve	chr10	60145092	60145092	1	12	71	Island	NA	NA	8616	15652	0.150448	0.173025	-0.0225768	-0.189933	2.99796e-06	0.615385	0	0.209683	0.5	0	0.141176	0	0.00391675	2685285	0	0	11.7273	14.5455	1	7	29	21	8	9	chr10	60144903	60145408	506	+	firstexon:38124	uc001jkf.4	7019	TFAM	hg19_genes_firstexons
New_Longterm	CD4 naïve	chr10	60145092	60145092	1	12	71	Island	NA	NA	8616	15652	0.150448	0.173025	-0.0225768	-0.189933	2.99796e-06	0.615385	0	0.209683	0.5	0	0.141176	0	0.00391675	2685285	0	0	11.7273	14.5455	1	7	29	21	8	9	chr10	60144903	60145408	506	+	firstexon:38125	uc001jkg.4	7019	TFAM	hg19_genes_firstexons
New_Longterm	CD4 naïve	chr10	60145092	60145092	1	12	71	Island	NA	NA	8616	15652	0.150448	0.173025	-0.0225768	-0.189933	2.99796e-06	0.615385	0	0.209683	0.5	0	0.141176	0	0.00391675	2685285	0	0	11.7273	14.5455	1	7	29	21	8	9	chr10	60144903	60145408	506	+	firstexon:38126	uc031pve.1	7019	TFAM	hg19_genes_firstexons
New_Longterm	CD4 naïve	chr10	60145092	60145092	1	12	71	Island	NA	NA	8616	15652	0.150448	0.173025	-0.0225768	-0.189933	2.99796e-06	0.615385	0	0.209683	0.5	0	0.141176	0	0.00391675	2685285	0	0	11.7273	14.5455	1	7	29	21	8	9	chr10	60144724	60145335	612	*	island:13061	NA	NA	NA	hg19_cpg_islands
New_Longterm	CD4 naïve	chr17	71122197	71122197	1	3	53	Open Sea	NA	NA	NA	NA	0.823298	0.772637	0.0506607	0.0904887	3.06012e-06	1	0.571429	0.161398	0.9	0.615385	0.0902877	0	0.00399338	2169392	0	0	10.0909	11.3636	3	9	16	16	8	10	chr17	71093854	71156159	62306	*	intergenic:13264	NA	NA	NA	hg19_genes_intergenic
New_Longterm	CD4 naïve	chr17	71122197	71122197	1	3	53	Open Sea	NA	NA	NA	NA	0.823298	0.772637	0.0506607	0.0904887	3.06012e-06	1	0.571429	0.161398	0.9	0.615385	0.0902877	0	0.00399338	2169392	0	0	10.0909	11.3636	3	9	16	16	8	10	chr17	70593081	71156922	563842	*	inter:15734	NA	NA	NA	hg19_cpg_inter
New_Longterm	CD4 naïve	chr16	30661744	30661744	1	7	46	Open Sea	NA	NA	NA	NA	0.0242365	0.0930448	-0.0688083	-1.58966	3.14835e-06	0.1	0	0.0329283	0.290323	0.0227273	0.0734256	0	0.00410147	1198112	0	0	25.8182	37.3636	11	19	44	62	11	11	chr16	30661241	30662240	1000	+	promoter:57757	uc002dyy.3	78994	PRR14	hg19_genes_promoters
New_Longterm	CD4 naïve	chr16	30661744	30661744	1	7	46	Open Sea	NA	NA	NA	NA	0.0242365	0.0930448	-0.0688083	-1.58966	3.14835e-06	0.1	0	0.0329283	0.290323	0.0227273	0.0734256	0	0.00410147	1198112	0	0	25.8182	37.3636	11	19	44	62	11	11	chr16	30661241	30662240	1000	+	promoter:57758	uc002dyz.3	78994	PRR14	hg19_genes_promoters
New_Longterm	CD4 naïve	chr16	30661744	30661744	1	7	46	Open Sea	NA	NA	NA	NA	0.0242365	0.0930448	-0.0688083	-1.58966	3.14835e-06	0.1	0	0.0329283	0.290323	0.0227273	0.0734256	0	0.00410147	1198112	0	0	25.8182	37.3636	11	19	44	62	11	11	chr16	30661704	30662703	1000	+	promoter:57759	uc002dza.3	78994	PRR14	hg19_genes_promoters
New_Longterm	CD4 naïve	chr16	30661744	30661744	1	7	46	Open Sea	NA	NA	NA	NA	0.0242365	0.0930448	-0.0688083	-1.58966	3.14835e-06	0.1	0	0.0329283	0.290323	0.0227273	0.0734256	0	0.00410147	1198112	0	0	25.8182	37.3636	11	19	44	62	11	11	chr16	30660430	30664429	4000	+	1to5kb:57760	uc002dzb.1	78994	PRR14	hg19_genes_1to5kb
New_Longterm	CD4 naïve	chr16	30661744	30661744	1	7	46	Open Sea	NA	NA	NA	NA	0.0242365	0.0930448	-0.0688083	-1.58966	3.14835e-06	0.1	0	0.0329283	0.290323	0.0227273	0.0734256	0	0.00410147	1198112	0	0	25.8182	37.3636	11	19	44	62	11	11	chr16	30659984	30661983	2000	*	shore:35263	NA	NA	NA	hg19_cpg_shores
New_Longterm	CD4 naïve	chr14	105047755	105047755	1	6	72	Open Sea	NA	NA	NA	NA	0.907792	0.698732	0.20906	0.372927	3.26893e-06	1	0.653846	0.128638	0.923077	0.333333	0.178687	0	0.00425491	1149036	0	0	11.4545	14.3636	1	7	26	22	8	9	chr14	105047752	105051751	4000	+	1to5kb:52225	uc010awy.1	400258	C14orf180	hg19_genes_1to5kb
New_Longterm	CD4 naïve	chr14	105047755	105047755	1	6	72	Open Sea	NA	NA	NA	NA	0.907792	0.698732	0.20906	0.372927	3.26893e-06	1	0.653846	0.128638	0.923077	0.333333	0.178687	0	0.00425491	1149036	0	0	11.4545	14.3636	1	7	26	22	8	9	chr14	105046341	105052751	6411	+	intron:426518	uc010tyh.1	400258	C14orf180	hg19_genes_introns
New_Longterm	CD4 naïve	chr14	105047755	105047755	1	6	72	Open Sea	NA	NA	NA	NA	0.907792	0.698732	0.20906	0.372927	3.26893e-06	1	0.653846	0.128638	0.923077	0.333333	0.178687	0	0.00425491	1149036	0	0	11.4545	14.3636	1	7	26	22	8	9	chr14	105046341	105052751	6411	+	intron:426522	uc001yow.1	400258	C14orf180	hg19_genes_introns
New_Longterm	CD4 naïve	chr14	105047755	105047755	1	6	72	Open Sea	NA	NA	NA	NA	0.907792	0.698732	0.20906	0.372927	3.26893e-06	1	0.653846	0.128638	0.923077	0.333333	0.178687	0	0.00425491	1149036	0	0	11.4545	14.3636	1	7	26	22	8	9	chr14	105045562	105050873	5312	*	inter:13262	NA	NA	NA	hg19_cpg_inter
New_Longterm	CD4 naïve	chr9	44583798	44583798	1	6	52	Open Sea	NA	NA	NA	NA	0.960368	0.933454	0.0269145	0.0405805	3.3446e-06	1	0.846154	0.0479136	0.97561	0.851852	0.0390891	0	0.00434967	2906793	0	0	39	35.2727	22	16	57	50	11	11	chr9	44391417	44845220	453804	*	intergenic:7732	NA	NA	NA	hg19_genes_intergenic
New_Longterm	CD4 naïve	chr9	44583798	44583798	1	6	52	Open Sea	NA	NA	NA	NA	0.960368	0.933454	0.0269145	0.0405805	3.3446e-06	1	0.846154	0.0479136	0.97561	0.851852	0.0390891	0	0.00434967	2906793	0	0	39	35.2727	22	16	57	50	11	11	chr9	44424346	44608959	184614	*	inter:8826	NA	NA	NA	hg19_cpg_inter
New_Longterm	CD4 naïve	chr7	1263908	1263908	1	11	74	Island	NA	NA	NA	NA	0.152251	0.162976	-0.010725	-0.0923446	3.37854e-06	0.5	0	0.177956	0.333333	0.0714286	0.0813544	0	0.00439256	3422829	0	0	11.5455	12.8182	2	7	27	20	8	8	chr7	1205595	1267653	62059	*	intergenic:6070	NA	NA	NA	hg19_genes_intergenic
New_Longterm	CD4 naïve	chr7	1263908	1263908	1	11	74	Island	NA	NA	NA	NA	0.152251	0.162976	-0.010725	-0.0923446	3.37854e-06	0.5	0	0.177956	0.333333	0.0714286	0.0813544	0	0.00439256	3422829	0	0	11.5455	12.8182	2	7	27	20	8	8	chr7	1263497	1264364	868	*	island:8958	NA	NA	NA	hg19_cpg_islands
New_Longterm	CD4 naïve	chr3	47607537	47607537	1	1	62	Open Sea	NA	NA	NA	NA	0.928379	0.829801	0.0985774	0.160122	3.38264e-06	1	0.666667	0.105378	0.923077	0.75	0.0538836	0	0.00439663	1683195	0	0	18	19.4545	4	9	31	38	9	10	chr3	47606851	47607850	1000	-	promoter:15735	uc003crm.3	NA	NA	hg19_genes_promoters
New_Longterm	CD4 naïve	chr3	47607537	47607537	1	1	62	Open Sea	NA	NA	NA	NA	0.928379	0.829801	0.0985774	0.160122	3.38264e-06	1	0.666667	0.105378	0.923077	0.75	0.0538836	0	0.00439663	1683195	0	0	18	19.4545	4	9	31	38	9	10	chr3	47604252	47610641	6390	-	intron:136707	uc003crn.3	10675	CSPG5	hg19_genes_introns
New_Longterm	CD4 naïve	chr3	47607537	47607537	1	1	62	Open Sea	NA	NA	NA	NA	0.928379	0.829801	0.0985774	0.160122	3.38264e-06	1	0.666667	0.105378	0.923077	0.75	0.0538836	0	0.00439663	1683195	0	0	18	19.4545	4	9	31	38	9	10	chr3	47604252	47610641	6390	-	intron:136710	uc003cro.4	10675	CSPG5	hg19_genes_introns
New_Longterm	CD4 naïve	chr3	47607537	47607537	1	1	62	Open Sea	NA	NA	NA	NA	0.928379	0.829801	0.0985774	0.160122	3.38264e-06	1	0.666667	0.105378	0.923077	0.75	0.0538836	0	0.00439663	1683195	0	0	18	19.4545	4	9	31	38	9	10	chr3	47604252	47610560	6309	-	intron:136714	uc003crp.4	10675	CSPG5	hg19_genes_introns
New_Longterm	CD4 naïve	chr3	47607537	47607537	1	1	62	Open Sea	NA	NA	NA	NA	0.928379	0.829801	0.0985774	0.160122	3.38264e-06	1	0.666667	0.105378	0.923077	0.75	0.0538836	0	0.00439663	1683195	0	0	18	19.4545	4	9	31	38	9	10	chr3	47604252	47614175	9924	-	intron:136718	uc021wxh.1	10675	CSPG5	hg19_genes_introns
New_Longterm	CD4 naïve	chr3	47607537	47607537	1	1	62	Open Sea	NA	NA	NA	NA	0.928379	0.829801	0.0985774	0.160122	3.38264e-06	1	0.666667	0.105378	0.923077	0.75	0.0538836	0	0.00439663	1683195	0	0	18	19.4545	4	9	31	38	9	10	chr3	47604252	47610560	6309	-	intron:136721	uc011bbb.2	10675	CSPG5	hg19_genes_introns
New_Longterm	CD4 naïve	chr3	47607537	47607537	1	1	62	Open Sea	NA	NA	NA	NA	0.928379	0.829801	0.0985774	0.160122	3.38264e-06	1	0.666667	0.105378	0.923077	0.75	0.0538836	0	0.00439663	1683195	0	0	18	19.4545	4	9	31	38	9	10	chr3	47604252	47610641	6390	-	intron:136725	uc021wxi.1	10675	CSPG5	hg19_genes_introns
New_Longterm	CD4 naïve	chr3	47607537	47607537	1	1	62	Open Sea	NA	NA	NA	NA	0.928379	0.829801	0.0985774	0.160122	3.38264e-06	1	0.666667	0.105378	0.923077	0.75	0.0538836	0	0.00439663	1683195	0	0	18	19.4545	4	9	31	38	9	10	chr3	47559405	47615112	55708	*	inter:3442	NA	NA	NA	hg19_cpg_inter
New_Longterm	CD4 naïve	chr5	36662839	36662839	1	5	58	Open Sea	NA	NA	NA	NA	0.845887	0.623297	0.222591	0.434539	3.67475e-06	1	0.642857	0.151763	0.833333	0.466667	0.0976608	0	0.00476815	1077558	0	0	15.0909	14.8182	5	9	35	19	8	10	chr5	36629690	36671130	41441	+	intron:176255	uc003jkj.4	6507	SLC1A3	hg19_genes_introns
New_Longterm	CD4 naïve	chr5	36662839	36662839	1	5	58	Open Sea	NA	NA	NA	NA	0.845887	0.623297	0.222591	0.434539	3.67475e-06	1	0.642857	0.151763	0.833333	0.466667	0.0976608	0	0.00476815	1077558	0	0	15.0909	14.8182	5	9	35	19	8	10	chr5	36608688	36671130	62443	+	intron:176263	uc011cox.2	6507	SLC1A3	hg19_genes_introns
New_Longterm	CD4 naïve	chr5	36662839	36662839	1	5	58	Open Sea	NA	NA	NA	NA	0.845887	0.623297	0.222591	0.434539	3.67475e-06	1	0.642857	0.151763	0.833333	0.466667	0.0976608	0	0.00476815	1077558	0	0	15.0909	14.8182	5	9	35	19	8	10	chr5	36629690	36671130	41441	+	intron:176271	uc010iuy.3	6507	SLC1A3	hg19_genes_introns
New_Longterm	CD4 naïve	chr5	36662839	36662839	1	5	58	Open Sea	NA	NA	NA	NA	0.845887	0.623297	0.222591	0.434539	3.67475e-06	1	0.642857	0.151763	0.833333	0.466667	0.0976608	0	0.00476815	1077558	0	0	15.0909	14.8182	5	9	35	19	8	10	chr5	36246665	36686207	439543	*	inter:5074	NA	NA	NA	hg19_cpg_inter
New_Longterm	CD4 naïve	chr8	53854370	53854370	1	14	73	Island	NA	NA	NA	NA	0.115861	0	0.115861	3.65376	3.70189e-06	0.375	0	0.14394	0	0	0	0	0.00480062	585193	1	0	12	12.3636	0	4	31	35	7	8	chr8	53853455	54138275	284821	*	intergenic:7129	NA	NA	NA	hg19_genes_intergenic
New_Longterm	CD4 naïve	chr8	53854370	53854370	1	14	73	Island	NA	NA	NA	NA	0.115861	0	0.115861	3.65376	3.70189e-06	0.375	0	0.14394	0	0	0	0	0.00480062	585193	1	0	12	12.3636	0	4	31	35	7	8	chr8	53851702	53854426	2725	*	island:10834	NA	NA	NA	hg19_cpg_islands
New_Longterm	CD4 naïve	chr9	96581539	96581539	1	7	68	Open Sea	NA	NA	NA	NA	0.932471	0.794761	0.137711	0.227889	3.70724e-06	1	0.76	0.0931574	0.956522	0.384615	0.157436	0	0.0048062	1422598	0	0	18.0909	23.4545	5	13	36	37	8	11	chr9	96580639	96581638	1000	+	promoter:35002	uc022bkd.1	100422927	MIR4291	hg19_genes_promoters
New_Longterm	CD4 naïve	chr9	96581539	96581539	1	7	68	Open Sea	NA	NA	NA	NA	0.932471	0.794761	0.137711	0.227889	3.70724e-06	1	0.76	0.0931574	0.956522	0.384615	0.157436	0	0.0048062	1422598	0	0	18.0909	23.4545	5	13	36	37	8	11	chr9	96581503	96581902	400	+	exonintronboundary:302648	uc022bkd.1	100422927	MIR4291	hg19_genes_exonintronboundaries
New_Longterm	CD4 naïve	chr9	96581539	96581539	1	7	68	Open Sea	NA	NA	NA	NA	0.932471	0.794761	0.137711	0.227889	3.70724e-06	1	0.76	0.0931574	0.956522	0.384615	0.157436	0	0.0048062	1422598	0	0	18.0909	23.4545	5	13	36	37	8	11	chr9	96343837	96584598	240762	*	inter:8998	NA	NA	NA	hg19_cpg_inter
New_Longterm	CD4 naïve	chr3	181915397	181915397	1	4	54	Open Sea	NA	NA	NA	NA	0.931594	0.863825	0.0677685	0.10776	3.76606e-06	1	0.777778	0.0826049	0.916667	0.714286	0.0616734	0	0.00487968	2010907	1	0	20	22.4545	0	10	36	33	10	11	chr3	181725536	182164757	439222	*	intergenic:3532	NA	NA	NA	hg19_genes_intergenic
New_Longterm	CD4 naïve	chr3	181915397	181915397	1	4	54	Open Sea	NA	NA	NA	NA	0.931594	0.863825	0.0677685	0.10776	3.76606e-06	1	0.777778	0.0826049	0.916667	0.714286	0.0616734	0	0.00487968	2010907	1	0	20	22.4545	0	10	36	33	10	11	chr3	181449001	182396078	947078	*	inter:4023	NA	NA	NA	hg19_cpg_inter
New_Longterm	CD4 naïve	chr5	81333358	81333358	1	7	55	Open Sea	NA	NA	NA	NA	0.873406	0.770659	0.102748	0.178385	3.76738e-06	1	0.714286	0.104977	0.888889	0.5	0.130212	0	0.00488	1598698	0	0	18	17.1818	7	8	28	24	9	9	chr5	81283498	81354313	70816	+	intron:180563	uc003khq.2	83734	ATG10	hg19_genes_introns
New_Longterm	CD4 naïve	chr5	81333358	81333358	1	7	55	Open Sea	NA	NA	NA	NA	0.873406	0.770659	0.102748	0.178385	3.76738e-06	1	0.714286	0.104977	0.888889	0.5	0.130212	0	0.00488	1598698	0	0	18	17.1818	7	8	28	24	9	9	chr5	81283498	81354313	70816	+	intron:180566	uc003khr.3	83734	ATG10	hg19_genes_introns
New_Longterm	CD4 naïve	chr5	81333358	81333358	1	7	55	Open Sea	NA	NA	NA	NA	0.873406	0.770659	0.102748	0.178385	3.76738e-06	1	0.714286	0.104977	0.888889	0.5	0.130212	0	0.00488	1598698	0	0	18	17.1818	7	8	28	24	9	9	chr5	81283498	81354313	70816	+	intron:180574	uc003khs.3	83734	ATG10	hg19_genes_introns
New_Longterm	CD4 naïve	chr5	81333358	81333358	1	7	55	Open Sea	NA	NA	NA	NA	0.873406	0.770659	0.102748	0.178385	3.76738e-06	1	0.714286	0.104977	0.888889	0.5	0.130212	0	0.00488	1598698	0	0	18	17.1818	7	8	28	24	9	9	chr5	81283498	81460217	176720	+	intron:180581	uc010jas.3	83734	ATG10	hg19_genes_introns
New_Longterm	CD4 naïve	chr5	81333358	81333358	1	7	55	Open Sea	NA	NA	NA	NA	0.873406	0.770659	0.102748	0.178385	3.76738e-06	1	0.714286	0.104977	0.888889	0.5	0.130212	0	0.00488	1598698	0	0	18	17.1818	7	8	28	24	9	9	chr5	81272368	81569833	297466	*	inter:5257	NA	NA	NA	hg19_cpg_inter
New_Longterm	CD4 naïve	chr16	22635654	22635654	1	6	60	Open Sea	NA	NA	NA	NA	0.933988	0.926075	0.00791322	0.0121447	3.77618e-06	1	0.772727	0.0708433	0.966667	0.7	0.0760591	0	0.00488862	3730265	0	0	20.7273	22	10	10	39	50	11	11	chr16	22588187	22724602	136416	*	intergenic:12206	NA	NA	NA	hg19_genes_intergenic
New_Longterm	CD4 naïve	chr16	22635654	22635654	1	6	60	Open Sea	NA	NA	NA	NA	0.933988	0.926075	0.00791322	0.0121447	3.77618e-06	1	0.772727	0.0708433	0.966667	0.7	0.0760591	0	0.00488862	3730265	0	0	20.7273	22	10	10	39	50	11	11	chr16	22588766	22820616	231851	*	inter:14253	NA	NA	NA	hg19_cpg_inter
New_Longterm	CD4 naïve	chr14	104668922	104668922	1	5	53	Open Sea	NA	NA	NA	NA	0.92121	0.80504	0.11617	0.192235	3.93948e-06	1	0.761905	0.0795045	0.947368	0.565217	0.10189	0	0.00509279	1538891	1	0	17.5455	23.7273	0	14	44	37	8	11	chr14	104647236	104975961	328726	*	intergenic:11470	NA	NA	NA	hg19_genes_intergenic
New_Longterm	CD4 naïve	chr14	104668922	104668922	1	5	53	Open Sea	NA	NA	NA	NA	0.92121	0.80504	0.11617	0.192235	3.93948e-06	1	0.761905	0.0795045	0.947368	0.565217	0.10189	0	0.00509279	1538891	1	0	17.5455	23.7273	0	14	44	37	8	11	chr14	104650479	104683157	32679	*	inter:13256	NA	NA	NA	hg19_cpg_inter
New_Longterm	CD4 naïve	chr7	28263	28263	1	7	66	Open Sea	NA	NA	NA	NA	0.910497	0.883735	0.0267621	0.042566	3.98833e-06	1	0.592593	0.122676	1	0.578947	0.113665	0	0.00515011	2865938	0	0	14.8182	14.1818	5	7	27	20	9	9	chr7	1	144596	144596	*	intergenic:6060	NA	NA	NA	hg19_genes_intergenic
New_Longterm	CD4 naïve	chr7	28263	28263	1	7	66	Open Sea	NA	NA	NA	NA	0.910497	0.883735	0.0267621	0.042566	3.98833e-06	1	0.592593	0.122676	1	0.578947	0.113665	0	0.00515011	2865938	0	0	14.8182	14.1818	5	7	27	20	9	9	chr7	27004	29003	2000	*	shelf:14136	NA	NA	NA	hg19_cpg_shelves
New_Longterm	CD4 naïve	chr9	140772639	140772639	1	14	63	Island	NA	NA	NA	NA	0.0915751	0.23325	-0.141675	-1.25989	4.07478e-06	0.428571	0	0.143454	0.428571	0.0666667	0.116818	0	0.00525578	586241	1	0	10.5455	12.6364	0	5	20	29	5	8	chr9	140772386	140772669	284	+	CDS:265733	uc004cog.3	774	CACNA1B	hg19_genes_cds
New_Longterm	CD4 naïve	chr9	140772639	140772639	1	14	63	Island	NA	NA	NA	NA	0.0915751	0.23325	-0.141675	-1.25989	4.07478e-06	0.428571	0	0.143454	0.428571	0.0666667	0.116818	0	0.00525578	586241	1	0	10.5455	12.6364	0	5	20	29	5	8	chr9	140772386	140772669	284	+	CDS:265779	uc022bqn.1	774	CACNA1B	hg19_genes_cds
New_Longterm	CD4 naïve	chr9	140772639	140772639	1	14	63	Island	NA	NA	NA	NA	0.0915751	0.23325	-0.141675	-1.25989	4.07478e-06	0.428571	0	0.143454	0.428571	0.0666667	0.116818	0	0.00525578	586241	1	0	10.5455	12.6364	0	5	20	29	5	8	chr9	140772386	140772669	284	+	CDS:265825	uc031tfy.1	774	CACNA1B	hg19_genes_cds
New_Longterm	CD4 naïve	chr9	140772639	140772639	1	14	63	Island	NA	NA	NA	NA	0.0915751	0.23325	-0.141675	-1.25989	4.07478e-06	0.428571	0	0.143454	0.428571	0.0666667	0.116818	0	0.00525578	586241	1	0	10.5455	12.6364	0	5	20	29	5	8	chr9	140772386	140772669	284	+	CDS:265872	uc031tfz.1	774	CACNA1B	hg19_genes_cds
New_Longterm	CD4 naïve	chr9	140772639	140772639	1	14	63	Island	NA	NA	NA	NA	0.0915751	0.23325	-0.141675	-1.25989	4.07478e-06	0.428571	0	0.143454	0.428571	0.0666667	0.116818	0	0.00525578	586241	1	0	10.5455	12.6364	0	5	20	29	5	8	chr9	140772241	140772669	429	+	exon:330400	uc004cog.3	774	CACNA1B	hg19_genes_exons
New_Longterm	CD4 naïve	chr9	140772639	140772639	1	14	63	Island	NA	NA	NA	NA	0.0915751	0.23325	-0.141675	-1.25989	4.07478e-06	0.428571	0	0.143454	0.428571	0.0666667	0.116818	0	0.00525578	586241	1	0	10.5455	12.6364	0	5	20	29	5	8	chr9	140772241	140772669	429	+	exon:330446	uc022bqn.1	774	CACNA1B	hg19_genes_exons
New_Longterm	CD4 naïve	chr9	140772639	140772639	1	14	63	Island	NA	NA	NA	NA	0.0915751	0.23325	-0.141675	-1.25989	4.07478e-06	0.428571	0	0.143454	0.428571	0.0666667	0.116818	0	0.00525578	586241	1	0	10.5455	12.6364	0	5	20	29	5	8	chr9	140772386	140772669	284	+	exon:330492	uc031tfy.1	774	CACNA1B	hg19_genes_exons
New_Longterm	CD4 naïve	chr9	140772639	140772639	1	14	63	Island	NA	NA	NA	NA	0.0915751	0.23325	-0.141675	-1.25989	4.07478e-06	0.428571	0	0.143454	0.428571	0.0666667	0.116818	0	0.00525578	586241	1	0	10.5455	12.6364	0	5	20	29	5	8	chr9	140772386	140772669	284	+	exon:330539	uc031tfz.1	774	CACNA1B	hg19_genes_exons
New_Longterm	CD4 naïve	chr9	140772639	140772639	1	14	63	Island	NA	NA	NA	NA	0.0915751	0.23325	-0.141675	-1.25989	4.07478e-06	0.428571	0	0.143454	0.428571	0.0666667	0.116818	0	0.00525578	586241	1	0	10.5455	12.6364	0	5	20	29	5	8	chr9	140772241	140772669	429	+	firstexon:35826	uc004cog.3	774	CACNA1B	hg19_genes_firstexons
New_Longterm	CD4 naïve	chr9	140772639	140772639	1	14	63	Island	NA	NA	NA	NA	0.0915751	0.23325	-0.141675	-1.25989	4.07478e-06	0.428571	0	0.143454	0.428571	0.0666667	0.116818	0	0.00525578	586241	1	0	10.5455	12.6364	0	5	20	29	5	8	chr9	140772241	140772669	429	+	firstexon:35827	uc022bqn.1	774	CACNA1B	hg19_genes_firstexons
New_Longterm	CD4 naïve	chr9	140772639	140772639	1	14	63	Island	NA	NA	NA	NA	0.0915751	0.23325	-0.141675	-1.25989	4.07478e-06	0.428571	0	0.143454	0.428571	0.0666667	0.116818	0	0.00525578	586241	1	0	10.5455	12.6364	0	5	20	29	5	8	chr9	140772386	140772669	284	+	firstexon:35828	uc031tfy.1	774	CACNA1B	hg19_genes_firstexons
New_Longterm	CD4 naïve	chr9	140772639	140772639	1	14	63	Island	NA	NA	NA	NA	0.0915751	0.23325	-0.141675	-1.25989	4.07478e-06	0.428571	0	0.143454	0.428571	0.0666667	0.116818	0	0.00525578	586241	1	0	10.5455	12.6364	0	5	20	29	5	8	chr9	140772386	140772669	284	+	firstexon:35829	uc031tfz.1	774	CACNA1B	hg19_genes_firstexons
New_Longterm	CD4 naïve	chr9	140772639	140772639	1	14	63	Island	NA	NA	NA	NA	0.0915751	0.23325	-0.141675	-1.25989	4.07478e-06	0.428571	0	0.143454	0.428571	0.0666667	0.116818	0	0.00525578	586241	1	0	10.5455	12.6364	0	5	20	29	5	8	chr9	140770133	140777288	7156	-	intron:307902	uc004cof.1	NA	NA	hg19_genes_introns
New_Longterm	CD4 naïve	chr9	140772639	140772639	1	14	63	Island	NA	NA	NA	NA	0.0915751	0.23325	-0.141675	-1.25989	4.07478e-06	0.428571	0	0.143454	0.428571	0.0666667	0.116818	0	0.00525578	586241	1	0	10.5455	12.6364	0	5	20	29	5	8	chr9	140772469	140772868	400	+	exonintronboundary:310768	uc004cog.3	774	CACNA1B	hg19_genes_exonintronboundaries
New_Longterm	CD4 naïve	chr9	140772639	140772639	1	14	63	Island	NA	NA	NA	NA	0.0915751	0.23325	-0.141675	-1.25989	4.07478e-06	0.428571	0	0.143454	0.428571	0.0666667	0.116818	0	0.00525578	586241	1	0	10.5455	12.6364	0	5	20	29	5	8	chr9	140772469	140772868	400	+	exonintronboundary:310769	uc022bqn.1	774	CACNA1B	hg19_genes_exonintronboundaries
New_Longterm	CD4 naïve	chr9	140772639	140772639	1	14	63	Island	NA	NA	NA	NA	0.0915751	0.23325	-0.141675	-1.25989	4.07478e-06	0.428571	0	0.143454	0.428571	0.0666667	0.116818	0	0.00525578	586241	1	0	10.5455	12.6364	0	5	20	29	5	8	chr9	140772469	140772868	400	+	exonintronboundary:310770	uc031tfy.1	774	CACNA1B	hg19_genes_exonintronboundaries
New_Longterm	CD4 naïve	chr9	140772639	140772639	1	14	63	Island	NA	NA	NA	NA	0.0915751	0.23325	-0.141675	-1.25989	4.07478e-06	0.428571	0	0.143454	0.428571	0.0666667	0.116818	0	0.00525578	586241	1	0	10.5455	12.6364	0	5	20	29	5	8	chr9	140772469	140772868	400	+	exonintronboundary:310771	uc031tfz.1	774	CACNA1B	hg19_genes_exonintronboundaries
New_Longterm	CD4 naïve	chr9	140772639	140772639	1	14	63	Island	NA	NA	NA	NA	0.0915751	0.23325	-0.141675	-1.25989	4.07478e-06	0.428571	0	0.143454	0.428571	0.0666667	0.116818	0	0.00525578	586241	1	0	10.5455	12.6364	0	5	20	29	5	8	chr9	140771301	140773513	2213	*	island:12658	NA	NA	NA	hg19_cpg_islands
New_Longterm	CD4 naïve	chr1	4713991	4713991	1	5	64	Island	NA	NA	NA	NA	0.0717352	0.155382	-0.0836472	-1.01678	4.20008e-06	0.375	0	0.115448	0.302326	0.0526316	0.0683237	0	0.00541127	950987	0	0	15.4545	20.3636	6	14	24	43	9	11	chr1	4710105	4714104	4000	+	1to5kb:202	uc001alm.1	55966	AJAP1	hg19_genes_1to5kb
New_Longterm	CD4 naïve	chr1	4713991	4713991	1	5	64	Island	NA	NA	NA	NA	0.0717352	0.155382	-0.0836472	-1.01678	4.20008e-06	0.375	0	0.115448	0.302326	0.0526316	0.0683237	0	0.00541127	950987	0	0	15.4545	20.3636	6	14	24	43	9	11	chr1	4710105	4714104	4000	+	1to5kb:203	uc001aln.3	55966	AJAP1	hg19_genes_1to5kb
New_Longterm	CD4 naïve	chr1	4713991	4713991	1	5	64	Island	NA	NA	NA	NA	0.0717352	0.155382	-0.0836472	-1.01678	4.20008e-06	0.375	0	0.115448	0.302326	0.0526316	0.0683237	0	0.00541127	950987	0	0	15.4545	20.3636	6	14	24	43	9	11	chr1	4713990	4716555	2566	*	island:299	NA	NA	NA	hg19_cpg_islands
New_Longterm	CD4 naïve	chr2	203362116	203362116	1	4	48	Open Sea	NA	NA	NA	NA	0.981021	0.95941	0.0216112	0.0318089	4.40771e-06	1	0.954545	0.0182255	0.985714	0.895833	0.0304596	0	0.00566436	3121428	0	0	49.1818	58.2727	18	33	75	95	11	11	chr2	203332413	203378441	46029	+	intron:82417	uc002uzf.4	659	BMPR2	hg19_genes_introns
New_Longterm	CD4 naïve	chr2	203362116	203362116	1	4	48	Open Sea	NA	NA	NA	NA	0.981021	0.95941	0.0216112	0.0318089	4.40771e-06	1	0.954545	0.0182255	0.985714	0.895833	0.0304596	0	0.00566436	3121428	0	0	49.1818	58.2727	18	33	75	95	11	11	chr2	203332413	203378441	46029	+	intron:82429	uc010ftr.3	659	BMPR2	hg19_genes_introns
New_Longterm	CD4 naïve	chr2	203362116	203362116	1	4	48	Open Sea	NA	NA	NA	NA	0.981021	0.95941	0.0216112	0.0318089	4.40771e-06	1	0.954545	0.0182255	0.985714	0.895833	0.0304596	0	0.00566436	3121428	0	0	49.1818	58.2727	18	33	75	95	11	11	chr2	203246419	203495508	249090	*	inter:2885	NA	NA	NA	hg19_cpg_inter
New_Longterm	CD4 naïve	chr19	39589377	39589377	1	1	59	Open Sea	NA	NA	NA	NA	0.321857	0.373573	-0.0517165	-0.208941	4.74928e-06	0.875	0	0.342392	0.555556	0.25	0.103164	0	0.006093	1574467	1	0	10.7273	13.7273	0	4	19	19	5	9	chr19	39589299	39589599	301	+	intron:544915	uc002oki.3	390928	ACP7	hg19_genes_introns
New_Longterm	CD4 naïve	chr19	39589377	39589377	1	1	59	Open Sea	NA	NA	NA	NA	0.321857	0.373573	-0.0517165	-0.208941	4.74928e-06	0.875	0	0.342392	0.555556	0.25	0.103164	0	0.006093	1574467	1	0	10.7273	13.7273	0	4	19	19	5	9	chr19	39589299	39589599	301	+	intron:544926	uc010egl.3	390928	ACP7	hg19_genes_introns
New_Longterm	CD4 naïve	chr19	39589377	39589377	1	1	59	Open Sea	NA	NA	NA	NA	0.321857	0.373573	-0.0517165	-0.208941	4.74928e-06	0.875	0	0.342392	0.555556	0.25	0.103164	0	0.006093	1574467	1	0	10.7273	13.7273	0	4	19	19	5	9	chr19	39589098	39589497	400	+	exonintronboundary:574422	uc002oki.3	390928	ACP7	hg19_genes_exonintronboundaries
New_Longterm	CD4 naïve	chr19	39589377	39589377	1	1	59	Open Sea	NA	NA	NA	NA	0.321857	0.373573	-0.0517165	-0.208941	4.74928e-06	0.875	0	0.342392	0.555556	0.25	0.103164	0	0.006093	1574467	1	0	10.7273	13.7273	0	4	19	19	5	9	chr19	39589098	39589497	400	+	exonintronboundary:574423	uc010egl.3	390928	ACP7	hg19_genes_exonintronboundaries
New_Longterm	CD4 naïve	chr19	39589377	39589377	1	1	59	Open Sea	NA	NA	NA	NA	0.321857	0.373573	-0.0517165	-0.208941	4.74928e-06	0.875	0	0.342392	0.555556	0.25	0.103164	0	0.006093	1574467	1	0	10.7273	13.7273	0	4	19	19	5	9	chr19	39579138	39612277	33140	*	inter:17199	NA	NA	NA	hg19_cpg_inter
New_Longterm	CD4 naïve	chr17	16276279	16276279	1	1	52	Open Sea	NA	NA	NA	NA	0.996047	0.937398	0.0586498	0.0866563	4.77222e-06	1	0.956522	0.0131092	0.970588	0.826087	0.0569901	0	0.00611898	2206303	0	1	20.6364	24	2	0	49	34	10	10	chr17	16261813	16279366	17554	*	intergenic:12746	NA	NA	NA	hg19_genes_intergenic
New_Longterm	CD4 naïve	chr17	16276279	16276279	1	1	52	Open Sea	NA	NA	NA	NA	0.996047	0.937398	0.0586498	0.0866563	4.77222e-06	1	0.956522	0.0131092	0.970588	0.826087	0.0569901	0	0.00611898	2206303	0	1	20.6364	24	2	0	49	34	10	10	chr17	16261149	16279927	18779	*	inter:15090	NA	NA	NA	hg19_cpg_inter
New_Longterm	CD4 naïve	chr4	36246049	36246049	1	20	83	Island	NA	NA	NA	NA	0.0756939	0	0.0756939	3.09919	4.78295e-06	0.5	0	0.15286	0	0	0	0	0.00612929	1076686	0	0	11.9091	11.0909	1	6	23	17	7	7	chr4	36245980	36246979	1000	-	promoter:19151	uc003gsq.2	116984	ARAP2	hg19_genes_promoters
New_Longterm	CD4 naïve	chr4	36246049	36246049	1	20	83	Island	NA	NA	NA	NA	0.0756939	0	0.0756939	3.09919	4.78295e-06	0.5	0	0.15286	0	0	0	0	0.00612929	1076686	0	0	11.9091	11.0909	1	6	23	17	7	7	chr4	36245485	36246484	1000	-	promoter:19152	uc003gsr.1	116984	ARAP2	hg19_genes_promoters
New_Longterm	CD4 naïve	chr4	36246049	36246049	1	20	83	Island	NA	NA	NA	NA	0.0756939	0	0.0756939	3.09919	4.78295e-06	0.5	0	0.15286	0	0	0	0	0.00612929	1076686	0	0	11.9091	11.0909	1	6	23	17	7	7	chr4	36245834	36246793	960	+	intron:154223	uc003gss.3	NA	NA	hg19_genes_introns
New_Longterm	CD4 naïve	chr4	36246049	36246049	1	20	83	Island	NA	NA	NA	NA	0.0756939	0	0.0756939	3.09919	4.78295e-06	0.5	0	0.15286	0	0	0	0	0.00612929	1076686	0	0	11.9091	11.0909	1	6	23	17	7	7	chr4	36245780	36246179	400	-	intronexonboundary:171782	uc003gsq.2	116984	ARAP2	hg19_genes_intronexonboundaries
New_Longterm	CD4 naïve	chr4	36246049	36246049	1	20	83	Island	NA	NA	NA	NA	0.0756939	0	0.0756939	3.09919	4.78295e-06	0.5	0	0.15286	0	0	0	0	0.00612929	1076686	0	0	11.9091	11.0909	1	6	23	17	7	7	chr4	36245632	36246389	758	*	island:5713	NA	NA	NA	hg19_cpg_islands
New_Longterm	CD4 naïve	chr6	44232806	44232806	1	6	74	Open Sea	NA	NA	NA	NA	0.343232	0.102309	0.240922	1.65314	4.85379e-06	1	0.0666667	0.344043	0.459459	0	0.15061	0	0.00621309	427425	0	0	15.8182	14.5455	4	7	43	37	7	8	chr6	44232719	44233500	782	-	CDS:201041	uc003oxe.1	4794	NFKBIE	hg19_genes_cds
New_Longterm	CD4 naïve	chr6	44232806	44232806	1	6	74	Open Sea	NA	NA	NA	NA	0.343232	0.102309	0.240922	1.65314	4.85379e-06	1	0.0666667	0.344043	0.459459	0	0.15061	0	0.00621309	427425	0	0	15.8182	14.5455	4	7	43	37	7	8	chr6	44232719	44233525	807	-	exon:249167	uc003oxe.1	4794	NFKBIE	hg19_genes_exons
New_Longterm	CD4 naïve	chr6	44232806	44232806	1	6	74	Open Sea	NA	NA	NA	NA	0.343232	0.102309	0.240922	1.65314	4.85379e-06	1	0.0666667	0.344043	0.459459	0	0.15061	0	0.00621309	427425	0	0	15.8182	14.5455	4	7	43	37	7	8	chr6	44232719	44233525	807	-	firstexon:26799	uc003oxe.1	4794	NFKBIE	hg19_genes_firstexons
New_Longterm	CD4 naïve	chr6	44232806	44232806	1	6	74	Open Sea	NA	NA	NA	NA	0.343232	0.102309	0.240922	1.65314	4.85379e-06	1	0.0666667	0.344043	0.459459	0	0.15061	0	0.00621309	427425	0	0	15.8182	14.5455	4	7	43	37	7	8	chr6	44232520	44232919	400	-	exonintronboundary:234284	uc003oxe.1	4794	NFKBIE	hg19_genes_exonintronboundaries
New_Longterm	CD4 naïve	chr6	44232806	44232806	1	6	74	Open Sea	NA	NA	NA	NA	0.343232	0.102309	0.240922	1.65314	4.85379e-06	1	0.0666667	0.344043	0.459459	0	0.15061	0	0.00621309	427425	0	0	15.8182	14.5455	4	7	43	37	7	8	chr6	44230881	44232880	2000	*	shore:14995	NA	NA	NA	hg19_cpg_shores
New_Longterm	CD4 naïve	chr3	109707030	109707030	1	8	63	Open Sea	NA	NA	NA	NA	0.956436	0.869501	0.0869348	0.135989	4.87954e-06	1	0.823529	0.0639909	0.972222	0.76	0.0712453	0	0.00624254	1817424	0	0	22.2727	23.5455	5	11	34	40	10	11	chr3	109214015	110270691	1056677	*	intergenic:3188	NA	NA	NA	hg19_genes_intergenic
New_Longterm	CD4 naïve	chr3	109707030	109707030	1	8	63	Open Sea	NA	NA	NA	NA	0.956436	0.869501	0.0869348	0.135989	4.87954e-06	1	0.823529	0.0639909	0.972222	0.76	0.0712453	0	0.00624254	1817424	0	0	22.2727	23.5455	5	11	34	40	10	11	chr3	108841090	110786149	1945060	*	inter:3678	NA	NA	NA	hg19_cpg_inter
New_Longterm	CD4 naïve	chr7	107480273	107480273	1	1	36	Open Sea	NA	NA	NA	NA	0.960317	0.993506	-0.033189	-0.0485212	4.88288e-06	1	0.833333	0.0673435	1	0.928571	0.0215365	0	0.00624506	2740800	2	0	10.8182	15.6364	0	7	22	26	5	10	chr7	107448679	107526585	77907	*	intergenic:6588	NA	NA	NA	hg19_genes_intergenic
New_Longterm	CD4 naïve	chr7	107480273	107480273	1	1	36	Open Sea	NA	NA	NA	NA	0.960317	0.993506	-0.033189	-0.0485212	4.88288e-06	1	0.833333	0.0673435	1	0.928571	0.0215365	0	0.00624506	2740800	2	0	10.8182	15.6364	0	7	22	26	5	10	chr7	107389022	107527480	138459	*	inter:7511	NA	NA	NA	hg19_cpg_inter
New_Longterm	CD4 naïve	chr19	40917177	40917177	1	4	60	Open Sea	NA	NA	NA	NA	0.943265	0.877409	0.0658556	0.103278	5.08029e-06	1	0.8	0.0728351	1	0.75	0.0816063	0	0.00649026	2050484	0	0	17.5455	15.6364	6	6	30	28	9	9	chr19	40914291	40919244	4954	-	intron:561332	uc002onr.3	57716	PRX	hg19_genes_introns
New_Longterm	CD4 naïve	chr19	40917177	40917177	1	4	60	Open Sea	NA	NA	NA	NA	0.943265	0.877409	0.0658556	0.103278	5.08029e-06	1	0.8	0.0728351	1	0.75	0.0816063	0	0.00649026	2050484	0	0	17.5455	15.6364	6	6	30	28	9	9	chr19	40914291	40919244	4954	-	intron:561337	uc002ons.3	57716	PRX	hg19_genes_introns
New_Longterm	CD4 naïve	chr19	40917177	40917177	1	4	60	Open Sea	NA	NA	NA	NA	0.943265	0.877409	0.0658556	0.103278	5.08029e-06	1	0.8	0.0728351	1	0.75	0.0816063	0	0.00649026	2050484	0	0	17.5455	15.6364	6	6	30	28	9	9	chr19	40914327	40922640	8314	*	inter:17233	NA	NA	NA	hg19_cpg_inter
New_Longterm	CD4 naïve	chr12	34462339	34462339	1	4	66	Open Sea	NA	NA	NA	NA	0.986014	0.856244	0.12977	0.201393	5.08618e-06	1	0.846154	0.0463864	0.958333	0.416667	0.149014	0	0.00649597	1508671	0	0	16.1818	19.8182	7	10	27	30	10	11	chr12	34181237	38705556	4524320	*	intergenic:10042	NA	NA	NA	hg19_genes_intergenic
New_Longterm	CD4 naïve	chr12	34462339	34462339	1	4	66	Open Sea	NA	NA	NA	NA	0.986014	0.856244	0.12977	0.201393	5.08618e-06	1	0.846154	0.0463864	0.958333	0.416667	0.149014	0	0.00649597	1508671	0	0	16.1818	19.8182	7	10	27	30	10	11	chr12	34376305	34484610	108306	*	inter:11588	NA	NA	NA	hg19_cpg_inter
New_Longterm	CD4 naïve	chr2	95986358	95986358	1	1	60	Open Sea	NA	NA	NA	NA	0.935676	0.779649	0.156028	0.260136	5.22808e-06	1	0.8125	0.0802996	0.857143	0.692308	0.0635709	0	0.00667159	1344802	0	1	12.4545	19.0909	1	0	26	31	7	10	chr2	95976269	96040043	63775	+	intron:73056	uc002sup.3	30818	KCNIP3	hg19_genes_introns
New_Longterm	CD4 naïve	chr2	95986358	95986358	1	1	60	Open Sea	NA	NA	NA	NA	0.935676	0.779649	0.156028	0.260136	5.22808e-06	1	0.8125	0.0802996	0.857143	0.692308	0.0635709	0	0.00667159	1344802	0	1	12.4545	19.0909	1	0	26	31	7	10	chr2	95877549	96007132	129584	*	inter:2399	NA	NA	NA	hg19_cpg_inter
New_Longterm	CD4 naïve	chr11	70108710	70108710	1	8	52	Open Sea	NA	NA	NA	NA	0.869906	0.821805	0.048101	0.081104	5.33103e-06	0.962963	0.75	0.0698733	0.885714	0.7	0.0566568	0	0.00679534	2271440	0	0	27.5455	24.7273	16	12	43	39	11	11	chr11	70053509	70111805	58297	*	intergenic:9448	NA	NA	NA	hg19_genes_intergenic
New_Longterm	CD4 naïve	chr11	70108710	70108710	1	8	52	Open Sea	NA	NA	NA	NA	0.869906	0.821805	0.048101	0.081104	5.33103e-06	0.962963	0.75	0.0698733	0.885714	0.7	0.0566568	0	0.00679534	2271440	0	0	27.5455	24.7273	16	12	43	39	11	11	chr11	70053807	70112237	58431	*	inter:10992	NA	NA	NA	hg19_cpg_inter
New_Longterm	CD4 naïve	chr5	180486734	180486734	1	11	69	Island	NA	NA	NA	NA	0.111377	0.128132	-0.0167553	-0.186555	5.40851e-06	0.25	0	0.0985591	0.333333	0.0294118	0.0991885	0	0.00688832	3012353	0	0	27.3636	35.2727	6	24	55	54	9	11	chr5	180486237	180486862	626	+	CDS:171248	uc003mmt.3	153579	BTNL9	hg19_genes_cds
New_Longterm	CD4 naïve	chr5	180486734	180486734	1	11	69	Island	NA	NA	NA	NA	0.111377	0.128132	-0.0167553	-0.186555	5.40851e-06	0.25	0	0.0985591	0.333333	0.0294118	0.0991885	0	0.00688832	3012353	0	0	27.3636	35.2727	6	24	55	54	9	11	chr5	180486237	180488523	2287	+	exon:211145	uc003mmt.3	153579	BTNL9	hg19_genes_exons
New_Longterm	CD4 naïve	chr5	180486734	180486734	1	11	69	Island	NA	NA	NA	NA	0.111377	0.128132	-0.0167553	-0.186555	5.40851e-06	0.25	0	0.0985591	0.333333	0.0294118	0.0991885	0	0.00688832	3012353	0	0	27.3636	35.2727	6	24	55	54	9	11	chr5	180486155	180486892	738	*	island:7550	NA	NA	NA	hg19_cpg_islands
New_Longterm	CD4 naïve	chr9	116173826	116173826	1	10	63	Open Sea	NA	NA	NA	NA	0.0639909	0.178476	-0.114485	-1.34896	5.59195e-06	0.296296	0	0.100641	0.277778	0.0909091	0.0639034	0	0.00711202	595580	0	0	19.9091	31	6	17	31	66	8	11	chr9	116172956	116173955	1000	-	promoter:36969	uc011lxg.1	54107	POLE3	hg19_genes_promoters
New_Longterm	CD4 naïve	chr9	116173826	116173826	1	10	63	Open Sea	NA	NA	NA	NA	0.0639909	0.178476	-0.114485	-1.34896	5.59195e-06	0.296296	0	0.100641	0.277778	0.0909091	0.0639034	0	0.00711202	595580	0	0	19.9091	31	6	17	31	66	8	11	chr9	116173030	116174029	1000	-	promoter:36970	uc004bhn.2	54107	POLE3	hg19_genes_promoters
New_Longterm	CD4 naïve	chr9	116173826	116173826	1	10	63	Open Sea	NA	NA	NA	NA	0.0639909	0.178476	-0.114485	-1.34896	5.59195e-06	0.296296	0	0.100641	0.277778	0.0909091	0.0639034	0	0.00711202	595580	0	0	19.9091	31	6	17	31	66	8	11	chr9	116173030	116174029	1000	-	promoter:36971	uc031tet.1	54107	POLE3	hg19_genes_promoters
New_Longterm	CD4 naïve	chr9	116173826	116173826	1	10	63	Open Sea	NA	NA	NA	NA	0.0639909	0.178476	-0.114485	-1.34896	5.59195e-06	0.296296	0	0.100641	0.277778	0.0909091	0.0639034	0	0.00711202	595580	0	0	19.9091	31	6	17	31	66	8	11	chr9	116173282	116175724	2443	+	intron:288877	uc004bho.4	257169	C9orf43	hg19_genes_introns
New_Longterm	CD4 naïve	chr9	116173826	116173826	1	10	63	Open Sea	NA	NA	NA	NA	0.0639909	0.178476	-0.114485	-1.34896	5.59195e-06	0.296296	0	0.100641	0.277778	0.0909091	0.0639034	0	0.00711202	595580	0	0	19.9091	31	6	17	31	66	8	11	chr9	116173419	116175724	2306	+	intron:288890	uc004bhp.3	257169	C9orf43	hg19_genes_introns
New_Longterm	CD4 naïve	chr9	116173826	116173826	1	10	63	Open Sea	NA	NA	NA	NA	0.0639909	0.178476	-0.114485	-1.34896	5.59195e-06	0.296296	0	0.100641	0.277778	0.0909091	0.0639034	0	0.00711202	595580	0	0	19.9091	31	6	17	31	66	8	11	chr9	116173091	116175090	2000	*	shore:22140	NA	NA	NA	hg19_cpg_shores
New_Longterm	CD4 naïve	chr14	57262109	57262109	1	5	61	Island	NA	NA	NA	NA	0.100641	0.138612	-0.0379706	-0.42566	5.60236e-06	0.333333	0	0.117837	0.307692	0.0588235	0.076895	0	0.00712128	1994280	0	0	22.5455	25	7	17	56	33	10	11	chr14	57116233	57267424	151192	*	intergenic:11190	NA	NA	NA	hg19_genes_intergenic
New_Longterm	CD4 naïve	chr14	57262109	57262109	1	5	61	Island	NA	NA	NA	NA	0.100641	0.138612	-0.0379706	-0.42566	5.60236e-06	0.333333	0	0.117837	0.307692	0.0588235	0.076895	0	0.00712128	1994280	0	0	22.5455	25	7	17	56	33	10	11	chr14	57260879	57262123	1245	*	island:17255	NA	NA	NA	hg19_cpg_islands
New_Longterm	CD4 naïve	chr13	88435272	88435272	1	1	36	Open Sea	NA	NA	NA	NA	0.947972	0.88853	0.0594424	0.0924175	5.60444e-06	1	0.854167	0.0483971	0.96875	0.768293	0.0714242	0	0.00712194	2144790	0	0	65.5455	73.2727	19	48	117	106	11	11	chr13	88331871	89188083	856213	*	intergenic:10896	NA	NA	NA	hg19_genes_intergenic
New_Longterm	CD4 naïve	chr13	88435272	88435272	1	1	36	Open Sea	NA	NA	NA	NA	0.947972	0.88853	0.0594424	0.0924175	5.60444e-06	1	0.854167	0.0483971	0.96875	0.768293	0.0714242	0	0.00712194	2144790	0	0	65.5455	73.2727	19	48	117	106	11	11	chr13	88333886	90011412	1677527	*	inter:12555	NA	NA	NA	hg19_cpg_inter
New_Longterm	CD4 naïve	chr17	72049321	72049321	1	3	62	Open Sea	NA	NA	NA	NA	0.783902	0.617256	0.166646	0.339906	5.68008e-06	1	0.24	0.255619	0.764706	0.4	0.122161	0	0.00721403	1193427	1	0	11.7273	14.3636	0	9	25	21	7	9	chr17	71829677	72194794	365118	*	intergenic:13269	NA	NA	NA	hg19_genes_intergenic
New_Longterm	CD4 naïve	chr17	72049321	72049321	1	3	62	Open Sea	NA	NA	NA	NA	0.783902	0.617256	0.166646	0.339906	5.68008e-06	1	0.24	0.255619	0.764706	0.4	0.122161	0	0.00721403	1193427	1	0	11.7273	14.3636	0	9	25	21	7	9	chr17	71953256	72195932	242677	*	inter:15743	NA	NA	NA	hg19_cpg_inter
New_Longterm	CD4 naïve	chr1	161031113	161031113	1	4	50	Open Sea	NA	NA	NA	NA	0.678612	0.604951	0.0736614	0.163221	5.68443e-06	0.825	0.533333	0.119773	0.733333	0.416667	0.0982726	0	0.00721755	1668578	0	0	39.0909	43.2727	11	30	54	57	11	11	chr1	161029507	161039317	9811	-	intron:57342	uc001fxk.3	257106	ARHGAP30	hg19_genes_introns
New_Longterm	CD4 naïve	chr1	161031113	161031113	1	4	50	Open Sea	NA	NA	NA	NA	0.678612	0.604951	0.0736614	0.163221	5.68443e-06	0.825	0.533333	0.119773	0.733333	0.416667	0.0982726	0	0.00721755	1668578	0	0	39.0909	43.2727	11	30	54	57	11	11	chr1	161029507	161039317	9811	-	intron:57353	uc001fxl.3	257106	ARHGAP30	hg19_genes_introns
New_Longterm	CD4 naïve	chr1	161031113	161031113	1	4	50	Open Sea	NA	NA	NA	NA	0.678612	0.604951	0.0736614	0.163221	5.68443e-06	0.825	0.533333	0.119773	0.733333	0.416667	0.0982726	0	0.00721755	1668578	0	0	39.0909	43.2727	11	30	54	57	11	11	chr1	161029507	161039317	9811	-	intron:57363	uc001fxm.3	257106	ARHGAP30	hg19_genes_introns
New_Longterm	CD4 naïve	chr1	161031113	161031113	1	4	50	Open Sea	NA	NA	NA	NA	0.678612	0.604951	0.0736614	0.163221	5.68443e-06	0.825	0.533333	0.119773	0.733333	0.416667	0.0982726	0	0.00721755	1668578	0	0	39.0909	43.2727	11	30	54	57	11	11	chr1	161029507	161039317	9811	-	intron:57372	uc009wtx.3	257106	ARHGAP30	hg19_genes_introns
New_Longterm	CD4 naïve	chr1	161031113	161031113	1	4	50	Open Sea	NA	NA	NA	NA	0.678612	0.604951	0.0736614	0.163221	5.68443e-06	0.825	0.533333	0.119773	0.733333	0.416667	0.0982726	0	0.00721755	1668578	0	0	39.0909	43.2727	11	30	54	57	11	11	chr1	161029507	161039317	9811	-	intron:57383	uc001fxn.1	257106	ARHGAP30	hg19_genes_introns
New_Longterm	CD4 naïve	chr1	161031113	161031113	1	4	50	Open Sea	NA	NA	NA	NA	0.678612	0.604951	0.0736614	0.163221	5.68443e-06	0.825	0.533333	0.119773	0.733333	0.416667	0.0982726	0	0.00721755	1668578	0	0	39.0909	43.2727	11	30	54	57	11	11	chr1	161012831	161045346	32516	*	inter:1354	NA	NA	NA	hg19_cpg_inter
New_Longterm	CD4 naïve	chr3	174160708	174160708	1	3	52	Open Sea	NA	NA	NA	NA	0.968866	1	-0.0311341	-0.0451721	5.79966e-06	1	0.833333	0.0602364	1	1	0	0	0.00735976	2811828	1	0	17	18.6364	0	6	37	36	9	10	chr3	174156476	174254410	97935	+	intron:129449	uc003fiq.1	NA	NA	hg19_genes_introns
New_Longterm	CD4 naïve	chr3	174160708	174160708	1	3	52	Open Sea	NA	NA	NA	NA	0.968866	1	-0.0311341	-0.0451721	5.79966e-06	1	0.833333	0.0602364	1	1	0	0	0.00735976	2811828	1	0	17	18.6364	0	6	37	36	9	10	chr3	174156476	174231298	74823	+	intron:129450	uc003fir.3	NA	NA	hg19_genes_introns
New_Longterm	CD4 naïve	chr3	174160708	174160708	1	3	52	Open Sea	NA	NA	NA	NA	0.968866	1	-0.0311341	-0.0451721	5.79966e-06	1	0.833333	0.0602364	1	1	0	0	0.00735976	2811828	1	0	17	18.6364	0	6	37	36	9	10	chr3	174158823	174254410	95588	+	intron:129453	uc003fis.3	NA	NA	hg19_genes_introns
New_Longterm	CD4 naïve	chr3	174160708	174160708	1	3	52	Open Sea	NA	NA	NA	NA	0.968866	1	-0.0311341	-0.0451721	5.79966e-06	1	0.833333	0.0602364	1	1	0	0	0.00735976	2811828	1	0	17	18.6364	0	6	37	36	9	10	chr3	174158823	174268358	109536	+	intron:129456	uc010hwx.2	NA	NA	hg19_genes_introns
New_Longterm	CD4 naïve	chr3	174160708	174160708	1	3	52	Open Sea	NA	NA	NA	NA	0.968866	1	-0.0311341	-0.0451721	5.79966e-06	1	0.833333	0.0602364	1	1	0	0	0.00735976	2811828	1	0	17	18.6364	0	6	37	36	9	10	chr3	174159349	174161348	2000	*	shore:9484	NA	NA	NA	hg19_cpg_shores
New_Longterm	CD4 naïve	chr12	6319737	6319737	1	3	66	Open Sea	NA	NA	NA	NA	0.795721	0.809834	-0.0141135	-0.0250523	5.80177e-06	1	0.2	0.244683	0.925373	0.588235	0.113813	0	0.00736039	3306131	1	0	34.2727	52.0909	0	32	57	78	10	11	chr12	6309732	6334591	24860	+	intron:372314	uc010seu.2	928	CD9	hg19_genes_introns
New_Longterm	CD4 naïve	chr12	6319737	6319737	1	3	66	Open Sea	NA	NA	NA	NA	0.795721	0.809834	-0.0141135	-0.0250523	5.80177e-06	1	0.2	0.244683	0.925373	0.588235	0.113813	0	0.00736039	3306131	1	0	34.2727	52.0909	0	32	57	78	10	11	chr12	6309732	6334591	24860	+	intron:372316	uc010sev.2	928	CD9	hg19_genes_introns
New_Longterm	CD4 naïve	chr12	6319737	6319737	1	3	66	Open Sea	NA	NA	NA	NA	0.795721	0.809834	-0.0141135	-0.0250523	5.80177e-06	1	0.2	0.244683	0.925373	0.588235	0.113813	0	0.00736039	3306131	1	0	34.2727	52.0909	0	32	57	78	10	11	chr12	6309732	6334591	24860	+	intron:372320	uc001qnq.2	928	CD9	hg19_genes_introns
New_Longterm	CD4 naïve	chr12	6319737	6319737	1	3	66	Open Sea	NA	NA	NA	NA	0.795721	0.809834	-0.0141135	-0.0250523	5.80177e-06	1	0.2	0.244683	0.925373	0.588235	0.113813	0	0.00736039	3306131	1	0	34.2727	52.0909	0	32	57	78	10	11	chr12	6314393	6383654	69262	*	inter:11446	NA	NA	NA	hg19_cpg_inter
New_Longterm	CD4 naïve	chr19	50461197	50461197	1	4	58	Open Sea	NA	NA	NA	NA	0.484214	0.661402	-0.177188	-0.442041	6.04082e-06	0.571429	0.333333	0.0774533	0.857143	0.526316	0.1052	0	0.00765087	1070540	0	0	14.5455	15.7273	8	7	22	20	9	9	chr19	50455652	50461539	5888	-	intron:564718	uc010ybh.2	114132	SIGLEC11	hg19_genes_introns
New_Longterm	CD4 naïve	chr19	50461197	50461197	1	4	58	Open Sea	NA	NA	NA	NA	0.484214	0.661402	-0.177188	-0.442041	6.04082e-06	0.571429	0.333333	0.0774533	0.857143	0.526316	0.1052	0	0.00765087	1070540	0	0	14.5455	15.7273	8	7	22	20	9	9	chr19	50455652	50461899	6248	-	intron:564728	uc010ybi.2	114132	SIGLEC11	hg19_genes_introns
New_Longterm	CD4 naïve	chr19	50461197	50461197	1	4	58	Open Sea	NA	NA	NA	NA	0.484214	0.661402	-0.177188	-0.442041	6.04082e-06	0.571429	0.333333	0.0774533	0.857143	0.526316	0.1052	0	0.00765087	1070540	0	0	14.5455	15.7273	8	7	22	20	9	9	chr19	50437139	50524176	87038	*	inter:17493	NA	NA	NA	hg19_cpg_inter
New_Longterm	CD4 naïve	chr1	165830604	165830604	1	9	57	Open Sea	NA	NA	NA	NA	0.882683	0.803499	0.0791834	0.134006	6.12203e-06	1	0.714286	0.104235	0.9375	0.619048	0.101162	0	0.00774727	1828830	0	0	16.7273	18.1818	7	7	28	27	10	10	chr1	165797170	165859440	62271	+	intron:24018	uc001gdp.3	7371	UCK2	hg19_genes_introns
New_Longterm	CD4 naïve	chr1	165830604	165830604	1	9	57	Open Sea	NA	NA	NA	NA	0.882683	0.803499	0.0791834	0.134006	6.12203e-06	1	0.714286	0.104235	0.9375	0.619048	0.101162	0	0.00774727	1828830	0	0	16.7273	18.1818	7	7	28	27	10	10	chr1	165797170	165859440	62271	+	intron:24024	uc010plb.2	7371	UCK2	hg19_genes_introns
New_Longterm	CD4 naïve	chr1	165830604	165830604	1	9	57	Open Sea	NA	NA	NA	NA	0.882683	0.803499	0.0791834	0.134006	6.12203e-06	1	0.714286	0.104235	0.9375	0.619048	0.101162	0	0.00774727	1828830	0	0	16.7273	18.1818	7	7	28	27	10	10	chr1	165801684	165906640	104957	*	inter:1391	NA	NA	NA	hg19_cpg_inter
New_Longterm	CD4 naïve	chr19	58071768	58071768	1	6	65	Open Sea	NA	NA	NA	NA	0.0962567	0.21446	-0.118203	-1.07891	6.22555e-06	0.285714	0	0.116192	0.6	0	0.197	0	0.00786517	669831	1	0	11.2727	14.2727	0	7	22	20	7	10	chr19	58071232	58072231	1000	-	promoter:70412	uc002qpc.4	162972	ZNF550	hg19_genes_promoters
New_Longterm	CD4 naïve	chr19	58071768	58071768	1	6	65	Open Sea	NA	NA	NA	NA	0.0962567	0.21446	-0.118203	-1.07891	6.22555e-06	0.285714	0	0.116192	0.6	0	0.197	0	0.00786517	669831	1	0	11.2727	14.2727	0	7	22	20	7	10	chr19	58071232	58072231	1000	-	promoter:70413	uc002qpd.4	162972	ZNF550	hg19_genes_promoters
New_Longterm	CD4 naïve	chr19	58071768	58071768	1	6	65	Open Sea	NA	NA	NA	NA	0.0962567	0.21446	-0.118203	-1.07891	6.22555e-06	0.285714	0	0.116192	0.6	0	0.197	0	0.00786517	669831	1	0	11.2727	14.2727	0	7	22	20	7	10	chr19	58071232	58072231	1000	-	promoter:70414	uc010eue.3	162972	ZNF550	hg19_genes_promoters
New_Longterm	CD4 naïve	chr19	58071768	58071768	1	6	65	Open Sea	NA	NA	NA	NA	0.0962567	0.21446	-0.118203	-1.07891	6.22555e-06	0.285714	0	0.116192	0.6	0	0.197	0	0.00786517	669831	1	0	11.2727	14.2727	0	7	22	20	7	10	chr19	58071232	58072231	1000	-	promoter:70415	uc031rnf.1	162972	ZNF550	hg19_genes_promoters
New_Longterm	CD4 naïve	chr19	58071768	58071768	1	6	65	Open Sea	NA	NA	NA	NA	0.0962567	0.21446	-0.118203	-1.07891	6.22555e-06	0.285714	0	0.116192	0.6	0	0.197	0	0.00786517	669831	1	0	11.2727	14.2727	0	7	22	20	7	10	chr19	58068726	58072725	4000	-	1to5kb:70416	uc002qpe.1	162972	ZNF550	hg19_genes_1to5kb
New_Longterm	CD4 naïve	chr19	58071768	58071768	1	6	65	Open Sea	NA	NA	NA	NA	0.0962567	0.21446	-0.118203	-1.07891	6.22555e-06	0.285714	0	0.116192	0.6	0	0.197	0	0.00786517	669831	1	0	11.2727	14.2727	0	7	22	20	7	10	chr19	58071274	58073273	2000	*	shore:44644	NA	NA	NA	hg19_cpg_shores
New_Longterm	CD4 naïve	chr8	143524991	143524991	1	6	62	Open Sea	NA	NA	NA	NA	0.93101	0.872249	0.0587615	0.093025	6.36351e-06	1	0.7	0.0929037	1	0.6875	0.0944827	0	0.00803278	2139879	1	0	14.6364	15.0909	0	7	45	26	7	8	chr8	143489544	143540376	50833	*	intergenic:7465	NA	NA	NA	hg19_genes_intergenic
New_Longterm	CD4 naïve	chr8	143524991	143524991	1	6	62	Open Sea	NA	NA	NA	NA	0.93101	0.872249	0.0587615	0.093025	6.36351e-06	1	0.7	0.0929037	1	0.6875	0.0944827	0	0.00803278	2139879	1	0	14.6364	15.0909	0	7	45	26	7	8	chr8	143513631	143526645	13015	*	inter:8510	NA	NA	NA	hg19_cpg_inter
New_Longterm	CD4 naïve	chr1	37776597	37776597	1	7	58	Open Sea	NA	NA	NA	NA	0.883838	0.788758	0.0950806	0.162256	6.40745e-06	1	0.333333	0.201391	0.916667	0.666667	0.084927	0	0.00807929	1672937	0	0	10.2727	15.5455	1	3	18	24	6	9	chr1	37627236	37920479	293244	*	intergenic:377	NA	NA	NA	hg19_genes_intergenic
New_Longterm	CD4 naïve	chr1	37776597	37776597	1	7	58	Open Sea	NA	NA	NA	NA	0.883838	0.788758	0.0950806	0.162256	6.40745e-06	1	0.333333	0.201391	0.916667	0.666667	0.084927	0	0.00807929	1672937	0	0	10.2727	15.5455	1	3	18	24	6	9	chr1	37504625	37779611	274987	*	inter:594	NA	NA	NA	hg19_cpg_inter
New_Longterm	CD4 naïve	chr4	1255809	1255809	1	8	57	Open Sea	NA	NA	1215	1446	0.978682	0.957922	0.0207603	0.0306161	6.65726e-06	1	0.941176	0.0254701	0.981481	0.911111	0.0264829	0	0.00838037	3148520	0	0	44.2727	52.5455	14	42	61	67	11	11	chr4	1245611	1281392	35782	+	intron:151870	uc003gcy.1	NA	NA	hg19_genes_introns
New_Longterm	CD4 naïve	chr4	1255809	1255809	1	8	57	Open Sea	NA	NA	1215	1446	0.978682	0.957922	0.0207603	0.0306161	6.65726e-06	1	0.941176	0.0254701	0.981481	0.911111	0.0264829	0	0.00838037	3148520	0	0	44.2727	52.5455	14	42	61	67	11	11	chr4	1248112	1279250	31139	*	inter:4199	NA	NA	NA	hg19_cpg_inter
New_Longterm	CD4 naïve	chr17	14645066	14645066	1	5	58	Open Sea	NA	NA	NA	NA	0.927324	0.987013	-0.0596893	-0.0890649	6.92583e-06	1	0.75	0.0974919	1	0.857143	0.043073	0	0.00868966	2183341	1	0	12	12.0909	0	7	32	20	7	7	chr17	14249493	14929291	679799	*	intergenic:12731	NA	NA	NA	hg19_genes_intergenic
New_Longterm	CD4 naïve	chr17	14645066	14645066	1	5	58	Open Sea	NA	NA	NA	NA	0.927324	0.987013	-0.0596893	-0.0890649	6.92583e-06	1	0.75	0.0974919	1	0.857143	0.043073	0	0.00868966	2183341	1	0	12	12.0909	0	7	32	20	7	7	chr17	14252722	15159930	907209	*	inter:15079	NA	NA	NA	hg19_cpg_inter
New_Longterm	CD4 naïve	chr19	2282686	2282686	1	11	70	Open Sea	NA	NA	NA	NA	0.0959596	0.120306	-0.0243463	-0.298388	6.94597e-06	0.277778	0	0.100351	0.214286	0	0.0747836	0	0.00871253	2591319	0	0	15.2727	15.4545	6	8	36	30	7	9	chr19	2282182	2283181	1000	-	promoter:68274	uc002lvn.2	374872	PEAK3	hg19_genes_promoters
New_Longterm	CD4 naïve	chr19	2282686	2282686	1	11	70	Open Sea	NA	NA	NA	NA	0.0959596	0.120306	-0.0243463	-0.298388	6.94597e-06	0.277778	0	0.100351	0.214286	0	0.0747836	0	0.00871253	2591319	0	0	15.2727	15.4545	6	8	36	30	7	9	chr19	2269744	2334600	64857	+	intron:536323	uc010dsw.1	56928	SPPL2B	hg19_genes_introns
New_Longterm	CD4 naïve	chr19	2282686	2282686	1	11	70	Open Sea	NA	NA	NA	NA	0.0959596	0.120306	-0.0243463	-0.298388	6.94597e-06	0.277778	0	0.100351	0.214286	0	0.0747836	0	0.00871253	2591319	0	0	15.2727	15.4545	6	8	36	30	7	9	chr19	2280849	2282848	2000	*	shelf:34863	NA	NA	NA	hg19_cpg_shelves
New_Longterm	CD4 naïve	chr22	41613415	41613415	1	1	44	Open Sea	NA	NA	NA	NA	0.877872	0.853187	0.0246852	0.0406789	6.95527e-06	1	0.684211	0.123245	0.95	0.571429	0.103637	0	0.00871939	2904969	0	1	23.6364	22.9091	14	0	32	44	11	10	chr22	41613361	41614360	1000	-	promoter:75098	uc003azp.1	NA	NA	hg19_genes_promoters
New_Longterm	CD4 naïve	chr22	41613415	41613415	1	1	44	Open Sea	NA	NA	NA	NA	0.877872	0.853187	0.0246852	0.0406789	6.95527e-06	1	0.684211	0.123245	0.95	0.571429	0.103637	0	0.00871939	2904969	0	1	23.6364	22.9091	14	0	32	44	11	10	chr22	41613207	41615422	2216	+	intron:596526	uc010gyi.1	83746	L3MBTL2	hg19_genes_introns
New_Longterm	CD4 naïve	chr22	41613415	41613415	1	1	44	Open Sea	NA	NA	NA	NA	0.877872	0.853187	0.0246852	0.0406789	6.95527e-06	1	0.684211	0.123245	0.95	0.571429	0.103637	0	0.00871939	2904969	0	1	23.6364	22.9091	14	0	32	44	11	10	chr22	41613207	41615422	2216	+	intron:596539	uc003azn.3	83746	L3MBTL2	hg19_genes_introns
New_Longterm	CD4 naïve	chr22	41613415	41613415	1	1	44	Open Sea	NA	NA	NA	NA	0.877872	0.853187	0.0246852	0.0406789	6.95527e-06	1	0.684211	0.123245	0.95	0.571429	0.103637	0	0.00871939	2904969	0	1	23.6364	22.9091	14	0	32	44	11	10	chr22	41613207	41615422	2216	+	intron:596556	uc003azo.3	83746	L3MBTL2	hg19_genes_introns
New_Longterm	CD4 naïve	chr22	41613415	41613415	1	1	44	Open Sea	NA	NA	NA	NA	0.877872	0.853187	0.0246852	0.0406789	6.95527e-06	1	0.684211	0.123245	0.95	0.571429	0.103637	0	0.00871939	2904969	0	1	23.6364	22.9091	14	0	32	44	11	10	chr22	41613161	41613560	400	-	intronexonboundary:631381	uc003azp.1	NA	NA	hg19_genes_intronexonboundaries
New_Longterm	CD4 naïve	chr22	41613415	41613415	1	1	44	Open Sea	NA	NA	NA	NA	0.877872	0.853187	0.0246852	0.0406789	6.95527e-06	1	0.684211	0.123245	0.95	0.571429	0.103637	0	0.00871939	2904969	0	1	23.6364	22.9091	14	0	32	44	11	10	chr22	41605477	41629520	24044	*	inter:18892	NA	NA	NA	hg19_cpg_inter
New_Longterm	CD4 naïve	chr3	187006476	187006476	1	3	47	Open Sea	NA	NA	NA	NA	0.919174	0.784233	0.13494	0.226386	6.98376e-06	1	0.4375	0.167893	0.933333	0.555556	0.101149	0	0.0087527	1426271	0	0	15.7273	18.9091	4	11	31	29	8	11	chr3	187004060	187008059	4000	+	1to5kb:15120	uc021xin.1	NA	NA	hg19_genes_1to5kb
New_Longterm	CD4 naïve	chr3	187006476	187006476	1	3	47	Open Sea	NA	NA	NA	NA	0.919174	0.784233	0.13494	0.226386	6.98376e-06	1	0.4375	0.167893	0.933333	0.555556	0.101149	0	0.0087527	1426271	0	0	15.7273	18.9091	4	11	31	29	8	11	chr3	187003845	187009415	5571	-	intron:149888	uc003frh.2	5648	MASP1	hg19_genes_introns
New_Longterm	CD4 naïve	chr3	187006476	187006476	1	3	47	Open Sea	NA	NA	NA	NA	0.919174	0.784233	0.13494	0.226386	6.98376e-06	1	0.4375	0.167893	0.933333	0.555556	0.101149	0	0.0087527	1426271	0	0	15.7273	18.9091	4	11	31	29	8	11	chr3	187003845	187009415	5571	-	intron:149898	uc003fri.3	5648	MASP1	hg19_genes_introns
New_Longterm	CD4 naïve	chr3	187006476	187006476	1	3	47	Open Sea	NA	NA	NA	NA	0.919174	0.784233	0.13494	0.226386	6.98376e-06	1	0.4375	0.167893	0.933333	0.555556	0.101149	0	0.0087527	1426271	0	0	15.7273	18.9091	4	11	31	29	8	11	chr3	186980509	187009415	28907	-	intron:149907	uc003frj.3	5648	MASP1	hg19_genes_introns
New_Longterm	CD4 naïve	chr3	187006476	187006476	1	3	47	Open Sea	NA	NA	NA	NA	0.919174	0.784233	0.13494	0.226386	6.98376e-06	1	0.4375	0.167893	0.933333	0.555556	0.101149	0	0.0087527	1426271	0	0	15.7273	18.9091	4	11	31	29	8	11	chr3	187003845	187009415	5571	-	intron:149915	uc003frk.2	5648	MASP1	hg19_genes_introns
New_Longterm	CD4 naïve	chr3	187006476	187006476	1	3	47	Open Sea	NA	NA	NA	NA	0.919174	0.784233	0.13494	0.226386	6.98376e-06	1	0.4375	0.167893	0.933333	0.555556	0.101149	0	0.0087527	1426271	0	0	15.7273	18.9091	4	11	31	29	8	11	chr3	187003845	187009032	5188	-	intron:149923	uc011bse.2	5648	MASP1	hg19_genes_introns
New_Longterm	CD4 naïve	chr3	187006476	187006476	1	3	47	Open Sea	NA	NA	NA	NA	0.919174	0.784233	0.13494	0.226386	6.98376e-06	1	0.4375	0.167893	0.933333	0.555556	0.101149	0	0.0087527	1426271	0	0	15.7273	18.9091	4	11	31	29	8	11	chr3	186921757	187383914	462158	*	inter:4079	NA	NA	NA	hg19_cpg_inter
New_Longterm	CD4 naïve	chr8	141849259	141849259	1	5	55	Open Sea	NA	NA	NA	NA	0.210052	0.213031	-0.00297961	-0.0194037	7.01551e-06	0.75	0	0.239864	0.4	0.0625	0.121503	0	0.00879007	3965783	0	0	20	22.3636	4	10	43	34	10	11	chr8	141840626	141856358	15733	-	intron:279916	uc003yvq.3	5747	PTK2	hg19_genes_introns
New_Longterm	CD4 naïve	chr8	141849259	141849259	1	5	55	Open Sea	NA	NA	NA	NA	0.210052	0.213031	-0.00297961	-0.0194037	7.01551e-06	0.75	0	0.239864	0.4	0.0625	0.121503	0	0.00879007	3965783	0	0	20	22.3636	4	10	43	34	10	11	chr8	141840626	141856358	15733	-	intron:279945	uc003yvr.3	5747	PTK2	hg19_genes_introns
New_Longterm	CD4 naïve	chr8	141849259	141849259	1	5	55	Open Sea	NA	NA	NA	NA	0.210052	0.213031	-0.00297961	-0.0194037	7.01551e-06	0.75	0	0.239864	0.4	0.0625	0.121503	0	0.00879007	3965783	0	0	20	22.3636	4	10	43	34	10	11	chr8	141840626	141856358	15733	-	intron:279972	uc003yvs.3	5747	PTK2	hg19_genes_introns
New_Longterm	CD4 naïve	chr8	141849259	141849259	1	5	55	Open Sea	NA	NA	NA	NA	0.210052	0.213031	-0.00297961	-0.0194037	7.01551e-06	0.75	0	0.239864	0.4	0.0625	0.121503	0	0.00879007	3965783	0	0	20	22.3636	4	10	43	34	10	11	chr8	141840626	141856358	15733	-	intron:280001	uc003yvt.3	5747	PTK2	hg19_genes_introns
New_Longterm	CD4 naïve	chr8	141849259	141849259	1	5	55	Open Sea	NA	NA	NA	NA	0.210052	0.213031	-0.00297961	-0.0194037	7.01551e-06	0.75	0	0.239864	0.4	0.0625	0.121503	0	0.00879007	3965783	0	0	20	22.3636	4	10	43	34	10	11	chr8	141840626	141856358	15733	-	intron:280032	uc003yvu.3	5747	PTK2	hg19_genes_introns
New_Longterm	CD4 naïve	chr8	141849259	141849259	1	5	55	Open Sea	NA	NA	NA	NA	0.210052	0.213031	-0.00297961	-0.0194037	7.01551e-06	0.75	0	0.239864	0.4	0.0625	0.121503	0	0.00879007	3965783	0	0	20	22.3636	4	10	43	34	10	11	chr8	141840626	141856358	15733	-	intron:280066	uc003yvv.3	5747	PTK2	hg19_genes_introns
New_Longterm	CD4 naïve	chr8	141849259	141849259	1	5	55	Open Sea	NA	NA	NA	NA	0.210052	0.213031	-0.00297961	-0.0194037	7.01551e-06	0.75	0	0.239864	0.4	0.0625	0.121503	0	0.00879007	3965783	0	0	20	22.3636	4	10	43	34	10	11	chr8	141840626	141856358	15733	-	intron:280096	uc011ljr.2	5747	PTK2	hg19_genes_introns
New_Longterm	CD4 naïve	chr8	141849259	141849259	1	5	55	Open Sea	NA	NA	NA	NA	0.210052	0.213031	-0.00297961	-0.0194037	7.01551e-06	0.75	0	0.239864	0.4	0.0625	0.121503	0	0.00879007	3965783	0	0	20	22.3636	4	10	43	34	10	11	chr8	141650515	142006440	355926	*	inter:8481	NA	NA	NA	hg19_cpg_inter
New_Longterm	CD4 naïve	chr16	74106736	74106736	1	2	51	Open Sea	NA	NA	NA	NA	1	0.826465	0.173535	0.271979	7.15507e-06	1	1	0	1	0.6	0.135016	0	0.00895754	1312944	1	0	17.3636	16.0909	0	6	64	23	9	9	chr16	73517289	74226290	709002	*	intergenic:12464	NA	NA	NA	hg19_genes_intergenic
New_Longterm	CD4 naïve	chr16	74106736	74106736	1	2	51	Open Sea	NA	NA	NA	NA	1	0.826465	0.173535	0.271979	7.15507e-06	1	1	0	1	0.6	0.135016	0	0.00895754	1312944	1	0	17.3636	16.0909	0	6	64	23	9	9	chr16	73104792	74326533	1221742	*	inter:14657	NA	NA	NA	hg19_cpg_inter
New_Longterm	CD4 naïve	chr1	65518671	65518671	1	3	55	Open Sea	NA	NA	NA	NA	0.0924545	0.19672	-0.104266	-1.0127	7.41303e-06	0.25	0	0.0955993	0.4	0.04	0.126011	0	0.0092703	700230	0	0	16.7273	17.3636	5	11	30	25	10	11	chr1	65493758	65523437	29680	*	intergenic:577	NA	NA	NA	hg19_genes_intergenic
New_Longterm	CD4 naïve	chr1	65518671	65518671	1	3	55	Open Sea	NA	NA	NA	NA	0.0924545	0.19672	-0.104266	-1.0127	7.41303e-06	0.25	0	0.0955993	0.4	0.04	0.126011	0	0.0092703	700230	0	0	16.7273	17.3636	5	11	30	25	10	11	chr1	65472829	65528161	55333	*	inter:851	NA	NA	NA	hg19_cpg_inter
New_Longterm	CD4 naïve	chr11	2884143	2884143	1	14	71	Island	NA	NA	NA	NA	0.0380907	0.0938721	-0.0557814	-1.11098	7.49634e-06	0.181818	0	0.0690732	0.190476	0.037037	0.0513642	0	0.00936253	1466189	0	0	20.4545	20.4545	1	14	49	28	10	11	chr11	2870341	2886262	15922	*	intergenic:8910	NA	NA	NA	hg19_genes_intergenic
New_Longterm	CD4 naïve	chr11	2884143	2884143	1	14	71	Island	NA	NA	NA	NA	0.0380907	0.0938721	-0.0557814	-1.11098	7.49634e-06	0.181818	0	0.0690732	0.190476	0.037037	0.0513642	0	0.00936253	1466189	0	0	20.4545	20.4545	1	14	49	28	10	11	chr11	2883690	2884461	772	*	island:13999	NA	NA	NA	hg19_cpg_islands
New_Longterm	CD4 naïve	chr2	80092915	80092915	1	8	65	Open Sea	NA	NA	NA	NA	0.888801	0.821389	0.067412	0.112478	7.63894e-06	1	0.705882	0.110761	0.944444	0.5	0.134264	0	0.00952355	1974094	0	0	12.6364	13	6	6	21	20	8	9	chr2	80085306	80096941	11636	+	intron:72104	uc010yse.2	1496	CTNNA2	hg19_genes_introns
New_Longterm	CD4 naïve	chr2	80092915	80092915	1	8	65	Open Sea	NA	NA	NA	NA	0.888801	0.821389	0.067412	0.112478	7.63894e-06	1	0.705882	0.110761	0.944444	0.5	0.134264	0	0.00952355	1974094	0	0	12.6364	13	6	6	21	20	8	9	chr2	80085306	80096941	11636	+	intron:72121	uc010ysf.2	1496	CTNNA2	hg19_genes_introns
New_Longterm	CD4 naïve	chr2	80092915	80092915	1	8	65	Open Sea	NA	NA	NA	NA	0.888801	0.821389	0.067412	0.112478	7.63894e-06	1	0.705882	0.110761	0.944444	0.5	0.134264	0	0.00952355	1974094	0	0	12.6364	13	6	6	21	20	8	9	chr2	80085306	80096941	11636	+	intron:72138	uc010ysg.2	1496	CTNNA2	hg19_genes_introns
New_Longterm	CD4 naïve	chr2	80092915	80092915	1	8	65	Open Sea	NA	NA	NA	NA	0.888801	0.821389	0.067412	0.112478	7.63894e-06	1	0.705882	0.110761	0.944444	0.5	0.134264	0	0.00952355	1974094	0	0	12.6364	13	6	6	21	20	8	9	chr2	80085306	80096941	11636	+	intron:72153	uc010ysh.2	1496	CTNNA2	hg19_genes_introns
New_Longterm	CD4 naïve	chr2	80092915	80092915	1	8	65	Open Sea	NA	NA	NA	NA	0.888801	0.821389	0.067412	0.112478	7.63894e-06	1	0.705882	0.110761	0.944444	0.5	0.134264	0	0.00952355	1974094	0	0	12.6364	13	6	6	21	20	8	9	chr2	79744244	80525677	781434	*	inter:2324	NA	NA	NA	hg19_cpg_inter
New_Longterm	CD4 naïve	chr2	16154244	16154244	1	6	57	Island	NA	NA	NA	NA	0.332654	0.431221	-0.0985678	-0.364752	7.92328e-06	0.923077	0	0.306498	0.7	0.2	0.161235	0	0.0098543	1159162	1	0	11.2727	11.4545	0	3	23	20	6	8	chr2	16087130	16375470	288341	*	intergenic:1709	NA	NA	NA	hg19_genes_intergenic
New_Longterm	CD4 naïve	chr2	16154244	16154244	1	6	57	Island	NA	NA	NA	NA	0.332654	0.431221	-0.0985678	-0.364752	7.92328e-06	0.923077	0	0.306498	0.7	0.2	0.161235	0	0.0098543	1159162	1	0	11.2727	11.4545	0	3	23	20	6	8	chr2	16153945	16154419	475	*	island:2607	NA	NA	NA	hg19_cpg_islands
New_Longterm	CD4 naïve	chr5	1916126	1916126	1	3	63	Open Sea	NA	NA	NA	NA	0.795092	0.699709	0.0953823	0.181925	7.98677e-06	1	0.142857	0.262368	1	0.363636	0.17366	0	0.00992785	1585302	1	0	10.1818	12	0	5	21	19	6	9	chr5	1892294	2746278	853985	*	intergenic:4404	NA	NA	NA	hg19_genes_intergenic
New_Longterm	CD4 naïve	chr5	1916126	1916126	1	3	63	Open Sea	NA	NA	NA	NA	0.795092	0.699709	0.0953823	0.181925	7.98677e-06	1	0.142857	0.262368	1	0.363636	0.17366	0	0.00992785	1585302	1	0	10.1818	12	0	5	21	19	6	9	chr5	1891744	1926754	35011	*	inter:4976	NA	NA	NA	hg19_cpg_inter
New_Longterm	CD4 naïve	chr11	77173143	77173143	1	7	61	Open Sea	NA	NA	NA	NA	0.891543	0.884702	0.00684175	0.0109903	8.12184e-06	1	0.7	0.102821	0.952381	0.769231	0.0613178	0	0.0100847	3772908	0	0	11.7273	15.2727	4	9	20	21	8	10	chr11	77103587	77184596	81010	-	intron:365282	uc001oyg.4	5058	PAK1	hg19_genes_introns
New_Longterm	CD4 naïve	chr11	77173143	77173143	1	7	61	Open Sea	NA	NA	NA	NA	0.891543	0.884702	0.00684175	0.0109903	8.12184e-06	1	0.7	0.102821	0.952381	0.769231	0.0613178	0	0.0100847	3772908	0	0	11.7273	15.2727	4	9	20	21	8	10	chr11	77103587	77184596	81010	-	intron:365296	uc001oyh.4	5058	PAK1	hg19_genes_introns
New_Longterm	CD4 naïve	chr11	77173143	77173143	1	7	61	Open Sea	NA	NA	NA	NA	0.891543	0.884702	0.00684175	0.0109903	8.12184e-06	1	0.7	0.102821	0.952381	0.769231	0.0613178	0	0.0100847	3772908	0	0	11.7273	15.2727	4	9	20	21	8	10	chr11	77127089	77180193	53105	*	inter:11077	NA	NA	NA	hg19_cpg_inter
New_Longterm	CD4 naïve	chr3	197353941	197353941	1	4	52	Open Sea	NA	NA	NA	NA	0.0388664	0.0715694	-0.0327031	-0.739187	8.19636e-06	0.142857	0	0.0544786	0.206897	0.0277778	0.0511482	0	0.0101662	2207226	0	0	32	31	11	23	53	40	11	11	chr3	197351069	197354650	3582	-	intron:151356	uc011bug.2	220729	LOC220729	hg19_genes_introns
New_Longterm	CD4 naïve	chr3	197353941	197353941	1	4	52	Open Sea	NA	NA	NA	NA	0.0388664	0.0715694	-0.0327031	-0.739187	8.19636e-06	0.142857	0	0.0544786	0.206897	0.0277778	0.0511482	0	0.0101662	2207226	0	0	32	31	11	23	53	40	11	11	chr3	197351069	197354650	3582	-	intron:151363	uc003fxy.3	220729	LOC220729	hg19_genes_introns
New_Longterm	CD4 naïve	chr3	197353941	197353941	1	4	52	Open Sea	NA	NA	NA	NA	0.0388664	0.0715694	-0.0327031	-0.739187	8.19636e-06	0.142857	0	0.0544786	0.206897	0.0277778	0.0511482	0	0.0101662	2207226	0	0	32	31	11	23	53	40	11	11	chr3	197351059	197354650	3592	-	intron:151368	uc010iao.2	220729	LOC220729	hg19_genes_introns
New_Longterm	CD4 naïve	chr3	197353941	197353941	1	4	52	Open Sea	NA	NA	NA	NA	0.0388664	0.0715694	-0.0327031	-0.739187	8.19636e-06	0.142857	0	0.0544786	0.206897	0.0277778	0.0511482	0	0.0101662	2207226	0	0	32	31	11	23	53	40	11	11	chr3	197352107	197354106	2000	*	shore:9815	NA	NA	NA	hg19_cpg_shores
New_Longterm	CD4 naïve	chr6	142238058	142238058	1	4	53	Open Sea	NA	NA	NA	NA	0.968759	1	-0.0312413	-0.0453302	8.42129e-06	1	0.896552	0.0424244	1	1	0	0	0.010431	2808561	1	0	15.7273	15.2727	0	4	29	29	10	8	chr6	142231149	142351299	120151	-	intron:229724	uc003qit.1	NA	NA	hg19_genes_introns
New_Longterm	CD4 naïve	chr6	142238058	142238058	1	4	53	Open Sea	NA	NA	NA	NA	0.968759	1	-0.0312413	-0.0453302	8.42129e-06	1	0.896552	0.0424244	1	1	0	0	0.010431	2808561	1	0	15.7273	15.2727	0	4	29	29	10	8	chr6	139700579	142405473	2704895	*	inter:6526	NA	NA	NA	hg19_cpg_inter
New_Longterm	CD4 naïve	chr1	20801890	20801890	1	4	57	Open Sea	NA	NA	NA	NA	0.918125	0.826673	0.0914521	0.149655	8.458e-06	1	0.636364	0.143711	0.954545	0.6	0.104582	0	0.0104736	1740604	0	0	18.4545	19.4545	4	10	44	30	10	11	chr1	20760288	20808883	48596	*	intergenic:208	NA	NA	NA	hg19_genes_intergenic
New_Longterm	CD4 naïve	chr1	20801890	20801890	1	4	57	Open Sea	NA	NA	NA	NA	0.918125	0.826673	0.0914521	0.149655	8.458e-06	1	0.636364	0.143711	0.954545	0.6	0.104582	0	0.0104736	1740604	0	0	18.4545	19.4545	4	10	44	30	10	11	chr1	20697535	20806462	108928	*	inter:341	NA	NA	NA	hg19_cpg_inter
New_Longterm	CD4 naïve	chr17	35366839	35366839	1	7	59	Open Sea	NA	NA	NA	NA	0.970734	0.938505	0.0322295	0.0482072	8.4821e-06	1	0.939394	0.0226034	0.980392	0.833333	0.0438746	0	0.0104985	2755090	0	0	37	36.6364	22	18	58	51	11	11	chr17	35348157	35376303	28147	+	intron:496148	uc002hni.3	26574	AATF	hg19_genes_introns
New_Longterm	CD4 naïve	chr17	35366839	35366839	1	7	59	Open Sea	NA	NA	NA	NA	0.970734	0.938505	0.0322295	0.0482072	8.4821e-06	1	0.939394	0.0226034	0.980392	0.833333	0.0438746	0	0.0104985	2755090	0	0	37	36.6364	22	18	58	51	11	11	chr17	35310758	35711796	401039	*	inter:15311	NA	NA	NA	hg19_cpg_inter
New_Longterm	CD4 naïve	chr17	80520303	80520303	1	6	53	Open Sea	NA	NA	NA	NA	0.136751	0.326988	-0.190237	-1.19932	8.63053e-06	0.652174	0	0.188776	0.827586	0.0526316	0.189486	0	0.0106757	615115	0	0	14.5455	20	8	11	23	29	7	11	chr17	80478184	80521229	43046	+	intron:506670	uc002kfm.1	3607	FOXK2	hg19_genes_introns
New_Longterm	CD4 naïve	chr17	80520303	80520303	1	6	53	Open Sea	NA	NA	NA	NA	0.136751	0.326988	-0.190237	-1.19932	8.63053e-06	0.652174	0	0.188776	0.827586	0.0526316	0.189486	0	0.0106757	615115	0	0	14.5455	20	8	11	23	29	7	11	chr17	80478184	80521229	43046	+	intron:506678	uc002kfn.3	3607	FOXK2	hg19_genes_introns
New_Longterm	CD4 naïve	chr17	80520303	80520303	1	6	53	Open Sea	NA	NA	NA	NA	0.136751	0.326988	-0.190237	-1.19932	8.63053e-06	0.652174	0	0.188776	0.827586	0.0526316	0.189486	0	0.0106757	615115	0	0	14.5455	20	8	11	23	29	7	11	chr17	80478184	80521229	43046	+	intron:506686	uc010diu.3	3607	FOXK2	hg19_genes_introns
New_Longterm	CD4 naïve	chr17	80520303	80520303	1	6	53	Open Sea	NA	NA	NA	NA	0.136751	0.326988	-0.190237	-1.19932	8.63053e-06	0.652174	0	0.188776	0.827586	0.0526316	0.189486	0	0.0106757	615115	0	0	14.5455	20	8	11	23	29	7	11	chr17	80482554	80529761	47208	*	inter:15963	NA	NA	NA	hg19_cpg_inter
New_Longterm	CD4 naïve	chr3	46332245	46332245	1	6	57	Open Sea	NA	NA	NA	NA	0.862221	0.812573	0.0496481	0.0845501	8.71334e-06	1	0.4375	0.172417	0.944444	0.636364	0.097473	0	0.0107693	2227105	0	0	17.0909	13.7273	5	8	41	23	7	10	chr3	46308198	46390234	82037	*	intergenic:2962	NA	NA	NA	hg19_genes_intergenic
New_Longterm	CD4 naïve	chr3	46332245	46332245	1	6	57	Open Sea	NA	NA	NA	NA	0.862221	0.812573	0.0496481	0.0845501	8.71334e-06	1	0.4375	0.172417	0.944444	0.636364	0.097473	0	0.0107693	2227105	0	0	17.0909	13.7273	5	8	41	23	7	10	chr3	46041474	46502161	460688	*	inter:3422	NA	NA	NA	hg19_cpg_inter
New_Longterm	CD4 naïve	chr5	141717023	141717023	1	7	67	Open Sea	NA	NA	NA	NA	0.870028	0.819156	0.0508719	0.0859057	9.03272e-06	1	0.692308	0.101945	0.923077	0.727273	0.0621924	0	0.0111429	2213655	0	0	13.5455	14.2727	6	11	20	17	10	11	chr5	141709621	141773987	64367	*	intergenic:4891	NA	NA	NA	hg19_genes_intergenic
New_Longterm	CD4 naïve	chr5	141717023	141717023	1	7	67	Open Sea	NA	NA	NA	NA	0.870028	0.819156	0.0508719	0.0859057	9.03272e-06	1	0.692308	0.101945	0.923077	0.727273	0.0621924	0	0.0111429	2213655	0	0	13.5455	14.2727	6	11	20	17	10	11	chr5	141709689	141732249	22561	*	inter:5510	NA	NA	NA	hg19_cpg_inter
New_Longterm	CD4 naïve	chr3	29726853	29726853	1	6	47	Open Sea	NA	NA	NA	NA	0.990368	1	-0.00963203	-0.0138245	9.04346e-06	1	0.952381	0.0175878	1	1	0	0	0.0111531	3671418	1	3	33.7273	20.7273	0	0	77	50	10	7	chr3	29628697	29781210	152514	+	intron:116060	uc003cek.3	27303	RBMS3	hg19_genes_introns
New_Longterm	CD4 naïve	chr3	29726853	29726853	1	6	47	Open Sea	NA	NA	NA	NA	0.990368	1	-0.00963203	-0.0138245	9.04346e-06	1	0.952381	0.0175878	1	1	0	0	0.0111531	3671418	1	3	33.7273	20.7273	0	0	77	50	10	7	chr3	29628697	29781210	152514	+	intron:116072	uc010hfq.3	27303	RBMS3	hg19_genes_introns
New_Longterm	CD4 naïve	chr3	29726853	29726853	1	6	47	Open Sea	NA	NA	NA	NA	0.990368	1	-0.00963203	-0.0138245	9.04346e-06	1	0.952381	0.0175878	1	1	0	0	0.0111531	3671418	1	3	33.7273	20.7273	0	0	77	50	10	7	chr3	29628697	29781210	152514	+	intron:116085	uc003cel.3	27303	RBMS3	hg19_genes_introns
New_Longterm	CD4 naïve	chr3	29726853	29726853	1	6	47	Open Sea	NA	NA	NA	NA	0.990368	1	-0.00963203	-0.0138245	9.04346e-06	1	0.952381	0.0175878	1	1	0	0	0.0111531	3671418	1	3	33.7273	20.7273	0	0	77	50	10	7	chr3	29628697	29781210	152514	+	intron:116099	uc003cem.3	27303	RBMS3	hg19_genes_introns
New_Longterm	CD4 naïve	chr3	29726853	29726853	1	6	47	Open Sea	NA	NA	NA	NA	0.990368	1	-0.00963203	-0.0138245	9.04346e-06	1	0.952381	0.0175878	1	1	0	0	0.0111531	3671418	1	3	33.7273	20.7273	0	0	77	50	10	7	chr3	29628697	29781210	152514	+	intron:116112	uc010hfr.3	27303	RBMS3	hg19_genes_introns
New_Longterm	CD4 naïve	chr3	29726853	29726853	1	6	47	Open Sea	NA	NA	NA	NA	0.990368	1	-0.00963203	-0.0138245	9.04346e-06	1	0.952381	0.0175878	1	1	0	0	0.0111531	3671418	1	3	33.7273	20.7273	0	0	77	50	10	7	chr3	28621971	30643987	2022017	*	inter:3320	NA	NA	NA	hg19_cpg_inter
New_Longterm	CD4 naïve	chr7	16366940	16366940	1	6	57	Open Sea	NA	NA	NA	NA	0.988889	0.923705	0.065184	0.0973576	9.14043e-06	1	0.933333	0.0248452	0.971429	0.875	0.033948	0	0.0112666	2102352	0	0	23.1818	23.7273	8	10	36	35	10	11	chr7	16348253	16415716	67464	-	intron:249538	uc010ktx.2	729920	ISPD	hg19_genes_introns
New_Longterm	CD4 naïve	chr7	16366940	16366940	1	6	57	Open Sea	NA	NA	NA	NA	0.988889	0.923705	0.065184	0.0973576	9.14043e-06	1	0.933333	0.0248452	0.971429	0.875	0.033948	0	0.0112666	2102352	0	0	23.1818	23.7273	8	10	36	35	10	11	chr7	16348253	16445685	97433	-	intron:249547	uc010kty.2	729920	ISPD	hg19_genes_introns
New_Longterm	CD4 naïve	chr7	16366940	16366940	1	6	57	Open Sea	NA	NA	NA	NA	0.988889	0.923705	0.065184	0.0973576	9.14043e-06	1	0.933333	0.0248452	0.971429	0.875	0.033948	0	0.0112666	2102352	0	0	23.1818	23.7273	8	10	36	35	10	11	chr7	14035214	16456778	2421565	*	inter:6947	NA	NA	NA	hg19_cpg_inter
New_Longterm	CD4 naïve	chr7	152212515	152212515	1	9	58	Open Sea	NA	NA	NA	NA	0.965931	1	-0.0340693	-0.0495046	9.22025e-06	1	0.8	0.0662732	1	1	0	0	0.0113619	2725086	1	0	16.9091	22.1818	0	14	30	36	9	11	chr7	152162631	152343586	180956	*	intergenic:6849	NA	NA	NA	hg19_genes_intergenic
New_Longterm	CD4 naïve	chr7	152212515	152212515	1	9	58	Open Sea	NA	NA	NA	NA	0.965931	1	-0.0340693	-0.0495046	9.22025e-06	1	0.8	0.0662732	1	1	0	0	0.0113619	2725086	1	0	16.9091	22.1818	0	14	30	36	9	11	chr7	152166114	152368980	202867	*	inter:7731	NA	NA	NA	hg19_cpg_inter
New_Longterm	CD4 naïve	chr6	1624685	1624685	1	11	71	Island	NA	NA	NA	NA	0.192335	0.291397	-0.099062	-0.574919	9.33765e-06	0.466667	0	0.170474	0.777778	0.0769231	0.210448	0	0.0114911	959355	0	0	12.4545	13	6	7	22	19	7	8	chr6	1624467	1624706	240	-	intron:216208	uc021ykn.1	2762	GMDS	hg19_genes_introns
New_Longterm	CD4 naïve	chr6	1624685	1624685	1	11	71	Island	NA	NA	NA	NA	0.192335	0.291397	-0.099062	-0.574919	9.33765e-06	0.466667	0	0.170474	0.777778	0.0769231	0.210448	0	0.0114911	959355	0	0	12.4545	13	6	7	22	19	7	8	chr6	1624467	1624706	240	-	intron:216218	uc003mtq.3	2762	GMDS	hg19_genes_introns
New_Longterm	CD4 naïve	chr6	1624685	1624685	1	11	71	Island	NA	NA	NA	NA	0.192335	0.291397	-0.099062	-0.574919	9.33765e-06	0.466667	0	0.170474	0.777778	0.0769231	0.210448	0	0.0114911	959355	0	0	12.4545	13	6	7	22	19	7	8	chr6	1624576	1624975	400	-	intronexonboundary:224503	uc021ykn.1	2762	GMDS	hg19_genes_intronexonboundaries
New_Longterm	CD4 naïve	chr6	1624685	1624685	1	11	71	Island	NA	NA	NA	NA	0.192335	0.291397	-0.099062	-0.574919	9.33765e-06	0.466667	0	0.170474	0.777778	0.0769231	0.210448	0	0.0114911	959355	0	0	12.4545	13	6	7	22	19	7	8	chr6	1624576	1624975	400	-	intronexonboundary:224504	uc003mtq.3	2762	GMDS	hg19_genes_intronexonboundaries
New_Longterm	CD4 naïve	chr6	1624685	1624685	1	11	71	Island	NA	NA	NA	NA	0.192335	0.291397	-0.099062	-0.574919	9.33765e-06	0.466667	0	0.170474	0.777778	0.0769231	0.210448	0	0.0114911	959355	0	0	12.4545	13	6	7	22	19	7	8	chr6	1624508	1624907	400	-	exonintronboundary:228281	uc021ykn.1	2762	GMDS	hg19_genes_exonintronboundaries
New_Longterm	CD4 naïve	chr6	1624685	1624685	1	11	71	Island	NA	NA	NA	NA	0.192335	0.291397	-0.099062	-0.574919	9.33765e-06	0.466667	0	0.170474	0.777778	0.0769231	0.210448	0	0.0114911	959355	0	0	12.4545	13	6	7	22	19	7	8	chr6	1624508	1624907	400	-	exonintronboundary:228282	uc003mtq.3	2762	GMDS	hg19_genes_exonintronboundaries
New_Longterm	CD4 naïve	chr6	1624685	1624685	1	11	71	Island	NA	NA	NA	NA	0.192335	0.291397	-0.099062	-0.574919	9.33765e-06	0.466667	0	0.170474	0.777778	0.0769231	0.210448	0	0.0114911	959355	0	0	12.4545	13	6	7	22	19	7	8	chr6	1624186	1625468	1283	*	island:7598	NA	NA	NA	hg19_cpg_islands
New_Longterm	CD4 naïve	chr19	4800770	4800770	1	9	61	Open Sea	NA	NA	NA	NA	0.813232	0.784609	0.0286232	0.0510544	9.44034e-06	1	0.5	0.210232	0.909091	0.6	0.0890672	0	0.0116112	2698704	1	1	13.3636	16.0909	0	0	26	24	7	10	chr19	4799949	4815935	15987	*	intergenic:13757	NA	NA	NA	hg19_genes_intergenic
New_Longterm	CD4 naïve	chr19	4800770	4800770	1	9	61	Open Sea	NA	NA	NA	NA	0.813232	0.784609	0.0286232	0.0510544	9.44034e-06	1	0.5	0.210232	0.909091	0.6	0.0890672	0	0.0116112	2698704	1	1	13.3636	16.0909	0	0	26	24	7	10	chr19	4797218	4827433	30216	*	inter:16555	NA	NA	NA	hg19_cpg_inter
New_Longterm	CD4 naïve	chr8	59720660	59720660	1	6	56	Open Sea	NA	NA	NA	NA	0.0366667	0	0.0366667	2.22239	9.53201e-06	0.2	0	0.068303	0	0	0	0	0.0117176	2047959	1	0	13.3636	12.3636	0	7	25	19	7	8	chr8	59720343	59720676	334	-	intron:275212	uc003xtw.1	9760	TOX	hg19_genes_introns
New_Longterm	CD4 naïve	chr8	59720660	59720660	1	6	56	Open Sea	NA	NA	NA	NA	0.0366667	0	0.0366667	2.22239	9.53201e-06	0.2	0	0.068303	0	0	0	0	0.0117176	2047959	1	0	13.3636	12.3636	0	7	25	19	7	8	chr8	59720629	59721028	400	-	intronexonboundary:287186	uc003xtw.1	9760	TOX	hg19_genes_intronexonboundaries
New_Longterm	CD4 naïve	chr8	59720660	59720660	1	6	56	Open Sea	NA	NA	NA	NA	0.0366667	0	0.0366667	2.22239	9.53201e-06	0.2	0	0.068303	0	0	0	0	0.0117176	2047959	1	0	13.3636	12.3636	0	7	25	19	7	8	chr8	59720478	59720877	400	-	exonintronboundary:289993	uc003xtw.1	9760	TOX	hg19_genes_exonintronboundaries
New_Longterm	CD4 naïve	chr8	59720660	59720660	1	6	56	Open Sea	NA	NA	NA	NA	0.0366667	0	0.0366667	2.22239	9.53201e-06	0.2	0	0.068303	0	0	0	0	0.0117176	2047959	1	0	13.3636	12.3636	0	7	25	19	7	8	chr8	59576527	60026134	449608	*	inter:8202	NA	NA	NA	hg19_cpg_inter
New_Longterm	CD4 naïve	chr9	34458206	34458206	1	12	76	Island	NA	NA	NA	NA	0.0320489	0	0.0320489	2.07207	9.55285e-06	0.142857	0	0.0563047	0	0	0	0	0.01174	2229823	1	0	13.0909	11.5455	0	7	23	21	8	5	chr9	34457811	34458810	1000	+	promoter:34575	uc011lom.1	27019	DNAI1	hg19_genes_promoters
New_Longterm	CD4 naïve	chr9	34458206	34458206	1	12	76	Island	NA	NA	NA	NA	0.0320489	0	0.0320489	2.07207	9.55285e-06	0.142857	0	0.0563047	0	0	0	0	0.01174	2229823	1	0	13.0909	11.5455	0	7	23	21	8	5	chr9	34457811	34458810	1000	+	promoter:34576	uc003zum.3	27019	DNAI1	hg19_genes_promoters
New_Longterm	CD4 naïve	chr9	34458206	34458206	1	12	76	Island	NA	NA	NA	NA	0.0320489	0	0.0320489	2.07207	9.55285e-06	0.142857	0	0.0563047	0	0	0	0	0.01174	2229823	1	0	13.0909	11.5455	0	7	23	21	8	5	chr9	34458202	34458261	60	-	CDS:268196	uc003zuj.3	203259	FAM219A	hg19_genes_cds
New_Longterm	CD4 naïve	chr9	34458206	34458206	1	12	76	Island	NA	NA	NA	NA	0.0320489	0	0.0320489	2.07207	9.55285e-06	0.142857	0	0.0563047	0	0	0	0	0.01174	2229823	1	0	13.0909	11.5455	0	7	23	21	8	5	chr9	34458202	34458261	60	-	CDS:268214	uc011lok.2	203259	FAM219A	hg19_genes_cds
New_Longterm	CD4 naïve	chr9	34458206	34458206	1	12	76	Island	NA	NA	NA	NA	0.0320489	0	0.0320489	2.07207	9.55285e-06	0.142857	0	0.0563047	0	0	0	0	0.01174	2229823	1	0	13.0909	11.5455	0	7	23	21	8	5	chr9	34458202	34458261	60	-	CDS:268226	uc022bgc.1	203259	FAM219A	hg19_genes_cds
New_Longterm	CD4 naïve	chr9	34458206	34458206	1	12	76	Island	NA	NA	NA	NA	0.0320489	0	0.0320489	2.07207	9.55285e-06	0.142857	0	0.0563047	0	0	0	0	0.01174	2229823	1	0	13.0909	11.5455	0	7	23	21	8	5	chr9	34458202	34458261	60	-	CDS:268232	uc022bgd.1	203259	FAM219A	hg19_genes_cds
New_Longterm	CD4 naïve	chr9	34458206	34458206	1	12	76	Island	NA	NA	NA	NA	0.0320489	0	0.0320489	2.07207	9.55285e-06	0.142857	0	0.0563047	0	0	0	0	0.01174	2229823	1	0	13.0909	11.5455	0	7	23	21	8	5	chr9	34458202	34458568	367	-	exon:333470	uc003zuj.3	203259	FAM219A	hg19_genes_exons
New_Longterm	CD4 naïve	chr9	34458206	34458206	1	12	76	Island	NA	NA	NA	NA	0.0320489	0	0.0320489	2.07207	9.55285e-06	0.142857	0	0.0563047	0	0	0	0	0.01174	2229823	1	0	13.0909	11.5455	0	7	23	21	8	5	chr9	34458202	34458568	367	-	exon:333488	uc011lok.2	203259	FAM219A	hg19_genes_exons
New_Longterm	CD4 naïve	chr9	34458206	34458206	1	12	76	Island	NA	NA	NA	NA	0.0320489	0	0.0320489	2.07207	9.55285e-06	0.142857	0	0.0563047	0	0	0	0	0.01174	2229823	1	0	13.0909	11.5455	0	7	23	21	8	5	chr9	34458202	34458568	367	-	exon:333500	uc022bgc.1	203259	FAM219A	hg19_genes_exons
New_Longterm	CD4 naïve	chr9	34458206	34458206	1	12	76	Island	NA	NA	NA	NA	0.0320489	0	0.0320489	2.07207	9.55285e-06	0.142857	0	0.0563047	0	0	0	0	0.01174	2229823	1	0	13.0909	11.5455	0	7	23	21	8	5	chr9	34458202	34458568	367	-	exon:333506	uc022bgd.1	203259	FAM219A	hg19_genes_exons
New_Longterm	CD4 naïve	chr9	34458206	34458206	1	12	76	Island	NA	NA	NA	NA	0.0320489	0	0.0320489	2.07207	9.55285e-06	0.142857	0	0.0563047	0	0	0	0	0.01174	2229823	1	0	13.0909	11.5455	0	7	23	21	8	5	chr9	34458202	34458568	367	-	firstexon:36169	uc003zuj.3	203259	FAM219A	hg19_genes_firstexons
New_Longterm	CD4 naïve	chr9	34458206	34458206	1	12	76	Island	NA	NA	NA	NA	0.0320489	0	0.0320489	2.07207	9.55285e-06	0.142857	0	0.0563047	0	0	0	0	0.01174	2229823	1	0	13.0909	11.5455	0	7	23	21	8	5	chr9	34458202	34458568	367	-	firstexon:36172	uc011lok.2	203259	FAM219A	hg19_genes_firstexons
New_Longterm	CD4 naïve	chr9	34458206	34458206	1	12	76	Island	NA	NA	NA	NA	0.0320489	0	0.0320489	2.07207	9.55285e-06	0.142857	0	0.0563047	0	0	0	0	0.01174	2229823	1	0	13.0909	11.5455	0	7	23	21	8	5	chr9	34458202	34458568	367	-	firstexon:36174	uc022bgc.1	203259	FAM219A	hg19_genes_firstexons
New_Longterm	CD4 naïve	chr9	34458206	34458206	1	12	76	Island	NA	NA	NA	NA	0.0320489	0	0.0320489	2.07207	9.55285e-06	0.142857	0	0.0563047	0	0	0	0	0.01174	2229823	1	0	13.0909	11.5455	0	7	23	21	8	5	chr9	34458202	34458568	367	-	firstexon:36175	uc022bgd.1	203259	FAM219A	hg19_genes_firstexons
New_Longterm	CD4 naïve	chr9	34458206	34458206	1	12	76	Island	NA	NA	NA	NA	0.0320489	0	0.0320489	2.07207	9.55285e-06	0.142857	0	0.0563047	0	0	0	0	0.01174	2229823	1	0	13.0909	11.5455	0	7	23	21	8	5	chr9	34405963	34458234	52272	-	intron:297297	uc003zuk.3	203259	FAM219A	hg19_genes_introns
New_Longterm	CD4 naïve	chr9	34458206	34458206	1	12	76	Island	NA	NA	NA	NA	0.0320489	0	0.0320489	2.07207	9.55285e-06	0.142857	0	0.0563047	0	0	0	0	0.01174	2229823	1	0	13.0909	11.5455	0	7	23	21	8	5	chr9	34405963	34458234	52272	-	intron:297302	uc003zul.3	203259	FAM219A	hg19_genes_introns
New_Longterm	CD4 naïve	chr9	34458206	34458206	1	12	76	Island	NA	NA	NA	NA	0.0320489	0	0.0320489	2.07207	9.55285e-06	0.142857	0	0.0563047	0	0	0	0	0.01174	2229823	1	0	13.0909	11.5455	0	7	23	21	8	5	chr9	34405963	34458234	52272	-	intron:297312	uc011lol.2	203259	FAM219A	hg19_genes_introns
New_Longterm	CD4 naïve	chr9	34458206	34458206	1	12	76	Island	NA	NA	NA	NA	0.0320489	0	0.0320489	2.07207	9.55285e-06	0.142857	0	0.0563047	0	0	0	0	0.01174	2229823	1	0	13.0909	11.5455	0	7	23	21	8	5	chr9	34458003	34458402	400	-	exonintronboundary:313432	uc003zuj.3	203259	FAM219A	hg19_genes_exonintronboundaries
New_Longterm	CD4 naïve	chr9	34458206	34458206	1	12	76	Island	NA	NA	NA	NA	0.0320489	0	0.0320489	2.07207	9.55285e-06	0.142857	0	0.0563047	0	0	0	0	0.01174	2229823	1	0	13.0909	11.5455	0	7	23	21	8	5	chr9	34458003	34458402	400	-	exonintronboundary:313433	uc011lok.2	203259	FAM219A	hg19_genes_exonintronboundaries
New_Longterm	CD4 naïve	chr9	34458206	34458206	1	12	76	Island	NA	NA	NA	NA	0.0320489	0	0.0320489	2.07207	9.55285e-06	0.142857	0	0.0563047	0	0	0	0	0.01174	2229823	1	0	13.0909	11.5455	0	7	23	21	8	5	chr9	34458003	34458402	400	-	exonintronboundary:313434	uc022bgc.1	203259	FAM219A	hg19_genes_exonintronboundaries
New_Longterm	CD4 naïve	chr9	34458206	34458206	1	12	76	Island	NA	NA	NA	NA	0.0320489	0	0.0320489	2.07207	9.55285e-06	0.142857	0	0.0563047	0	0	0	0	0.01174	2229823	1	0	13.0909	11.5455	0	7	23	21	8	5	chr9	34458003	34458402	400	-	exonintronboundary:313435	uc022bgd.1	203259	FAM219A	hg19_genes_exonintronboundaries
New_Longterm	CD4 naïve	chr9	34458206	34458206	1	12	76	Island	NA	NA	NA	NA	0.0320489	0	0.0320489	2.07207	9.55285e-06	0.142857	0	0.0563047	0	0	0	0	0.01174	2229823	1	0	13.0909	11.5455	0	7	23	21	8	5	chr9	34458036	34458435	400	-	exonintronboundary:313436	uc003zuk.3	203259	FAM219A	hg19_genes_exonintronboundaries
New_Longterm	CD4 naïve	chr9	34458206	34458206	1	12	76	Island	NA	NA	NA	NA	0.0320489	0	0.0320489	2.07207	9.55285e-06	0.142857	0	0.0563047	0	0	0	0	0.01174	2229823	1	0	13.0909	11.5455	0	7	23	21	8	5	chr9	34458036	34458435	400	-	exonintronboundary:313437	uc003zul.3	203259	FAM219A	hg19_genes_exonintronboundaries
New_Longterm	CD4 naïve	chr9	34458206	34458206	1	12	76	Island	NA	NA	NA	NA	0.0320489	0	0.0320489	2.07207	9.55285e-06	0.142857	0	0.0563047	0	0	0	0	0.01174	2229823	1	0	13.0909	11.5455	0	7	23	21	8	5	chr9	34458036	34458435	400	-	exonintronboundary:313438	uc011lol.2	203259	FAM219A	hg19_genes_exonintronboundaries
New_Longterm	CD4 naïve	chr9	34458206	34458206	1	12	76	Island	NA	NA	NA	NA	0.0320489	0	0.0320489	2.07207	9.55285e-06	0.142857	0	0.0563047	0	0	0	0	0.01174	2229823	1	0	13.0909	11.5455	0	7	23	21	8	5	chr9	34457376	34458892	1517	*	island:11601	NA	NA	NA	hg19_cpg_islands
New_Longterm	CD4 naïve	chr9	27707130	27707130	1	10	68	Open Sea	NA	NA	NA	NA	0.937359	0.868862	0.0684966	0.108274	9.64354e-06	1	0.826087	0.0661897	1	0.722222	0.0968643	0	0.0118451	2006950	0	0	20.4545	22.2727	7	11	39	68	10	11	chr9	27578865	27749859	170995	*	intergenic:7621	NA	NA	NA	hg19_genes_intergenic
New_Longterm	CD4 naïve	chr9	27707130	27707130	1	10	68	Open Sea	NA	NA	NA	NA	0.937359	0.868862	0.0684966	0.108274	9.64354e-06	1	0.826087	0.0661897	1	0.722222	0.0968643	0	0.0118451	2006950	0	0	20.4545	22.2727	7	11	39	68	10	11	chr9	27577988	29208171	1630184	*	inter:8701	NA	NA	NA	hg19_cpg_inter
New_Longterm	CD4 naïve	chr2	16154228	16154228	1	6	58	Island	NA	NA	NA	NA	0.32182	0.50186	-0.180039	-0.625346	9.76921e-06	0.923077	0	0.299392	0.9	0.3	0.174845	0	0.0119846	923380	1	0	11.3636	11.4545	0	3	23	20	6	8	chr2	16087130	16375470	288341	*	intergenic:1709	NA	NA	NA	hg19_genes_intergenic
New_Longterm	CD4 naïve	chr2	16154228	16154228	1	6	58	Island	NA	NA	NA	NA	0.32182	0.50186	-0.180039	-0.625346	9.76921e-06	0.923077	0	0.299392	0.9	0.3	0.174845	0	0.0119846	923380	1	0	11.3636	11.4545	0	3	23	20	6	8	chr2	16153945	16154419	475	*	island:2607	NA	NA	NA	hg19_cpg_islands
New_Longterm	CD4 naïve	chr12	66207188	66207188	1	8	58	Open Sea	NA	NA	NA	NA	0.932327	0.878233	0.0540941	0.0852897	9.77664e-06	1	0.789474	0.0662841	0.961538	0.782609	0.06564	0	0.0119892	2219979	0	0	20.3636	19.0909	7	12	33	30	10	11	chr12	66152812	66220622	67811	-	intron:397728	uc001sso.4	204010	RPSAP52	hg19_genes_introns
New_Longterm	CD4 naïve	chr12	66207188	66207188	1	8	58	Open Sea	NA	NA	NA	NA	0.932327	0.878233	0.0540941	0.0852897	9.77664e-06	1	0.789474	0.0662841	0.961538	0.782609	0.06564	0	0.0119892	2219979	0	0	20.3636	19.0909	7	12	33	30	10	11	chr12	66140401	66213627	73227	*	inter:11836	NA	NA	NA	hg19_cpg_inter
New_Longterm	CD4 naïve	chr18	11232	11232	1	4	53	Open Sea	NA	NA	NA	NA	0.839916	0.723279	0.116637	0.212959	9.78199e-06	1	0.4	0.218794	0.894737	0.222222	0.196461	0	0.0119925	1472459	0	0	19.1818	15.8182	4	6	41	29	10	8	chr18	1	102908	102908	*	intergenic:13388	NA	NA	NA	hg19_genes_intergenic
New_Longterm	CD4 naïve	chr18	11232	11232	1	4	53	Open Sea	NA	NA	NA	NA	0.839916	0.723279	0.116637	0.212959	9.78199e-06	1	0.4	0.218794	0.894737	0.222222	0.196461	0	0.0119925	1472459	0	0	19.1818	15.8182	4	6	41	29	10	8	chr18	9709	11708	2000	*	shore:39568	NA	NA	NA	hg19_cpg_shores
New_Longterm	CD4 naïve	chr4	185942484	185942484	1	18	79	Island	NA	NA	NA	NA	0.126038	0.154858	-0.0288196	-0.27721	9.86814e-06	0.5	0	0.157675	0.448276	0	0.138395	0	0.0120949	2369573	0	0	11.7273	14.1818	4	6	16	29	8	9	chr4	185941959	185968049	26091	*	intergenic:4357	NA	NA	NA	hg19_genes_intergenic
New_Longterm	CD4 naïve	chr4	185942484	185942484	1	18	79	Island	NA	NA	NA	NA	0.126038	0.154858	-0.0288196	-0.27721	9.86814e-06	0.5	0	0.157675	0.448276	0	0.138395	0	0.0120949	2369573	0	0	11.7273	14.1818	4	6	16	29	8	9	chr4	185939223	185942747	3525	*	island:6296	NA	NA	NA	hg19_cpg_islands
New_Longterm	CD4 naïve	chr13	110950814	110950814	1	4	42	Open Sea	NA	NA	NA	NA	0.0973481	0.156443	-0.0590945	-0.632728	1.00338e-05	0.333333	0	0.111995	0.583333	0	0.160307	0	0.0122913	1396148	0	0	16	21.2727	2	8	35	36	8	10	chr13	110950676	110951614	939	*	enhancer:17035	NA	NA	NA	hg19_enhancers_fantom
New_Longterm	CD4 naïve	chr13	110950814	110950814	1	4	42	Open Sea	NA	NA	NA	NA	0.0973481	0.156443	-0.0590945	-0.632728	1.00338e-05	0.333333	0	0.111995	0.583333	0	0.160307	0	0.0122913	1396148	0	0	16	21.2727	2	8	35	36	8	10	chr13	110895082	110959290	64209	-	intron:415819	uc001vqw.4	1282	COL4A1	hg19_genes_introns
New_Longterm	CD4 naïve	chr13	110950814	110950814	1	4	42	Open Sea	NA	NA	NA	NA	0.0973481	0.156443	-0.0590945	-0.632728	1.00338e-05	0.333333	0	0.111995	0.583333	0	0.160307	0	0.0122913	1396148	0	0	16	21.2727	2	8	35	36	8	10	chr13	110922726	110954891	32166	*	inter:12613	NA	NA	NA	hg19_cpg_inter
New_Longterm	CD4 naïve	chr9	86346454	86346454	1	6	55	Open Sea	NA	NA	NA	NA	0.786631	0.730876	0.0557544	0.104678	1.00516e-05	1	0.6	0.146935	0.882353	0.5	0.124418	0	0.0123098	2039447	0	0	10.3636	12.5455	2	4	22	17	5	10	chr9	86328294	86354335	26042	*	intergenic:7824	NA	NA	NA	hg19_genes_intergenic
New_Longterm	CD4 naïve	chr9	86346454	86346454	1	6	55	Open Sea	NA	NA	NA	NA	0.786631	0.730876	0.0557544	0.104678	1.00516e-05	1	0.6	0.146935	0.882353	0.5	0.124418	0	0.0123098	2039447	0	0	10.3636	12.5455	2	4	22	17	5	10	chr9	86327216	86427954	100739	*	inter:8927	NA	NA	NA	hg19_cpg_inter
New_Longterm	CD4 naïve	chr1	29424808	29424808	1	6	65	Open Sea	NA	NA	NA	NA	0.831288	0.747345	0.0839435	0.15165	1.02889e-05	1	0.642857	0.112323	0.941176	0.428571	0.153655	0	0.0125768	1722697	0	0	10.6364	10.2727	3	7	15	17	8	6	chr1	29424448	29435847	11400	+	intron:6400	uc001brg.2	2035	EPB41	hg19_genes_introns
New_Longterm	CD4 naïve	chr1	29424808	29424808	1	6	65	Open Sea	NA	NA	NA	NA	0.831288	0.747345	0.0839435	0.15165	1.02889e-05	1	0.642857	0.112323	0.941176	0.428571	0.153655	0	0.0125768	1722697	0	0	10.6364	10.2727	3	7	15	17	8	6	chr1	29424448	29438879	14432	+	intron:6419	uc001brh.2	2035	EPB41	hg19_genes_introns
New_Longterm	CD4 naïve	chr1	29424808	29424808	1	6	65	Open Sea	NA	NA	NA	NA	0.831288	0.747345	0.0839435	0.15165	1.02889e-05	1	0.642857	0.112323	0.941176	0.428571	0.153655	0	0.0125768	1722697	0	0	10.6364	10.2727	3	7	15	17	8	6	chr1	29424448	29435847	11400	+	intron:6434	uc001bri.2	2035	EPB41	hg19_genes_introns
New_Longterm	CD4 naïve	chr1	29424808	29424808	1	6	65	Open Sea	NA	NA	NA	NA	0.831288	0.747345	0.0839435	0.15165	1.02889e-05	1	0.642857	0.112323	0.941176	0.428571	0.153655	0	0.0125768	1722697	0	0	10.6364	10.2727	3	7	15	17	8	6	chr1	29424448	29435847	11400	+	intron:6451	uc001brj.2	2035	EPB41	hg19_genes_introns
New_Longterm	CD4 naïve	chr1	29424808	29424808	1	6	65	Open Sea	NA	NA	NA	NA	0.831288	0.747345	0.0839435	0.15165	1.02889e-05	1	0.642857	0.112323	0.941176	0.428571	0.153655	0	0.0125768	1722697	0	0	10.6364	10.2727	3	7	15	17	8	6	chr1	29424448	29435847	11400	+	intron:6471	uc001brm.2	2035	EPB41	hg19_genes_introns
New_Longterm	CD4 naïve	chr1	29424808	29424808	1	6	65	Open Sea	NA	NA	NA	NA	0.831288	0.747345	0.0839435	0.15165	1.02889e-05	1	0.642857	0.112323	0.941176	0.428571	0.153655	0	0.0125768	1722697	0	0	10.6364	10.2727	3	7	15	17	8	6	chr1	29424448	29435847	11400	+	intron:6513	uc001brl.2	2035	EPB41	hg19_genes_introns
New_Longterm	CD4 naïve	chr1	29424808	29424808	1	6	65	Open Sea	NA	NA	NA	NA	0.831288	0.747345	0.0839435	0.15165	1.02889e-05	1	0.642857	0.112323	0.941176	0.428571	0.153655	0	0.0125768	1722697	0	0	10.6364	10.2727	3	7	15	17	8	6	chr1	29424448	29435847	11400	+	intron:6529	uc021okg.1	2035	EPB41	hg19_genes_introns
New_Longterm	CD4 naïve	chr1	29424808	29424808	1	6	65	Open Sea	NA	NA	NA	NA	0.831288	0.747345	0.0839435	0.15165	1.02889e-05	1	0.642857	0.112323	0.941176	0.428571	0.153655	0	0.0125768	1722697	0	0	10.6364	10.2727	3	7	15	17	8	6	chr1	29391671	29435847	44177	+	intron:6543	uc009vtl.2	2035	EPB41	hg19_genes_introns
New_Longterm	CD4 naïve	chr1	29424808	29424808	1	6	65	Open Sea	NA	NA	NA	NA	0.831288	0.747345	0.0839435	0.15165	1.02889e-05	1	0.642857	0.112323	0.941176	0.428571	0.153655	0	0.0125768	1722697	0	0	10.6364	10.2727	3	7	15	17	8	6	chr1	29424448	29435847	11400	+	intron:6557	uc009vtm.2	2035	EPB41	hg19_genes_introns
New_Longterm	CD4 naïve	chr1	29424808	29424808	1	6	65	Open Sea	NA	NA	NA	NA	0.831288	0.747345	0.0839435	0.15165	1.02889e-05	1	0.642857	0.112323	0.941176	0.428571	0.153655	0	0.0125768	1722697	0	0	10.6364	10.2727	3	7	15	17	8	6	chr1	29424448	29435847	11400	+	intron:6562	uc009vtn.2	2035	EPB41	hg19_genes_introns
New_Longterm	CD4 naïve	chr1	29424808	29424808	1	6	65	Open Sea	NA	NA	NA	NA	0.831288	0.747345	0.0839435	0.15165	1.02889e-05	1	0.642857	0.112323	0.941176	0.428571	0.153655	0	0.0125768	1722697	0	0	10.6364	10.2727	3	7	15	17	8	6	chr1	29245970	29443699	197730	*	inter:493	NA	NA	NA	hg19_cpg_inter
New_Longterm	CD4 naïve	chr5	126111691	126111691	1	7	54	Shore	NA	NA	NA	NA	0.828689	0.718352	0.110337	0.2035	1.03837e-05	1	0.642857	0.146275	0.935484	0.48	0.114842	0	0.0126859	1502305	0	0	23.2727	28.1818	5	20	35	43	10	11	chr5	126111315	126112314	1000	+	promoter:21175	uc003kud.2	4001	LMNB1	hg19_genes_promoters
New_Longterm	CD4 naïve	chr5	126111691	126111691	1	7	54	Shore	NA	NA	NA	NA	0.828689	0.718352	0.110337	0.2035	1.03837e-05	1	0.642857	0.146275	0.935484	0.48	0.114842	0	0.0126859	1502305	0	0	23.2727	28.1818	5	20	35	43	10	11	chr5	126111315	126112314	1000	+	promoter:21176	uc010jdb.2	4001	LMNB1	hg19_genes_promoters
New_Longterm	CD4 naïve	chr5	126111691	126111691	1	7	54	Shore	NA	NA	NA	NA	0.828689	0.718352	0.110337	0.2035	1.03837e-05	1	0.642857	0.146275	0.935484	0.48	0.114842	0	0.0126859	1502305	0	0	23.2727	28.1818	5	20	35	43	10	11	chr5	126107845	126111844	4000	+	1to5kb:21177	uc011cxb.2	4001	LMNB1	hg19_genes_1to5kb
New_Longterm	CD4 naïve	chr5	126111691	126111691	1	7	54	Shore	NA	NA	NA	NA	0.828689	0.718352	0.110337	0.2035	1.03837e-05	1	0.642857	0.146275	0.935484	0.48	0.114842	0	0.0126859	1502305	0	0	23.2727	28.1818	5	20	35	43	10	11	chr5	126110230	126112229	2000	*	shore:12802	NA	NA	NA	hg19_cpg_shores
New_Longterm	CD4 naïve	chr15	29910366	29910366	1	5	54	Open Sea	NA	NA	NA	NA	0.992733	0.876029	0.116704	0.178512	1.04249e-05	1	0.954545	0.0163532	0.956522	0.555556	0.115133	0	0.0127328	1598310	0	0	17.9091	21	1	9	29	34	10	10	chr15	29867928	29962193	94266	*	intergenic:11556	NA	NA	NA	hg19_genes_intergenic
New_Longterm	CD4 naïve	chr15	29910366	29910366	1	5	54	Open Sea	NA	NA	NA	NA	0.992733	0.876029	0.116704	0.178512	1.04249e-05	1	0.954545	0.0163532	0.956522	0.555556	0.115133	0	0.0127328	1598310	0	0	17.9091	21	1	9	29	34	10	10	chr15	29867650	29963209	95560	*	inter:13398	NA	NA	NA	hg19_cpg_inter
New_Longterm	CD4 naïve	chr9	138035273	138035273	1	3	55	Open Sea	NA	NA	NA	NA	0.94833	0.848524	0.0998061	0.158664	1.05376e-05	1	0.78125	0.0649497	0.967742	0.289474	0.19695	0	0.0128669	1690006	0	0	26.6364	27.0909	12	15	52	38	11	11	chr9	138013031	138068454	55424	*	intergenic:8164	NA	NA	NA	hg19_genes_intergenic
New_Longterm	CD4 naïve	chr9	138035273	138035273	1	3	55	Open Sea	NA	NA	NA	NA	0.94833	0.848524	0.0998061	0.158664	1.05376e-05	1	0.78125	0.0649497	0.967742	0.289474	0.19695	0	0.0128669	1690006	0	0	26.6364	27.0909	12	15	52	38	11	11	chr9	138028165	138064090	35926	*	inter:9414	NA	NA	NA	hg19_cpg_inter
New_Longterm	CD4 naïve	chr6	110720746	110720746	1	8	73	Open Sea	NA	NA	NA	NA	0.859994	0.868656	-0.0086621	-0.0142932	1.07042e-05	1	0.571429	0.137333	0.95	0.6	0.0996103	0	0.013053	3657912	0	0	12.0909	14.0909	1	6	25	20	7	9	chr6	110644076	110729536	85461	-	intron:227030	uc003pub.2	728464	METTL24	hg19_genes_introns
New_Longterm	CD4 naïve	chr6	110720746	110720746	1	8	73	Open Sea	NA	NA	NA	NA	0.859994	0.868656	-0.0086621	-0.0142932	1.07042e-05	1	0.571429	0.137333	0.95	0.6	0.0996103	0	0.013053	3657912	0	0	12.0909	14.0909	1	6	25	20	7	9	chr6	110714546	110725976	11431	-	intron:227032	uc003puc.3	8528	DDO	hg19_genes_introns
New_Longterm	CD4 naïve	chr6	110720746	110720746	1	8	73	Open Sea	NA	NA	NA	NA	0.859994	0.868656	-0.0086621	-0.0142932	1.07042e-05	1	0.571429	0.137333	0.95	0.6	0.0996103	0	0.013053	3657912	0	0	12.0909	14.0909	1	6	25	20	7	9	chr6	110714546	110729536	14991	-	intron:227036	uc003pud.3	8528	DDO	hg19_genes_introns
New_Longterm	CD4 naïve	chr6	110720746	110720746	1	8	73	Open Sea	NA	NA	NA	NA	0.859994	0.868656	-0.0086621	-0.0142932	1.07042e-05	1	0.571429	0.137333	0.95	0.6	0.0996103	0	0.013053	3657912	0	0	12.0909	14.0909	1	6	25	20	7	9	chr6	110719060	110721059	2000	*	shore:15473	NA	NA	NA	hg19_cpg_shores
New_Longterm	CD4 naïve	chr9	17539533	17539533	1	2	55	Open Sea	NA	NA	NA	NA	0.885111	0.742561	0.14255	0.250259	1.07383e-05	1	0.642857	0.123066	0.888889	0.416667	0.159457	0	0.0130875	1366295	0	0	16.7273	17	8	8	32	30	7	8	chr9	17503918	17573952	70035	*	intergenic:7573	NA	NA	NA	hg19_genes_intergenic
New_Longterm	CD4 naïve	chr9	17539533	17539533	1	2	55	Open Sea	NA	NA	NA	NA	0.885111	0.742561	0.14255	0.250259	1.07383e-05	1	0.642857	0.123066	0.888889	0.416667	0.159457	0	0.0130875	1366295	0	0	16.7273	17	8	8	32	30	7	8	chr9	17139707	17574721	435015	*	inter:8667	NA	NA	NA	hg19_cpg_inter
New_Longterm	CD4 naïve	chr11	114485305	114485305	1	3	47	Open Sea	NA	NA	NA	NA	0.94207	1	-0.0579297	-0.0852153	1.07922e-05	1	0.666667	0.111339	1	1	0	0	0.0131462	2220621	2	0	12.1818	18.0909	0	11	37	38	7	11	chr11	114471485	114544199	72715	*	intergenic:9671	NA	NA	NA	hg19_genes_intergenic
New_Longterm	CD4 naïve	chr11	114485305	114485305	1	3	47	Open Sea	NA	NA	NA	NA	0.94207	1	-0.0579297	-0.0852153	1.07922e-05	1	0.666667	0.111339	1	1	0	0	0.0131462	2220621	2	0	12.1818	18.0909	0	11	37	38	7	11	chr11	114314587	114827755	513169	*	inter:11217	NA	NA	NA	hg19_cpg_inter
New_Longterm	CD4 naïve	chr22	38828833	38828833	1	3	49	Open Sea	NA	NA	NA	NA	0.933749	0.891204	0.0425444	0.0665486	1.08041e-05	1	0.795455	0.0669088	0.97561	0.818182	0.0517706	0	0.0131572	2449697	0	0	30.9091	34.5455	19	22	44	57	11	11	chr22	38825138	38829137	4000	-	1to5kb:75047	uc021wpp.1	NA	NA	hg19_genes_1to5kb
New_Longterm	CD4 naïve	chr22	38828833	38828833	1	3	49	Open Sea	NA	NA	NA	NA	0.933749	0.891204	0.0425444	0.0665486	1.08041e-05	1	0.795455	0.0669088	0.97561	0.818182	0.0517706	0	0.0131572	2449697	0	0	30.9091	34.5455	19	22	44	57	11	11	chr22	38824177	38839975	15799	-	intron:602459	uc003avs.1	3761	KCNJ4	hg19_genes_introns
New_Longterm	CD4 naïve	chr22	38828833	38828833	1	3	49	Open Sea	NA	NA	NA	NA	0.933749	0.891204	0.0425444	0.0665486	1.08041e-05	1	0.795455	0.0669088	0.97561	0.818182	0.0517706	0	0.0131572	2449697	0	0	30.9091	34.5455	19	22	44	57	11	11	chr22	38824177	38850985	26809	-	intron:602460	uc003avt.2	3761	KCNJ4	hg19_genes_introns
New_Longterm	CD4 naïve	chr22	38828833	38828833	1	3	49	Open Sea	NA	NA	NA	NA	0.933749	0.891204	0.0425444	0.0665486	1.08041e-05	1	0.795455	0.0669088	0.97561	0.818182	0.0517706	0	0.0131572	2449697	0	0	30.9091	34.5455	19	22	44	57	11	11	chr22	38828194	38846766	18573	*	inter:18849	NA	NA	NA	hg19_cpg_inter
New_Longterm	CD4 naïve	chr19	830783	830783	1	8	71	Open Sea	NA	NA	NA	NA	0.904353	0.76924	0.135112	0.230682	1.08166e-05	1	0.684211	0.112114	0.88	0.590909	0.108027	0	0.0131688	1414969	1	1	13.7273	21.8182	0	0	28	36	8	10	chr19	830708	830941	234	+	CDS:479448	uc002lpz.1	566	AZU1	hg19_genes_cds
New_Longterm	CD4 naïve	chr19	830783	830783	1	8	71	Open Sea	NA	NA	NA	NA	0.904353	0.76924	0.135112	0.230682	1.08166e-05	1	0.684211	0.112114	0.88	0.590909	0.108027	0	0.0131688	1414969	1	1	13.7273	21.8182	0	0	28	36	8	10	chr19	830708	830941	234	+	exon:601618	uc002lpz.1	566	AZU1	hg19_genes_exons
New_Longterm	CD4 naïve	chr19	830783	830783	1	8	71	Open Sea	NA	NA	NA	NA	0.904353	0.76924	0.135112	0.230682	1.08166e-05	1	0.684211	0.112114	0.88	0.590909	0.108027	0	0.0131688	1414969	1	1	13.7273	21.8182	0	0	28	36	8	10	chr19	830508	830907	400	+	intronexonboundary:560647	uc002lpz.1	566	AZU1	hg19_genes_intronexonboundaries
New_Longterm	CD4 naïve	chr19	830783	830783	1	8	71	Open Sea	NA	NA	NA	NA	0.904353	0.76924	0.135112	0.230682	1.08166e-05	1	0.684211	0.112114	0.88	0.590909	0.108027	0	0.0131688	1414969	1	1	13.7273	21.8182	0	0	28	36	8	10	chr19	830741	831140	400	+	exonintronboundary:563928	uc002lpz.1	566	AZU1	hg19_genes_exonintronboundaries
New_Longterm	CD4 naïve	chr19	830783	830783	1	8	71	Open Sea	NA	NA	NA	NA	0.904353	0.76924	0.135112	0.230682	1.08166e-05	1	0.684211	0.112114	0.88	0.590909	0.108027	0	0.0131688	1414969	1	1	13.7273	21.8182	0	0	28	36	8	10	chr19	826670	831272	4603	*	inter:16405	NA	NA	NA	hg19_cpg_inter
New_Longterm	CD4 naïve	chr4	132673651	132673651	1	6	61	Open Sea	NA	NA	NA	NA	0.92145	0.787412	0.134038	0.224152	1.08717e-05	1	0.64	0.139786	0.975	0.5	0.150038	0	0.0132288	1432272	0	1	18.6364	27.2727	1	0	30	60	9	10	chr4	132651167	134015015	1363849	*	intergenic:4176	NA	NA	NA	hg19_genes_intergenic
New_Longterm	CD4 naïve	chr4	132673651	132673651	1	6	61	Open Sea	NA	NA	NA	NA	0.92145	0.787412	0.134038	0.224152	1.08717e-05	1	0.64	0.139786	0.975	0.5	0.150038	0	0.0132288	1432272	0	1	18.6364	27.2727	1	0	30	60	9	10	chr4	132672095	132674246	2152	*	shore:11229	NA	NA	NA	hg19_cpg_shores
New_Longterm	CD4 naïve	chr1	33098906	33098906	1	2	50	Open Sea	NA	NA	NA	NA	0.977693	1	-0.0223066	-0.0322202	1.10087e-05	1	0.869565	0.0426972	1	1	0	0	0.0133848	3106066	1	0	25.1818	30.4545	0	16	51	59	10	11	chr1	33065952	33116033	50082	-	intron:40718	uc001bvo.1	339487	ZBTB8OS	hg19_genes_introns
New_Longterm	CD4 naïve	chr1	33098906	33098906	1	2	50	Open Sea	NA	NA	NA	NA	0.977693	1	-0.0223066	-0.0322202	1.10087e-05	1	0.869565	0.0426972	1	1	0	0	0.0133848	3106066	1	0	25.1818	30.4545	0	16	51	59	10	11	chr1	33097481	33099245	1765	-	intron:40721	uc001bvp.3	339487	ZBTB8OS	hg19_genes_introns
New_Longterm	CD4 naïve	chr1	33098906	33098906	1	2	50	Open Sea	NA	NA	NA	NA	0.977693	1	-0.0223066	-0.0322202	1.10087e-05	1	0.869565	0.0426972	1	1	0	0	0.0133848	3106066	1	0	25.1818	30.4545	0	16	51	59	10	11	chr1	33093146	33099245	6100	-	intron:40726	uc001bvq.3	339487	ZBTB8OS	hg19_genes_introns
New_Longterm	CD4 naïve	chr1	33098906	33098906	1	2	50	Open Sea	NA	NA	NA	NA	0.977693	1	-0.0223066	-0.0322202	1.10087e-05	1	0.869565	0.0426972	1	1	0	0	0.0133848	3106066	1	0	25.1818	30.4545	0	16	51	59	10	11	chr1	33009740	33112543	102804	*	inter:536	NA	NA	NA	hg19_cpg_inter
New_Longterm	CD4 naïve	chr10	63425538	63425538	1	8	63	Open Sea	NA	NA	NA	NA	0.887487	0.797442	0.0900451	0.152533	1.10858e-05	1	0.625	0.108857	0.866667	0.642857	0.068188	0	0.0134639	1718659	0	0	16.9091	17.7273	6	8	27	27	9	10	chr10	63422924	63440900	17977	+	intron:312524	uc010qik.2	219621	CABCOCO1	hg19_genes_introns
New_Longterm	CD4 naïve	chr10	63425538	63425538	1	8	63	Open Sea	NA	NA	NA	NA	0.887487	0.797442	0.0900451	0.152533	1.10858e-05	1	0.625	0.108857	0.866667	0.642857	0.068188	0	0.0134639	1718659	0	0	16.9091	17.7273	6	8	27	27	9	10	chr10	63425106	63427105	2000	*	shelf:20704	NA	NA	NA	hg19_cpg_shelves
New_Longterm	CD4 naïve	chr12	116709382	116709382	1	8	67	Open Sea	NA	NA	NA	NA	0.8994	0.888983	0.0104169	0.016621	1.10885e-05	1	0.571429	0.131421	0.95	0.769231	0.0660816	0	0.0134639	3572002	0	0	14.7273	14.7273	7	10	33	20	9	11	chr12	116675511	116714864	39354	-	intron:402457	uc001tvw.3	23389	MED13L	hg19_genes_introns
New_Longterm	CD4 naïve	chr12	116709382	116709382	1	8	67	Open Sea	NA	NA	NA	NA	0.8994	0.888983	0.0104169	0.016621	1.10885e-05	1	0.571429	0.131421	0.95	0.769231	0.0660816	0	0.0134639	3572002	0	0	14.7273	14.7273	7	10	33	20	9	11	chr12	116359188	116942195	583008	*	inter:12059	NA	NA	NA	hg19_cpg_inter
New_Longterm	CD4 naïve	chr14	84519245	84519245	1	1	34	Open Sea	NA	NA	NA	NA	0.358805	0.395328	-0.0365235	-0.136234	1.13875e-05	0.714286	0	0.305843	0.625	0.222222	0.133478	0	0.0138012	2052981	2	0	12.4545	17	0	5	35	36	6	9	chr14	82457670	85646933	3189264	*	intergenic:11336	NA	NA	NA	hg19_genes_intergenic
New_Longterm	CD4 naïve	chr14	84519245	84519245	1	1	34	Open Sea	NA	NA	NA	NA	0.358805	0.395328	-0.0365235	-0.136234	1.13875e-05	0.714286	0	0.305843	0.625	0.222222	0.133478	0	0.0138012	2052981	2	0	12.4545	17	0	5	35	36	6	9	chr14	82004435	85992494	3988060	*	inter:13093	NA	NA	NA	hg19_cpg_inter
New_Longterm	CD4 naïve	chr3	126859513	126859513	1	3	67	Open Sea	NA	NA	NA	NA	0.884028	0.795778	0.0882501	0.149938	1.1652e-05	1	0.5625	0.138851	0.928571	0.692308	0.0795478	0	0.0141031	1739272	1	0	13.4545	11.1818	0	6	22	15	9	8	chr3	126756236	126906973	150738	*	intergenic:3286	NA	NA	NA	hg19_genes_intergenic
New_Longterm	CD4 naïve	chr3	126859513	126859513	1	3	67	Open Sea	NA	NA	NA	NA	0.884028	0.795778	0.0882501	0.149938	1.1652e-05	1	0.5625	0.138851	0.928571	0.692308	0.0795478	0	0.0141031	1739272	1	0	13.4545	11.1818	0	6	22	15	9	8	chr3	126858849	127052836	193988	*	inter:3782	NA	NA	NA	hg19_cpg_inter
New_Longterm	CD4 naïve	chr6	152555587	152555587	1	2	49	Open Sea	NA	NA	NA	NA	0.178355	0.33778	-0.159425	-0.884722	1.17501e-05	0.5	0	0.182234	0.533333	0.1	0.152119	0	0.0142105	768990	0	0	10.2727	10.5455	4	4	18	15	7	8	chr6	152555099	152555802	704	-	intron:230329	uc003qos.4	23345	SYNE1	hg19_genes_introns
New_Longterm	CD4 naïve	chr6	152555587	152555587	1	2	49	Open Sea	NA	NA	NA	NA	0.178355	0.33778	-0.159425	-0.884722	1.17501e-05	0.5	0	0.182234	0.533333	0.1	0.152119	0	0.0142105	768990	0	0	10.2727	10.5455	4	4	18	15	7	8	chr6	152555099	152555802	704	-	intron:230390	uc003qot.4	23345	SYNE1	hg19_genes_introns
New_Longterm	CD4 naïve	chr6	152555587	152555587	1	2	49	Open Sea	NA	NA	NA	NA	0.178355	0.33778	-0.159425	-0.884722	1.17501e-05	0.5	0	0.182234	0.533333	0.1	0.152119	0	0.0142105	768990	0	0	10.2727	10.5455	4	4	18	15	7	8	chr6	152555099	152555802	704	-	intron:230534	uc003qou.4	23345	SYNE1	hg19_genes_introns
New_Longterm	CD4 naïve	chr6	152555587	152555587	1	2	49	Open Sea	NA	NA	NA	NA	0.178355	0.33778	-0.159425	-0.884722	1.17501e-05	0.5	0	0.182234	0.533333	0.1	0.152119	0	0.0142105	768990	0	0	10.2727	10.5455	4	4	18	15	7	8	chr6	152133772	152619279	485508	*	inter:6587	NA	NA	NA	hg19_cpg_inter
New_Longterm	CD4 naïve	chr7	55470501	55470501	1	10	73	Open Sea	NA	NA	NA	NA	0.928348	0.777805	0.150543	0.252285	1.2049e-05	1	0.8	0.0687499	0.9375	0.666667	0.0929985	0	0.0145603	1362028	0	0	15.2727	13.2727	8	7	23	22	8	9	chr7	55469014	55479599	10586	+	intron:236693	uc003tqp.3	55915	LANCL2	hg19_genes_introns
New_Longterm	CD4 naïve	chr7	55470501	55470501	1	10	73	Open Sea	NA	NA	NA	NA	0.928348	0.777805	0.150543	0.252285	1.2049e-05	1	0.8	0.0687499	0.9375	0.666667	0.0929985	0	0.0145603	1362028	0	0	15.2727	13.2727	8	7	23	22	8	9	chr7	55438272	55512871	74600	*	inter:7148	NA	NA	NA	hg19_cpg_inter
New_Longterm	CD4 naïve	chr6	150306834	150306834	1	1	50	Open Sea	NA	NA	NA	NA	0.213643	0.335299	-0.121656	-0.626647	1.2101e-05	0.625	0	0.219528	0.833333	0.153846	0.213864	0	0.0146076	922508	0	0	10.2727	13.0909	2	6	16	19	6	9	chr6	150294847	150319154	24308	*	intergenic:5969	NA	NA	NA	hg19_genes_intergenic
New_Longterm	CD4 naïve	chr6	150306834	150306834	1	1	50	Open Sea	NA	NA	NA	NA	0.213643	0.335299	-0.121656	-0.626647	1.2101e-05	0.625	0	0.219528	0.833333	0.153846	0.213864	0	0.0146076	922508	0	0	10.2727	13.0909	2	6	16	19	6	9	chr6	150290516	150307256	16741	*	inter:6570	NA	NA	NA	hg19_cpg_inter
New_Longterm	CD4 naïve	chr10	50605324	50605324	1	10	69	Island	NA	NA	NA	NA	0.0942701	0.168648	-0.0743779	-0.776794	1.21936e-05	0.409091	0	0.140905	0.333333	0	0.110843	0	0.0147117	1098503	0	0	18.0909	16.6364	10	6	27	28	11	10	chr10	50605063	50609062	4000	-	1to5kb:39789	uc021pqd.2	644168	DRGX	hg19_genes_1to5kb
New_Longterm	CD4 naïve	chr10	50605324	50605324	1	10	69	Island	NA	NA	NA	NA	0.0942701	0.168648	-0.0743779	-0.776794	1.21936e-05	0.409091	0	0.140905	0.333333	0	0.110843	0	0.0147117	1098503	0	0	18.0909	16.6364	10	6	27	28	11	10	chr10	50602990	50606783	3794	*	island:13026	NA	NA	NA	hg19_cpg_islands
New_Longterm	CD4 naïve	chr9	133315936	133315936	1	4	52	Shelf	NA	NA	NA	NA	0.823997	0.673916	0.150081	0.286224	1.22462e-05	1	0.625	0.126237	0.818182	0.375	0.14448	0	0.0147712	1285291	0	0	10.8182	11.6364	3	4	17	26	7	7	chr9	133315094	133319093	4000	+	1to5kb:35569	uc004bzm.3	445	ASS1	hg19_genes_1to5kb
New_Longterm	CD4 naïve	chr9	133315936	133315936	1	4	52	Shelf	NA	NA	NA	NA	0.823997	0.673916	0.150081	0.286224	1.22462e-05	1	0.625	0.126237	0.818182	0.375	0.14448	0	0.0147712	1285291	0	0	10.8182	11.6364	3	4	17	26	7	7	chr9	133315094	133319093	4000	+	1to5kb:35570	uc004bzn.3	445	ASS1	hg19_genes_1to5kb
New_Longterm	CD4 naïve	chr9	133315936	133315936	1	4	52	Shelf	NA	NA	NA	NA	0.823997	0.673916	0.150081	0.286224	1.22462e-05	1	0.625	0.126237	0.818182	0.375	0.14448	0	0.0147712	1285291	0	0	10.8182	11.6364	3	4	17	26	7	7	chr9	133315094	133319093	4000	+	1to5kb:35571	uc010mza.3	445	ASS1	hg19_genes_1to5kb
New_Longterm	CD4 naïve	chr9	133315936	133315936	1	4	52	Shelf	NA	NA	NA	NA	0.823997	0.673916	0.150081	0.286224	1.22462e-05	1	0.625	0.126237	0.818182	0.375	0.14448	0	0.0147712	1285291	0	0	10.8182	11.6364	3	4	17	26	7	7	chr9	133315865	133317864	2000	*	shelf:19559	NA	NA	NA	hg19_cpg_shelves
New_Longterm	CD4 naïve	chr5	31779671	31779671	1	7	54	Open Sea	NA	NA	NA	NA	0.846539	0.77388	0.0726591	0.127886	1.22837e-05	1	0.642857	0.128649	0.857143	0.571429	0.0768342	0	0.0148125	1864859	0	0	12.0909	11.1818	3	6	19	20	8	7	chr5	31639545	31798995	159451	+	intron:175709	uc003jhl.3	23037	PDZD2	hg19_genes_introns
New_Longterm	CD4 naïve	chr5	31779671	31779671	1	7	54	Open Sea	NA	NA	NA	NA	0.846539	0.77388	0.0726591	0.127886	1.22837e-05	1	0.642857	0.128649	0.857143	0.571429	0.0768342	0	0.0148125	1864859	0	0	12.0909	11.1818	3	6	19	20	8	7	chr5	31644105	31851003	206899	*	inter:5056	NA	NA	NA	hg19_cpg_inter
New_Longterm	CD4 naïve	chr22	24111464	24111464	1	2	60	Shelf	NA	NA	NA	NA	0.923336	1	-0.0766636	-0.113886	1.2576e-05	1	0.444444	0.172961	1	1	0	0	0.015129	1963725	1	0	16.7273	19.2727	0	9	36	32	8	10	chr22	24110036	24114035	4000	+	1to5kb:73711	uc002zxx.3	4320	MMP11	hg19_genes_1to5kb
New_Longterm	CD4 naïve	chr22	24111464	24111464	1	2	60	Shelf	NA	NA	NA	NA	0.923336	1	-0.0766636	-0.113886	1.2576e-05	1	0.444444	0.172961	1	1	0	0	0.015129	1963725	1	0	16.7273	19.2727	0	9	36	32	8	10	chr22	24110036	24114035	4000	+	1to5kb:73712	uc002zxy.3	4320	MMP11	hg19_genes_1to5kb
New_Longterm	CD4 naïve	chr22	24111464	24111464	1	2	60	Shelf	NA	NA	NA	NA	0.923336	1	-0.0766636	-0.113886	1.2576e-05	1	0.444444	0.172961	1	1	0	0	0.015129	1963725	1	0	16.7273	19.2727	0	9	36	32	8	10	chr22	24111142	24115141	4000	-	1to5kb:74655	uc002zxw.3	400916	CHCHD10	hg19_genes_1to5kb
New_Longterm	CD4 naïve	chr22	24111464	24111464	1	2	60	Shelf	NA	NA	NA	NA	0.923336	1	-0.0766636	-0.113886	1.2576e-05	1	0.444444	0.172961	1	1	0	0	0.015129	1963725	1	0	16.7273	19.2727	0	9	36	32	8	10	chr22	24110996	24114875	3880	*	shore:47204	NA	NA	NA	hg19_cpg_shores
New_Longterm	CD4 naïve	chr19	1323814	1323814	1	6	49	Open Sea	NA	NA	NA	NA	0.972639	1	-0.0273611	-0.0396221	1.32497e-05	1	0.888889	0.0456626	1	1	0	0	0.0158891	2932027	1	0	11.0909	12	0	5	20	20	7	7	chr19	1301430	1349975	48546	*	intergenic:13695	NA	NA	NA	hg19_genes_intergenic
New_Longterm	CD4 naïve	chr19	1323814	1323814	1	6	49	Open Sea	NA	NA	NA	NA	0.972639	1	-0.0273611	-0.0396221	1.32497e-05	1	0.888889	0.0456626	1	1	0	0	0.0158891	2932027	1	0	11.0909	12	0	5	20	20	7	7	chr19	1322970	1324969	2000	*	shore:40762	NA	NA	NA	hg19_cpg_shores
New_Longterm	CD4 naïve	chr3	132014606	132014606	1	4	49	Open Sea	NA	NA	NA	NA	0.681746	0.562716	0.11903	0.272423	1.33419e-05	1	0.363636	0.216754	0.727273	0.125	0.170865	0	0.0159912	1312083	0	0	10.7273	11.5455	3	7	21	19	7	8	chr3	132009255	132031210	21956	*	intergenic:3324	NA	NA	NA	hg19_genes_intergenic
New_Longterm	CD4 naïve	chr3	132014606	132014606	1	4	49	Open Sea	NA	NA	NA	NA	0.681746	0.562716	0.11903	0.272423	1.33419e-05	1	0.363636	0.216754	0.727273	0.125	0.170865	0	0.0159912	1312083	0	0	10.7273	11.5455	3	7	21	19	7	8	chr3	131758140	132131973	373834	*	inter:3834	NA	NA	NA	hg19_cpg_inter
New_Longterm	CD4 naïve	chr10	112665910	112665910	1	4	56	Open Sea	NA	NA	NA	NA	0.883583	0.806377	0.0772058	0.130366	1.34703e-05	1	0.642857	0.128814	0.923077	0.625	0.10109	0	0.0161281	1849690	1	0	12.2727	12.8182	0	8	29	21	8	9	chr10	112661371	112677878	16508	-	intron:333986	uc009xxw.2	92482	BBIP1	hg19_genes_introns
New_Longterm	CD4 naïve	chr10	112665910	112665910	1	4	56	Open Sea	NA	NA	NA	NA	0.883583	0.806377	0.0772058	0.130366	1.34703e-05	1	0.642857	0.128814	0.923077	0.625	0.10109	0	0.0161281	1849690	1	0	12.2727	12.8182	0	8	29	21	8	9	chr10	112661371	112667437	6067	-	intron:333989	uc001kzi.3	92482	BBIP1	hg19_genes_introns
New_Longterm	CD4 naïve	chr10	112665910	112665910	1	4	56	Open Sea	NA	NA	NA	NA	0.883583	0.806377	0.0772058	0.130366	1.34703e-05	1	0.642857	0.128814	0.923077	0.625	0.10109	0	0.0161281	1849690	1	0	12.2727	12.8182	0	8	29	21	8	9	chr10	112661371	112677878	16508	-	intron:333993	uc001kzj.3	92482	BBIP1	hg19_genes_introns
New_Longterm	CD4 naïve	chr10	112665910	112665910	1	4	56	Open Sea	NA	NA	NA	NA	0.883583	0.806377	0.0772058	0.130366	1.34703e-05	1	0.642857	0.128814	0.923077	0.625	0.10109	0	0.0161281	1849690	1	0	12.2727	12.8182	0	8	29	21	8	9	chr10	112660285	112677878	17594	-	intron:333995	uc001kzk.3	92482	BBIP1	hg19_genes_introns
New_Longterm	CD4 naïve	chr10	112665910	112665910	1	4	56	Open Sea	NA	NA	NA	NA	0.883583	0.806377	0.0772058	0.130366	1.34703e-05	1	0.642857	0.128814	0.923077	0.625	0.10109	0	0.0161281	1849690	1	0	12.2727	12.8182	0	8	29	21	8	9	chr10	112661371	112678878	17508	-	intron:333998	uc010qrf.1	92482	BBIP1	hg19_genes_introns
New_Longterm	CD4 naïve	chr10	112665910	112665910	1	4	56	Open Sea	NA	NA	NA	NA	0.883583	0.806377	0.0772058	0.130366	1.34703e-05	1	0.642857	0.128814	0.923077	0.625	0.10109	0	0.0161281	1849690	1	0	12.2727	12.8182	0	8	29	21	8	9	chr10	112636477	112674307	37831	*	inter:10182	NA	NA	NA	hg19_cpg_inter
New_Longterm	CD4 naïve	chr20	32864840	32864840	1	2	59	Open Sea	NA	NA	NA	NA	0.942525	1	-0.0574748	-0.0845261	1.35457e-05	1	0.608696	0.116748	1	1	0	0	0.0162099	2227325	0	0	26.0909	23.3636	19	15	39	33	11	11	chr20	32857149	32868070	10922	*	intergenic:14788	NA	NA	NA	hg19_genes_intergenic
New_Longterm	CD4 naïve	chr20	32864840	32864840	1	2	59	Open Sea	NA	NA	NA	NA	0.942525	1	-0.0574748	-0.0845261	1.35457e-05	1	0.608696	0.116748	1	1	0	0	0.0162099	2227325	0	0	26.0909	23.3636	19	15	39	33	11	11	chr20	32861249	32886559	25311	*	inter:17939	NA	NA	NA	hg19_cpg_inter
New_Longterm	CD4 naïve	chr5	17664101	17664101	1	6	60	Open Sea	NA	NA	NA	NA	0.970482	0.934652	0.03583	0.0537082	1.36352e-05	1	0.9375	0.0266851	0.97619	0.84	0.0413488	0	0.0163084	2652178	0	0	40.7273	37.9091	28	25	55	50	11	11	chr5	17392420	17806560	414141	*	intergenic:4448	NA	NA	NA	hg19_genes_intergenic
New_Longterm	CD4 naïve	chr5	17664101	17664101	1	6	60	Open Sea	NA	NA	NA	NA	0.970482	0.934652	0.03583	0.0537082	1.36352e-05	1	0.9375	0.0266851	0.97619	0.84	0.0413488	0	0.0163084	2652178	0	0	40.7273	37.9091	28	25	55	50	11	11	chr5	17659724	20301562	2641839	*	inter:5046	NA	NA	NA	hg19_cpg_inter
New_Longterm	CD4 naïve	chr18	61616523	61616523	1	8	72	Open Sea	NA	NA	NA	NA	0.134549	0.309753	-0.175204	-1.1454	1.36879e-05	0.5	0	0.171118	0.785714	0.0909091	0.186328	0	0.0163629	639895	0	0	14.3636	22.5455	4	10	27	34	7	11	chr18	61615588	61616587	1000	+	promoter:65068	uc010dqj.3	284293	HMSD	hg19_genes_promoters
New_Longterm	CD4 naïve	chr18	61616523	61616523	1	8	72	Open Sea	NA	NA	NA	NA	0.134549	0.309753	-0.175204	-1.1454	1.36879e-05	0.5	0	0.171118	0.785714	0.0909091	0.186328	0	0.0163629	639895	0	0	14.3636	22.5455	4	10	27	34	7	11	chr18	61616434	61616833	400	+	exonintronboundary:558483	uc010dqj.3	284293	HMSD	hg19_genes_exonintronboundaries
New_Longterm	CD4 naïve	chr18	61616523	61616523	1	8	72	Open Sea	NA	NA	NA	NA	0.134549	0.309753	-0.175204	-1.1454	1.36879e-05	0.5	0	0.171118	0.785714	0.0909091	0.186328	0	0.0163629	639895	0	0	14.3636	22.5455	4	10	27	34	7	11	chr18	61608245	61633425	25181	*	inter:16272	NA	NA	NA	hg19_cpg_inter
New_Longterm	CD4 naïve	chr15	50523564	50523564	1	3	51	Open Sea	NA	NA	NA	NA	0.993474	0.954134	0.0393405	0.0576984	1.36963e-05	1	0.972222	0.0112801	0.973684	0.857143	0.0335449	0	0.0163686	2585794	0	0	35.8182	39	6	21	50	78	10	11	chr15	50521240	50526064	4825	+	intron:445220	uc001zxw.3	11001	SLC27A2	hg19_genes_introns
New_Longterm	CD4 naïve	chr15	50523564	50523564	1	3	51	Open Sea	NA	NA	NA	NA	0.993474	0.954134	0.0393405	0.0576984	1.36963e-05	1	0.972222	0.0112801	0.973684	0.857143	0.0335449	0	0.0163686	2585794	0	0	35.8182	39	6	21	50	78	10	11	chr15	50521240	50526064	4825	+	intron:445228	uc010bes.3	11001	SLC27A2	hg19_genes_introns
New_Longterm	CD4 naïve	chr15	50523564	50523564	1	3	51	Open Sea	NA	NA	NA	NA	0.993474	0.954134	0.0393405	0.0576984	1.36963e-05	1	0.972222	0.0112801	0.973684	0.857143	0.0335449	0	0.0163686	2585794	0	0	35.8182	39	6	21	50	78	10	11	chr15	50521240	50526064	4825	+	intron:445238	uc001zxx.3	11001	SLC27A2	hg19_genes_introns
New_Longterm	CD4 naïve	chr15	50523564	50523564	1	3	51	Open Sea	NA	NA	NA	NA	0.993474	0.954134	0.0393405	0.0576984	1.36963e-05	1	0.972222	0.0112801	0.973684	0.857143	0.0335449	0	0.0163686	2585794	0	0	35.8182	39	6	21	50	78	10	11	chr15	50479187	50642437	163251	*	inter:13558	NA	NA	NA	hg19_cpg_inter
New_Longterm	CD4 naïve	chr14	102552729	102552729	1	7	55	Island	NA	NA	NA	NA	0.0655952	0	0.0655952	2.9183	1.37141e-05	0.4	0	0.128562	0	0	0	0	0.0163856	1260462	1	0	13.5455	15.1818	0	4	24	19	8	10	chr14	102552716	102553715	1000	-	promoter:53442	uc001ykw.1	3320	HSP90AA1	hg19_genes_promoters
New_Longterm	CD4 naïve	chr14	102552729	102552729	1	7	55	Island	NA	NA	NA	NA	0.0655952	0	0.0655952	2.9183	1.37141e-05	0.4	0	0.128562	0	0	0	0	0.0163856	1260462	1	0	13.5455	15.1818	0	4	24	19	8	10	chr14	102552683	102552757	75	-	5UTR:73966	uc001ykx.1	3320	HSP90AA1	hg19_genes_5UTRs
New_Longterm	CD4 naïve	chr14	102552729	102552729	1	7	55	Island	NA	NA	NA	NA	0.0655952	0	0.0655952	2.9183	1.37141e-05	0.4	0	0.128562	0	0	0	0	0.0163856	1260462	1	0	13.5455	15.1818	0	4	24	19	8	10	chr14	102552554	102552757	204	-	exon:489170	uc001ykx.1	3320	HSP90AA1	hg19_genes_exons
New_Longterm	CD4 naïve	chr14	102552729	102552729	1	7	55	Island	NA	NA	NA	NA	0.0655952	0	0.0655952	2.9183	1.37141e-05	0.4	0	0.128562	0	0	0	0	0.0163856	1260462	1	0	13.5455	15.1818	0	4	24	19	8	10	chr14	102552554	102552757	204	-	firstexon:53443	uc001ykx.1	3320	HSP90AA1	hg19_genes_firstexons
New_Longterm	CD4 naïve	chr14	102552729	102552729	1	7	55	Island	NA	NA	NA	NA	0.0655952	0	0.0655952	2.9183	1.37141e-05	0.4	0	0.128562	0	0	0	0	0.0163856	1260462	1	0	13.5455	15.1818	0	4	24	19	8	10	chr14	102552716	102553322	607	-	intron:435689	uc001yku.4	3320	HSP90AA1	hg19_genes_introns
New_Longterm	CD4 naïve	chr14	102552729	102552729	1	7	55	Island	NA	NA	NA	NA	0.0655952	0	0.0655952	2.9183	1.37141e-05	0.4	0	0.128562	0	0	0	0	0.0163856	1260462	1	0	13.5455	15.1818	0	4	24	19	8	10	chr14	102552716	102568211	15496	-	intron:435699	uc001ykv.4	3320	HSP90AA1	hg19_genes_introns
New_Longterm	CD4 naïve	chr14	102552729	102552729	1	7	55	Island	NA	NA	NA	NA	0.0655952	0	0.0655952	2.9183	1.37141e-05	0.4	0	0.128562	0	0	0	0	0.0163856	1260462	1	0	13.5455	15.1818	0	4	24	19	8	10	chr14	102552516	102552915	400	-	intronexonboundary:455874	uc001yku.4	3320	HSP90AA1	hg19_genes_intronexonboundaries
New_Longterm	CD4 naïve	chr14	102552729	102552729	1	7	55	Island	NA	NA	NA	NA	0.0655952	0	0.0655952	2.9183	1.37141e-05	0.4	0	0.128562	0	0	0	0	0.0163856	1260462	1	0	13.5455	15.1818	0	4	24	19	8	10	chr14	102552516	102552915	400	-	intronexonboundary:455875	uc001ykv.4	3320	HSP90AA1	hg19_genes_intronexonboundaries
New_Longterm	CD4 naïve	chr14	102552729	102552729	1	7	55	Island	NA	NA	NA	NA	0.0655952	0	0.0655952	2.9183	1.37141e-05	0.4	0	0.128562	0	0	0	0	0.0163856	1260462	1	0	13.5455	15.1818	0	4	24	19	8	10	chr14	102552516	102552915	400	-	intronexonboundary:455876	uc001ykw.1	3320	HSP90AA1	hg19_genes_intronexonboundaries
New_Longterm	CD4 naïve	chr14	102552729	102552729	1	7	55	Island	NA	NA	NA	NA	0.0655952	0	0.0655952	2.9183	1.37141e-05	0.4	0	0.128562	0	0	0	0	0.0163856	1260462	1	0	13.5455	15.1818	0	4	24	19	8	10	chr14	102552558	102552957	400	-	intronexonboundary:455877	uc001ykx.1	3320	HSP90AA1	hg19_genes_intronexonboundaries
New_Longterm	CD4 naïve	chr14	102552729	102552729	1	7	55	Island	NA	NA	NA	NA	0.0655952	0	0.0655952	2.9183	1.37141e-05	0.4	0	0.128562	0	0	0	0	0.0163856	1260462	1	0	13.5455	15.1818	0	4	24	19	8	10	chr14	102552355	102552754	400	-	exonintronboundary:458655	uc001yku.4	3320	HSP90AA1	hg19_genes_exonintronboundaries
New_Longterm	CD4 naïve	chr14	102552729	102552729	1	7	55	Island	NA	NA	NA	NA	0.0655952	0	0.0655952	2.9183	1.37141e-05	0.4	0	0.128562	0	0	0	0	0.0163856	1260462	1	0	13.5455	15.1818	0	4	24	19	8	10	chr14	102552355	102552754	400	-	exonintronboundary:458656	uc001ykv.4	3320	HSP90AA1	hg19_genes_exonintronboundaries
New_Longterm	CD4 naïve	chr14	102552729	102552729	1	7	55	Island	NA	NA	NA	NA	0.0655952	0	0.0655952	2.9183	1.37141e-05	0.4	0	0.128562	0	0	0	0	0.0163856	1260462	1	0	13.5455	15.1818	0	4	24	19	8	10	chr14	102552355	102552754	400	-	exonintronboundary:458657	uc001ykw.1	3320	HSP90AA1	hg19_genes_exonintronboundaries
New_Longterm	CD4 naïve	chr14	102552729	102552729	1	7	55	Island	NA	NA	NA	NA	0.0655952	0	0.0655952	2.9183	1.37141e-05	0.4	0	0.128562	0	0	0	0	0.0163856	1260462	1	0	13.5455	15.1818	0	4	24	19	8	10	chr14	102552355	102552754	400	-	exonintronboundary:458658	uc001ykx.1	3320	HSP90AA1	hg19_genes_exonintronboundaries
New_Longterm	CD4 naïve	chr14	102552729	102552729	1	7	55	Island	NA	NA	NA	NA	0.0655952	0	0.0655952	2.9183	1.37141e-05	0.4	0	0.128562	0	0	0	0	0.0163856	1260462	1	0	13.5455	15.1818	0	4	24	19	8	10	chr14	102552722	102554068	1347	*	island:17620	NA	NA	NA	hg19_cpg_islands
New_Longterm	CD4 naïve	chr18	29365256	29365256	1	7	55	Open Sea	NA	NA	NA	NA	0.917335	0.858562	0.0587731	0.0944619	1.37258e-05	1	0.625	0.110089	0.954545	0.666667	0.0825122	0	0.0163953	2127567	0	0	13.2727	16.5455	4	9	21	25	9	10	chr18	29345844	29409135	63292	*	intergenic:13498	NA	NA	NA	hg19_genes_intergenic
New_Longterm	CD4 naïve	chr18	29365256	29365256	1	7	55	Open Sea	NA	NA	NA	NA	0.917335	0.858562	0.0587731	0.0944619	1.37258e-05	1	0.625	0.110089	0.954545	0.666667	0.0825122	0	0.0163953	2127567	0	0	13.2727	16.5455	4	9	21	25	9	10	chr18	29308255	29518401	210147	*	inter:16140	NA	NA	NA	hg19_cpg_inter
New_Longterm	CD4 naïve	chr1	182545977	182545977	1	2	45	Open Sea	NA	NA	NA	NA	0.973555	1	-0.0264454	-0.0382783	1.37556e-05	1	0.857143	0.0482366	1	1	0	0	0.016418	2959213	1	0	11.1818	18.0909	0	8	29	27	6	9	chr1	182545525	182550359	4835	-	intron:59275	uc009wxz.2	6041	RNASEL	hg19_genes_introns
New_Longterm	CD4 naïve	chr1	182545977	182545977	1	2	45	Open Sea	NA	NA	NA	NA	0.973555	1	-0.0264454	-0.0382783	1.37556e-05	1	0.857143	0.0482366	1	1	0	0	0.016418	2959213	1	0	11.1818	18.0909	0	8	29	27	6	9	chr1	182365564	182569375	203812	*	inter:1473	NA	NA	NA	hg19_cpg_inter
New_Longterm	CD4 naïve	chr7	35854413	35854413	1	5	51	Open Sea	NA	NA	NA	NA	0.904408	0.781926	0.122481	0.207471	1.37786e-05	1	0.785714	0.0867402	0.933333	0.571429	0.11138	0	0.0164325	1488696	0	0	13	12.3636	5	7	20	20	9	8	chr7	35840880	35872407	31528	+	intron:235181	uc010kxc.3	989	2007-09-01	hg19_genes_introns
New_Longterm	CD4 naïve	chr7	35854413	35854413	1	5	51	Open Sea	NA	NA	NA	NA	0.904408	0.781926	0.122481	0.207471	1.37786e-05	1	0.785714	0.0867402	0.933333	0.571429	0.11138	0	0.0164325	1488696	0	0	13	12.3636	5	7	20	20	9	8	chr7	35840880	35872407	31528	+	intron:235193	uc011kat.2	989	2007-09-01	hg19_genes_introns
New_Longterm	CD4 naïve	chr7	35854413	35854413	1	5	51	Open Sea	NA	NA	NA	NA	0.904408	0.781926	0.122481	0.207471	1.37786e-05	1	0.785714	0.0867402	0.933333	0.571429	0.11138	0	0.0164325	1488696	0	0	13	12.3636	5	7	20	20	9	8	chr7	35840881	35903161	62281	+	intron:235205	uc011kau.2	989	2007-09-01	hg19_genes_introns
New_Longterm	CD4 naïve	chr7	35854413	35854413	1	5	51	Open Sea	NA	NA	NA	NA	0.904408	0.781926	0.122481	0.207471	1.37786e-05	1	0.785714	0.0867402	0.933333	0.571429	0.11138	0	0.0164325	1488696	0	0	13	12.3636	5	7	20	20	9	8	chr7	35845592	36003011	157420	*	inter:7047	NA	NA	NA	hg19_cpg_inter
New_Longterm	CD4 naïve	chr9	128241309	128241309	1	1	41	Open Sea	NA	NA	NA	NA	0.987462	1	-0.0125378	-0.0180212	1.38622e-05	1	0.928571	0.0244877	1	1	0	0	0.0165236	3525468	0	0	29.9091	23.2727	11	1	53	43	11	9	chr9	128230389	128246721	16333	-	intron:304642	uc010mwz.3	79109	MAPKAP1	hg19_genes_introns
New_Longterm	CD4 naïve	chr9	128241309	128241309	1	1	41	Open Sea	NA	NA	NA	NA	0.987462	1	-0.0125378	-0.0180212	1.38622e-05	1	0.928571	0.0244877	1	1	0	0	0.0165236	3525468	0	0	29.9091	23.2727	11	1	53	43	11	9	chr9	128230389	128246721	16333	-	intron:304649	uc011lzt.2	79109	MAPKAP1	hg19_genes_introns
New_Longterm	CD4 naïve	chr9	128241309	128241309	1	1	41	Open Sea	NA	NA	NA	NA	0.987462	1	-0.0125378	-0.0180212	1.38622e-05	1	0.928571	0.0244877	1	1	0	0	0.0165236	3525468	0	0	29.9091	23.2727	11	1	53	43	11	9	chr9	128230389	128246721	16333	-	intron:304657	uc011lzu.2	79109	MAPKAP1	hg19_genes_introns
New_Longterm	CD4 naïve	chr9	128241309	128241309	1	1	41	Open Sea	NA	NA	NA	NA	0.987462	1	-0.0125378	-0.0180212	1.38622e-05	1	0.928571	0.0244877	1	1	0	0	0.0165236	3525468	0	0	29.9091	23.2727	11	1	53	43	11	9	chr9	128230389	128246721	16333	-	intron:304665	uc011lzv.2	79109	MAPKAP1	hg19_genes_introns
New_Longterm	CD4 naïve	chr9	128241309	128241309	1	1	41	Open Sea	NA	NA	NA	NA	0.987462	1	-0.0125378	-0.0180212	1.38622e-05	1	0.928571	0.0244877	1	1	0	0	0.0165236	3525468	0	0	29.9091	23.2727	11	1	53	43	11	9	chr9	128230389	128246721	16333	-	intron:304671	uc004bpv.3	79109	MAPKAP1	hg19_genes_introns
New_Longterm	CD4 naïve	chr9	128241309	128241309	1	1	41	Open Sea	NA	NA	NA	NA	0.987462	1	-0.0125378	-0.0180212	1.38622e-05	1	0.928571	0.0244877	1	1	0	0	0.0165236	3525468	0	0	29.9091	23.2727	11	1	53	43	11	9	chr9	128230389	128246721	16333	-	intron:304682	uc004bpw.3	79109	MAPKAP1	hg19_genes_introns
New_Longterm	CD4 naïve	chr9	128241309	128241309	1	1	41	Open Sea	NA	NA	NA	NA	0.987462	1	-0.0125378	-0.0180212	1.38622e-05	1	0.928571	0.0244877	1	1	0	0	0.0165236	3525468	0	0	29.9091	23.2727	11	1	53	43	11	9	chr9	128230389	128246721	16333	-	intron:304692	uc004bpx.3	79109	MAPKAP1	hg19_genes_introns
New_Longterm	CD4 naïve	chr9	128241309	128241309	1	1	41	Open Sea	NA	NA	NA	NA	0.987462	1	-0.0125378	-0.0180212	1.38622e-05	1	0.928571	0.0244877	1	1	0	0	0.0165236	3525468	0	0	29.9091	23.2727	11	1	53	43	11	9	chr9	128230389	128246721	16333	-	intron:304701	uc004bpy.3	79109	MAPKAP1	hg19_genes_introns
New_Longterm	CD4 naïve	chr9	128241309	128241309	1	1	41	Open Sea	NA	NA	NA	NA	0.987462	1	-0.0125378	-0.0180212	1.38622e-05	1	0.928571	0.0244877	1	1	0	0	0.0165236	3525468	0	0	29.9091	23.2727	11	1	53	43	11	9	chr9	128230389	128268588	38200	-	intron:304711	uc004bpz.3	79109	MAPKAP1	hg19_genes_introns
New_Longterm	CD4 naïve	chr9	128241309	128241309	1	1	41	Open Sea	NA	NA	NA	NA	0.987462	1	-0.0125378	-0.0180212	1.38622e-05	1	0.928571	0.0244877	1	1	0	0	0.0165236	3525468	0	0	29.9091	23.2727	11	1	53	43	11	9	chr9	128230389	128246721	16333	-	intron:304721	uc010mxa.3	79109	MAPKAP1	hg19_genes_introns
New_Longterm	CD4 naïve	chr9	128241309	128241309	1	1	41	Open Sea	NA	NA	NA	NA	0.987462	1	-0.0125378	-0.0180212	1.38622e-05	1	0.928571	0.0244877	1	1	0	0	0.0165236	3525468	0	0	29.9091	23.2727	11	1	53	43	11	9	chr9	128175153	128465269	290117	*	inter:9212	NA	NA	NA	hg19_cpg_inter
New_Longterm	CD4 naïve	chr1	143743629	143743629	1	8	62	Island	NA	NA	NA	NA	0.0281385	0	0.0281385	1.93125	1.41183e-05	0.142857	0	0.0520872	0	0	0	0	0.0168157	2401167	0	0	19.0909	20.0909	7	10	45	28	9	11	chr1	143664197	143744200	80004	-	intron:51043	uc001ejp.3	100286793	NA	hg19_genes_introns
New_Longterm	CD4 naïve	chr1	143743629	143743629	1	8	62	Island	NA	NA	NA	NA	0.0281385	0	0.0281385	1.93125	1.41183e-05	0.142857	0	0.0520872	0	0	0	0	0.0168157	2401167	0	0	19.0909	20.0909	7	10	45	28	9	11	chr1	143719956	143744200	24245	-	intron:51045	uc001ejr.4	100286793	NA	hg19_genes_introns
New_Longterm	CD4 naïve	chr1	143743629	143743629	1	8	62	Island	NA	NA	NA	NA	0.0281385	0	0.0281385	1.93125	1.41183e-05	0.142857	0	0.0520872	0	0	0	0	0.0168157	2401167	0	0	19.0909	20.0909	7	10	45	28	9	11	chr1	143721166	143744200	23035	-	intron:51049	uc009whx.2	100286793	NA	hg19_genes_introns
New_Longterm	CD4 naïve	chr1	143743629	143743629	1	8	62	Island	NA	NA	NA	NA	0.0281385	0	0.0281385	1.93125	1.41183e-05	0.142857	0	0.0520872	0	0	0	0	0.0168157	2401167	0	0	19.0909	20.0909	7	10	45	28	9	11	chr1	143719834	143744200	24367	-	intron:51050	uc009why.2	100286793	NA	hg19_genes_introns
New_Longterm	CD4 naïve	chr1	143743629	143743629	1	8	62	Island	NA	NA	NA	NA	0.0281385	0	0.0281385	1.93125	1.41183e-05	0.142857	0	0.0520872	0	0	0	0	0.0168157	2401167	0	0	19.0909	20.0909	7	10	45	28	9	11	chr1	143743396	143744949	1554	*	island:1517	NA	NA	NA	hg19_cpg_islands
New_Longterm	CD4 naïve	chr5	177884372	177884372	1	5	54	Open Sea	NA	NA	NA	NA	0.827465	0.800043	0.0274227	0.0480317	1.43976e-05	1	0.642857	0.119822	0.916667	0.666667	0.0866517	0	0.017117	2757860	0	0	12.8182	13.2727	8	8	20	19	10	9	chr5	177733921	177987682	253762	-	intron:200859	uc021yiy.1	91522	COL23A1	hg19_genes_introns
New_Longterm	CD4 naïve	chr5	177884372	177884372	1	5	54	Open Sea	NA	NA	NA	NA	0.827465	0.800043	0.0274227	0.0480317	1.43976e-05	1	0.642857	0.119822	0.916667	0.666667	0.0866517	0	0.017117	2757860	0	0	12.8182	13.2727	8	8	20	19	10	9	chr5	177733921	177987682	253762	-	intron:200887	uc021yiz.1	91522	COL23A1	hg19_genes_introns
New_Longterm	CD4 naïve	chr5	177884372	177884372	1	5	54	Open Sea	NA	NA	NA	NA	0.827465	0.800043	0.0274227	0.0480317	1.43976e-05	1	0.642857	0.119822	0.916667	0.666667	0.0866517	0	0.017117	2757860	0	0	12.8182	13.2727	8	8	20	19	10	9	chr5	177827866	177941808	113943	*	inter:5718	NA	NA	NA	hg19_cpg_inter
New_Longterm	CD4 naïve	chr5	1100413	1100413	1	7	58	Island	NA	NA	NA	NA	0.968656	1	-0.0313437	-0.045481	1.45268e-05	1	0.857143	0.0558065	1	1	0	0	0.0172571	2802130	0	0	16.1818	14.2727	7	6	44	25	8	9	chr5	1094364	1111982	17619	-	intron:189391	uc003jbu.3	10723	SLC12A7	hg19_genes_introns
New_Longterm	CD4 naïve	chr5	1100413	1100413	1	7	58	Island	NA	NA	NA	NA	0.968656	1	-0.0313437	-0.045481	1.45268e-05	1	0.857143	0.0558065	1	1	0	0	0.0172571	2802130	0	0	16.1818	14.2727	7	6	44	25	8	9	chr5	1099944	1100764	821	*	island:6435	NA	NA	NA	hg19_cpg_islands
New_Longterm	CD4 naïve	chr14	77216241	77216241	1	6	63	Open Sea	NA	NA	NA	NA	0.974387	1	-0.0256133	-0.0370582	1.45724e-05	1	0.857143	0.0481898	1	1	0	0	0.0173067	2985488	0	0	15.8182	13.4545	7	10	24	19	9	11	chr14	77195753	77223234	27482	*	intergenic:11313	NA	NA	NA	hg19_genes_intergenic
New_Longterm	CD4 naïve	chr14	77216241	77216241	1	6	63	Open Sea	NA	NA	NA	NA	0.974387	1	-0.0256133	-0.0370582	1.45724e-05	1	0.857143	0.0481898	1	1	0	0	0.0173067	2985488	0	0	15.8182	13.4545	7	10	24	19	9	11	chr14	76962075	77223569	261495	*	inter:13064	NA	NA	NA	hg19_cpg_inter
New_Longterm	CD4 naïve	chr11	132083790	132083790	1	7	54	Open Sea	NA	NA	NA	NA	0.973067	1	-0.0269333	-0.0389941	1.46181e-05	1	0.857143	0.0495978	1	1	0	0	0.0173511	2944489	0	0	13.2727	13.0909	7	8	17	24	10	10	chr11	132082042	132177582	95541	+	intron:354365	uc001qgm.3	50863	NTM	hg19_genes_introns
New_Longterm	CD4 naïve	chr11	132083790	132083790	1	7	54	Open Sea	NA	NA	NA	NA	0.973067	1	-0.0269333	-0.0389941	1.46181e-05	1	0.857143	0.0495978	1	1	0	0	0.0173511	2944489	0	0	13.2727	13.0909	7	8	17	24	10	10	chr11	132082042	132177582	95541	+	intron:354373	uc010sch.2	50863	NTM	hg19_genes_introns
New_Longterm	CD4 naïve	chr11	132083790	132083790	1	7	54	Open Sea	NA	NA	NA	NA	0.973067	1	-0.0269333	-0.0389941	1.46181e-05	1	0.857143	0.0495978	1	1	0	0	0.0173511	2944489	0	0	13.2727	13.0909	7	8	17	24	10	10	chr11	132082042	132177582	95541	+	intron:354381	uc010sci.2	50863	NTM	hg19_genes_introns
New_Longterm	CD4 naïve	chr11	132083790	132083790	1	7	54	Open Sea	NA	NA	NA	NA	0.973067	1	-0.0269333	-0.0389941	1.46181e-05	1	0.857143	0.0495978	1	1	0	0	0.0173511	2944489	0	0	13.2727	13.0909	7	8	17	24	10	10	chr11	132082042	132177582	95541	+	intron:354389	uc010scj.2	50863	NTM	hg19_genes_introns
New_Longterm	CD4 naïve	chr11	132083790	132083790	1	7	54	Open Sea	NA	NA	NA	NA	0.973067	1	-0.0269333	-0.0389941	1.46181e-05	1	0.857143	0.0495978	1	1	0	0	0.0173511	2944489	0	0	13.2727	13.0909	7	8	17	24	10	10	chr11	132082042	132177582	95541	+	intron:354395	uc001qgo.3	50863	NTM	hg19_genes_introns
New_Longterm	CD4 naïve	chr11	132083790	132083790	1	7	54	Open Sea	NA	NA	NA	NA	0.973067	1	-0.0269333	-0.0389941	1.46181e-05	1	0.857143	0.0495978	1	1	0	0	0.0173511	2944489	0	0	13.2727	13.0909	7	8	17	24	10	10	chr11	132082042	132177582	95541	+	intron:354400	uc001qgp.3	50863	NTM	hg19_genes_introns
New_Longterm	CD4 naïve	chr11	132083790	132083790	1	7	54	Open Sea	NA	NA	NA	NA	0.973067	1	-0.0269333	-0.0389941	1.46181e-05	1	0.857143	0.0495978	1	1	0	0	0.0173511	2944489	0	0	13.2727	13.0909	7	8	17	24	10	10	chr11	132082042	132177582	95541	+	intron:354406	uc001qgq.3	50863	NTM	hg19_genes_introns
New_Longterm	CD4 naïve	chr11	132083790	132083790	1	7	54	Open Sea	NA	NA	NA	NA	0.973067	1	-0.0269333	-0.0389941	1.46181e-05	1	0.857143	0.0495978	1	1	0	0	0.0173511	2944489	0	0	13.2727	13.0909	7	8	17	24	10	10	chr11	131785533	132808662	1023130	*	inter:11357	NA	NA	NA	hg19_cpg_inter
New_Longterm	CD4 naïve	chr10	76934013	76934013	1	5	60	Open Sea	NA	NA	NA	NA	0.84483	0.765671	0.0791594	0.140193	1.49769e-05	1	0.722222	0.0942534	0.863636	0.611111	0.0881969	0	0.0177316	1790333	0	0	14.5455	15.7273	5	9	19	25	10	10	chr10	76928417	76935823	7407	+	intron:314796	uc001jwx.2	142891	SAMD8	hg19_genes_introns
New_Longterm	CD4 naïve	chr10	76934013	76934013	1	5	60	Open Sea	NA	NA	NA	NA	0.84483	0.765671	0.0791594	0.140193	1.49769e-05	1	0.722222	0.0942534	0.863636	0.611111	0.0881969	0	0.0177316	1790333	0	0	14.5455	15.7273	5	9	19	25	10	10	chr10	76928417	76935823	7407	+	intron:314801	uc001jwy.2	142891	SAMD8	hg19_genes_introns
New_Longterm	CD4 naïve	chr10	76934013	76934013	1	5	60	Open Sea	NA	NA	NA	NA	0.84483	0.765671	0.0791594	0.140193	1.49769e-05	1	0.722222	0.0942534	0.863636	0.611111	0.0881969	0	0.0177316	1790333	0	0	14.5455	15.7273	5	9	19	25	10	10	chr10	76875621	76965992	90372	*	inter:9948	NA	NA	NA	hg19_cpg_inter
New_Longterm	CD4 naïve	chr17	18218947	18218947	1	5	60	Island	NA	NA	NA	NA	0.0261216	0	0.0261216	1.85286	1.49889e-05	0.125	0	0.0463528	0	0	0	0	0.0177413	2495212	0	0	14.2727	24.4545	8	13	21	58	8	11	chr17	18218322	18219321	1000	-	promoter:62867	uc002gsx.1	7156	TOP3A	hg19_genes_promoters
New_Longterm	CD4 naïve	chr17	18218947	18218947	1	5	60	Island	NA	NA	NA	NA	0.0261216	0	0.0261216	1.85286	1.49889e-05	0.125	0	0.0463528	0	0	0	0	0.0177413	2495212	0	0	14.2727	24.4545	8	13	21	58	8	11	chr17	18218322	18219321	1000	-	promoter:62868	uc010vxs.1	7156	TOP3A	hg19_genes_promoters
New_Longterm	CD4 naïve	chr17	18218947	18218947	1	5	60	Island	NA	NA	NA	NA	0.0261216	0	0.0261216	1.85286	1.49889e-05	0.125	0	0.0463528	0	0	0	0	0.0177413	2495212	0	0	14.2727	24.4545	8	13	21	58	8	11	chr17	18218322	18219321	1000	-	promoter:62869	uc010cqa.1	7156	TOP3A	hg19_genes_promoters
New_Longterm	CD4 naïve	chr17	18218947	18218947	1	5	60	Island	NA	NA	NA	NA	0.0261216	0	0.0261216	1.85286	1.49889e-05	0.125	0	0.0463528	0	0	0	0	0.0177413	2495212	0	0	14.2727	24.4545	8	13	21	58	8	11	chr17	18218594	18219103	510	+	5UTR:82958	uc002gsy.4	140775	SMCR8	hg19_genes_5UTRs
New_Longterm	CD4 naïve	chr17	18218947	18218947	1	5	60	Island	NA	NA	NA	NA	0.0261216	0	0.0261216	1.85286	1.49889e-05	0.125	0	0.0463528	0	0	0	0	0.0177413	2495212	0	0	14.2727	24.4545	8	13	21	58	8	11	chr17	18218594	18221463	2870	+	exon:554223	uc002gsy.4	140775	SMCR8	hg19_genes_exons
New_Longterm	CD4 naïve	chr17	18218947	18218947	1	5	60	Island	NA	NA	NA	NA	0.0261216	0	0.0261216	1.85286	1.49889e-05	0.125	0	0.0463528	0	0	0	0	0.0177413	2495212	0	0	14.2727	24.4545	8	13	21	58	8	11	chr17	18218594	18221463	2870	+	firstexon:60600	uc002gsy.4	140775	SMCR8	hg19_genes_firstexons
New_Longterm	CD4 naïve	chr17	18218947	18218947	1	5	60	Island	NA	NA	NA	NA	0.0261216	0	0.0261216	1.85286	1.49889e-05	0.125	0	0.0463528	0	0	0	0	0.0177413	2495212	0	0	14.2727	24.4545	8	13	21	58	8	11	chr17	18217822	18219056	1235	*	island:20460	NA	NA	NA	hg19_cpg_islands
New_Longterm	CD4 naïve	chr2	242916195	242916195	1	2	61	Open Sea	NA	NA	NA	NA	0.92029	1	-0.0797101	-0.118603	1.5026e-05	1	0.5	0.160296	1	1	0	0	0.0177806	1931346	1	0	10.0909	10.5455	0	2	23	31	6	5	chr2	242914708	242918228	3521	+	intron:87775	uc002wcs.1	NA	NA	hg19_genes_introns
New_Longterm	CD4 naïve	chr2	242916195	242916195	1	2	61	Open Sea	NA	NA	NA	NA	0.92029	1	-0.0797101	-0.118603	1.5026e-05	1	0.5	0.160296	1	1	0	0	0.0177806	1931346	1	0	10.0909	10.5455	0	2	23	31	6	5	chr2	242883155	242923444	40290	*	inter:3179	NA	NA	NA	hg19_cpg_inter
New_Longterm	CD4 naïve	chr14	101004555	101004555	1	10	76	Island	NA	NA	NA	NA	0.900887	1	-0.0991132	-0.149012	1.50401e-05	1	0.75	0.0883708	1	1	0	0	0.0177927	1743863	1	0	11.6364	12.4545	0	9	17	17	8	9	chr14	101004306	101005652	1347	-	CDS:393608	uc001yhp.3	57596	BEGAIN	hg19_genes_cds
New_Longterm	CD4 naïve	chr14	101004555	101004555	1	10	76	Island	NA	NA	NA	NA	0.900887	1	-0.0991132	-0.149012	1.50401e-05	1	0.75	0.0883708	1	1	0	0	0.0177927	1743863	1	0	11.6364	12.4545	0	9	17	17	8	9	chr14	101004306	101005652	1347	-	CDS:393614	uc010txa.2	57596	BEGAIN	hg19_genes_cds
New_Longterm	CD4 naïve	chr14	101004555	101004555	1	10	76	Island	NA	NA	NA	NA	0.900887	1	-0.0991132	-0.149012	1.50401e-05	1	0.75	0.0883708	1	1	0	0	0.0177927	1743863	1	0	11.6364	12.4545	0	9	17	17	8	9	chr14	101004306	101005652	1347	-	CDS:393620	uc001yhq.3	57596	BEGAIN	hg19_genes_cds
New_Longterm	CD4 naïve	chr14	101004555	101004555	1	10	76	Island	NA	NA	NA	NA	0.900887	1	-0.0991132	-0.149012	1.50401e-05	1	0.75	0.0883708	1	1	0	0	0.0177927	1743863	1	0	11.6364	12.4545	0	9	17	17	8	9	chr14	101003484	101005652	2169	-	exon:489103	uc001yhp.3	57596	BEGAIN	hg19_genes_exons
New_Longterm	CD4 naïve	chr14	101004555	101004555	1	10	76	Island	NA	NA	NA	NA	0.900887	1	-0.0991132	-0.149012	1.50401e-05	1	0.75	0.0883708	1	1	0	0	0.0177927	1743863	1	0	11.6364	12.4545	0	9	17	17	8	9	chr14	101003484	101005652	2169	-	exon:489109	uc010txa.2	57596	BEGAIN	hg19_genes_exons
New_Longterm	CD4 naïve	chr14	101004555	101004555	1	10	76	Island	NA	NA	NA	NA	0.900887	1	-0.0991132	-0.149012	1.50401e-05	1	0.75	0.0883708	1	1	0	0	0.0177927	1743863	1	0	11.6364	12.4545	0	9	17	17	8	9	chr14	101003484	101005652	2169	-	exon:489116	uc001yhq.3	57596	BEGAIN	hg19_genes_exons
New_Longterm	CD4 naïve	chr14	101004555	101004555	1	10	76	Island	NA	NA	NA	NA	0.900887	1	-0.0991132	-0.149012	1.50401e-05	1	0.75	0.0883708	1	1	0	0	0.0177927	1743863	1	0	11.6364	12.4545	0	9	17	17	8	9	chr14	101004068	101005681	1614	*	island:17585	NA	NA	NA	hg19_cpg_islands
New_Longterm	CD4 naïve	chr19	55604200	55604200	1	9	77	Open Sea	NA	NA	NA	NA	0.982916	1	-0.0170839	-0.0246115	1.51203e-05	1	0.888889	0.0348378	1	1	0	0	0.0178736	3318033	0	0	22.8182	19.8182	9	8	49	28	10	10	chr19	55604151	55604233	83	-	CDS:508135	uc010yfs.2	54776	PPP1R12C	hg19_genes_cds
New_Longterm	CD4 naïve	chr19	55604200	55604200	1	9	77	Open Sea	NA	NA	NA	NA	0.982916	1	-0.0170839	-0.0246115	1.51203e-05	1	0.888889	0.0348378	1	1	0	0	0.0178736	3318033	0	0	22.8182	19.8182	9	8	49	28	10	10	chr19	55604151	55604236	86	-	CDS:508157	uc002qix.4	54776	PPP1R12C	hg19_genes_cds
New_Longterm	CD4 naïve	chr19	55604200	55604200	1	9	77	Open Sea	NA	NA	NA	NA	0.982916	1	-0.0170839	-0.0246115	1.51203e-05	1	0.888889	0.0348378	1	1	0	0	0.0178736	3318033	0	0	22.8182	19.8182	9	8	49	28	10	10	chr19	55604151	55604233	83	-	CDS:508179	uc002qiy.4	54776	PPP1R12C	hg19_genes_cds
New_Longterm	CD4 naïve	chr19	55604200	55604200	1	9	77	Open Sea	NA	NA	NA	NA	0.982916	1	-0.0170839	-0.0246115	1.51203e-05	1	0.888889	0.0348378	1	1	0	0	0.0178736	3318033	0	0	22.8182	19.8182	9	8	49	28	10	10	chr19	55604151	55604233	83	-	exon:637150	uc010yfs.2	54776	PPP1R12C	hg19_genes_exons
New_Longterm	CD4 naïve	chr19	55604200	55604200	1	9	77	Open Sea	NA	NA	NA	NA	0.982916	1	-0.0170839	-0.0246115	1.51203e-05	1	0.888889	0.0348378	1	1	0	0	0.0178736	3318033	0	0	22.8182	19.8182	9	8	49	28	10	10	chr19	55604151	55604236	86	-	exon:637172	uc002qix.4	54776	PPP1R12C	hg19_genes_exons
New_Longterm	CD4 naïve	chr19	55604200	55604200	1	9	77	Open Sea	NA	NA	NA	NA	0.982916	1	-0.0170839	-0.0246115	1.51203e-05	1	0.888889	0.0348378	1	1	0	0	0.0178736	3318033	0	0	22.8182	19.8182	9	8	49	28	10	10	chr19	55604151	55604233	83	-	exon:637194	uc002qiy.4	54776	PPP1R12C	hg19_genes_exons
New_Longterm	CD4 naïve	chr19	55604200	55604200	1	9	77	Open Sea	NA	NA	NA	NA	0.982916	1	-0.0170839	-0.0246115	1.51203e-05	1	0.888889	0.0348378	1	1	0	0	0.0178736	3318033	0	0	22.8182	19.8182	9	8	49	28	10	10	chr19	55603831	55604230	400	-	intronexonboundary:593458	uc010yfs.2	54776	PPP1R12C	hg19_genes_intronexonboundaries
New_Longterm	CD4 naïve	chr19	55604200	55604200	1	9	77	Open Sea	NA	NA	NA	NA	0.982916	1	-0.0170839	-0.0246115	1.51203e-05	1	0.888889	0.0348378	1	1	0	0	0.0178736	3318033	0	0	22.8182	19.8182	9	8	49	28	10	10	chr19	55603831	55604230	400	-	intronexonboundary:593459	uc002qix.4	54776	PPP1R12C	hg19_genes_intronexonboundaries
New_Longterm	CD4 naïve	chr19	55604200	55604200	1	9	77	Open Sea	NA	NA	NA	NA	0.982916	1	-0.0170839	-0.0246115	1.51203e-05	1	0.888889	0.0348378	1	1	0	0	0.0178736	3318033	0	0	22.8182	19.8182	9	8	49	28	10	10	chr19	55603831	55604230	400	-	intronexonboundary:593460	uc002qiy.4	54776	PPP1R12C	hg19_genes_intronexonboundaries
New_Longterm	CD4 naïve	chr19	55604200	55604200	1	9	77	Open Sea	NA	NA	NA	NA	0.982916	1	-0.0170839	-0.0246115	1.51203e-05	1	0.888889	0.0348378	1	1	0	0	0.0178736	3318033	0	0	22.8182	19.8182	9	8	49	28	10	10	chr19	55604034	55604433	400	-	intronexonboundary:593461	uc010yfs.2	54776	PPP1R12C	hg19_genes_intronexonboundaries
New_Longterm	CD4 naïve	chr19	55604200	55604200	1	9	77	Open Sea	NA	NA	NA	NA	0.982916	1	-0.0170839	-0.0246115	1.51203e-05	1	0.888889	0.0348378	1	1	0	0	0.0178736	3318033	0	0	22.8182	19.8182	9	8	49	28	10	10	chr19	55604034	55604433	400	-	intronexonboundary:593462	uc002qiy.4	54776	PPP1R12C	hg19_genes_intronexonboundaries
New_Longterm	CD4 naïve	chr19	55604200	55604200	1	9	77	Open Sea	NA	NA	NA	NA	0.982916	1	-0.0170839	-0.0246115	1.51203e-05	1	0.888889	0.0348378	1	1	0	0	0.0178736	3318033	0	0	22.8182	19.8182	9	8	49	28	10	10	chr19	55604037	55604436	400	-	intronexonboundary:593463	uc002qix.4	54776	PPP1R12C	hg19_genes_intronexonboundaries
New_Longterm	CD4 naïve	chr19	55604200	55604200	1	9	77	Open Sea	NA	NA	NA	NA	0.982916	1	-0.0170839	-0.0246115	1.51203e-05	1	0.888889	0.0348378	1	1	0	0	0.0178736	3318033	0	0	22.8182	19.8182	9	8	49	28	10	10	chr19	55603952	55604351	400	-	exonintronboundary:597012	uc010yfs.2	54776	PPP1R12C	hg19_genes_exonintronboundaries
New_Longterm	CD4 naïve	chr19	55604200	55604200	1	9	77	Open Sea	NA	NA	NA	NA	0.982916	1	-0.0170839	-0.0246115	1.51203e-05	1	0.888889	0.0348378	1	1	0	0	0.0178736	3318033	0	0	22.8182	19.8182	9	8	49	28	10	10	chr19	55603952	55604351	400	-	exonintronboundary:597013	uc002qix.4	54776	PPP1R12C	hg19_genes_exonintronboundaries
New_Longterm	CD4 naïve	chr19	55604200	55604200	1	9	77	Open Sea	NA	NA	NA	NA	0.982916	1	-0.0170839	-0.0246115	1.51203e-05	1	0.888889	0.0348378	1	1	0	0	0.0178736	3318033	0	0	22.8182	19.8182	9	8	49	28	10	10	chr19	55603952	55604351	400	-	exonintronboundary:597014	uc002qiy.4	54776	PPP1R12C	hg19_genes_exonintronboundaries
New_Longterm	CD4 naïve	chr19	55604200	55604200	1	9	77	Open Sea	NA	NA	NA	NA	0.982916	1	-0.0170839	-0.0246115	1.51203e-05	1	0.888889	0.0348378	1	1	0	0	0.0178736	3318033	0	0	22.8182	19.8182	9	8	49	28	10	10	chr19	55604185	55604584	400	-	exonintronboundary:597015	uc010yfs.2	54776	PPP1R12C	hg19_genes_exonintronboundaries
New_Longterm	CD4 naïve	chr19	55604200	55604200	1	9	77	Open Sea	NA	NA	NA	NA	0.982916	1	-0.0170839	-0.0246115	1.51203e-05	1	0.888889	0.0348378	1	1	0	0	0.0178736	3318033	0	0	22.8182	19.8182	9	8	49	28	10	10	chr19	55604185	55604584	400	-	exonintronboundary:597016	uc002qix.4	54776	PPP1R12C	hg19_genes_exonintronboundaries
New_Longterm	CD4 naïve	chr19	55604200	55604200	1	9	77	Open Sea	NA	NA	NA	NA	0.982916	1	-0.0170839	-0.0246115	1.51203e-05	1	0.888889	0.0348378	1	1	0	0	0.0178736	3318033	0	0	22.8182	19.8182	9	8	49	28	10	10	chr19	55604185	55604584	400	-	exonintronboundary:597017	uc002qiy.4	54776	PPP1R12C	hg19_genes_exonintronboundaries
New_Longterm	CD4 naïve	chr19	55604200	55604200	1	9	77	Open Sea	NA	NA	NA	NA	0.982916	1	-0.0170839	-0.0246115	1.51203e-05	1	0.888889	0.0348378	1	1	0	0	0.0178736	3318033	0	0	22.8182	19.8182	9	8	49	28	10	10	chr19	55602888	55604327	1440	*	inter:17615	NA	NA	NA	hg19_cpg_inter
New_Longterm	CD4 naïve	chr16	86675142	86675142	1	3	58	Open Sea	NA	NA	NA	NA	0.976337	1	-0.0236626	-0.0342022	1.51864e-05	1	0.846154	0.0482051	1	1	0	0	0.0179378	3056537	0	0	18.0909	16.6364	4	3	37	26	9	9	chr16	86615305	86754289	138985	*	intergenic:12543	NA	NA	NA	hg19_genes_intergenic
New_Longterm	CD4 naïve	chr16	86675142	86675142	1	3	58	Open Sea	NA	NA	NA	NA	0.976337	1	-0.0236626	-0.0342022	1.51864e-05	1	0.846154	0.0482051	1	1	0	0	0.0179378	3056537	0	0	18.0909	16.6364	4	3	37	26	9	9	chr16	86617822	86710998	93177	*	inter:14762	NA	NA	NA	hg19_cpg_inter
New_Longterm	CD4 naïve	chr1	45792469	45792469	1	10	72	Island	NA	NA	NA	NA	0.0630592	0	0.0630592	2.86907	1.52057e-05	0.428571	0	0.135203	0	0	0	0	0.0179559	1306860	1	0	12.6364	14.2727	0	7	29	25	6	8	chr1	45791545	45792544	1000	+	promoter:1218	uc001cne.3	84842	HPDL	hg19_genes_promoters
New_Longterm	CD4 naïve	chr1	45792469	45792469	1	10	72	Island	NA	NA	NA	NA	0.0630592	0	0.0630592	2.86907	1.52057e-05	0.428571	0	0.135203	0	0	0	0	0.0179559	1306860	1	0	12.6364	14.2727	0	7	29	25	6	8	chr1	45792420	45793301	882	*	island:1043	NA	NA	NA	hg19_cpg_islands
New_Longterm	CD4 naïve	chr2	103266645	103266645	1	1	42	Open Sea	NA	NA	NA	NA	0.974716	1	-0.0252838	-0.0365754	1.54509e-05	1	0.833333	0.0519385	1	1	0	0	0.0182219	2995077	0	0	12.4545	14	3	7	22	23	7	10	chr2	103236597	103274022	37426	+	intron:74587	uc002tca.3	6549	SLC9A2	hg19_genes_introns
New_Longterm	CD4 naïve	chr2	103266645	103266645	1	1	42	Open Sea	NA	NA	NA	NA	0.974716	1	-0.0252838	-0.0365754	1.54509e-05	1	0.833333	0.0519385	1	1	0	0	0.0182219	2995077	0	0	12.4545	14	3	7	22	23	7	10	chr2	103240555	103349138	108584	*	inter:2465	NA	NA	NA	hg19_cpg_inter
New_Longterm	CD4 naïve	chr1	157928362	157928362	1	1	56	Open Sea	NA	NA	NA	NA	0.997727	0.942666	0.0550613	0.0810628	1.55064e-05	1	0.975	0.00753778	1	0.870968	0.0369359	0	0.0182731	2271798	0	0	29	34.9091	13	23	46	48	11	11	chr1	157918862	157958062	39201	*	intergenic:1051	NA	NA	NA	hg19_genes_intergenic
New_Longterm	CD4 naïve	chr1	157928362	157928362	1	1	56	Open Sea	NA	NA	NA	NA	0.997727	0.942666	0.0550613	0.0810628	1.55064e-05	1	0.975	0.00753778	1	0.870968	0.0369359	0	0.0182731	2271798	0	0	29	34.9091	13	23	46	48	11	11	chr1	157169136	157944720	775585	*	inter:1329	NA	NA	NA	hg19_cpg_inter
New_Longterm	CD4 naïve	chr17	78791801	78791801	1	2	54	Open Sea	NA	NA	NA	NA	0.987584	1	-0.0124158	-0.0178448	1.55288e-05	1	0.9375	0.0222577	1	1	0	0	0.0182948	3534267	0	0	22.9091	24.3636	16	10	27	41	11	11	chr17	78765310	78796000	30691	+	intron:505951	uc002jys.3	57521	RPTOR	hg19_genes_introns
New_Longterm	CD4 naïve	chr17	78791801	78791801	1	2	54	Open Sea	NA	NA	NA	NA	0.987584	1	-0.0124158	-0.0178448	1.55288e-05	1	0.9375	0.0222577	1	1	0	0	0.0182948	3534267	0	0	22.9091	24.3636	16	10	27	41	11	11	chr17	78765310	78796000	30691	+	intron:505958	uc010wuf.1	57521	RPTOR	hg19_genes_introns
New_Longterm	CD4 naïve	chr17	78791801	78791801	1	2	54	Open Sea	NA	NA	NA	NA	0.987584	1	-0.0124158	-0.0178448	1.55288e-05	1	0.9375	0.0222577	1	1	0	0	0.0182948	3534267	0	0	22.9091	24.3636	16	10	27	41	11	11	chr17	78765310	78796000	30691	+	intron:505970	uc002jyt.1	57521	RPTOR	hg19_genes_introns
New_Longterm	CD4 naïve	chr17	78791801	78791801	1	2	54	Open Sea	NA	NA	NA	NA	0.987584	1	-0.0124158	-0.0178448	1.55288e-05	1	0.9375	0.0222577	1	1	0	0	0.0182948	3534267	0	0	22.9091	24.3636	16	10	27	41	11	11	chr17	78765310	78796000	30691	+	intron:506003	uc010wug.1	57521	RPTOR	hg19_genes_introns
New_Longterm	CD4 naïve	chr17	78791801	78791801	1	2	54	Open Sea	NA	NA	NA	NA	0.987584	1	-0.0124158	-0.0178448	1.55288e-05	1	0.9375	0.0222577	1	1	0	0	0.0182948	3534267	0	0	22.9091	24.3636	16	10	27	41	11	11	chr17	78789833	78791832	2000	*	shore:39197	NA	NA	NA	hg19_cpg_shores
New_Longterm	CD4 naïve	chr4	140236248	140236248	1	5	49	Open Sea	NA	NA	NA	NA	0.989863	1	-0.0101369	-0.0145528	1.55367e-05	1	0.947368	0.0183694	1	1	0	0	0.0182993	3642191	0	0	23.1818	21.6364	10	13	35	34	11	11	chr4	140222986	140255327	32342	+	intron:160642	uc003ihu.1	80155	NAA15	hg19_genes_introns
New_Longterm	CD4 naïve	chr4	140236248	140236248	1	5	49	Open Sea	NA	NA	NA	NA	0.989863	1	-0.0101369	-0.0145528	1.55367e-05	1	0.947368	0.0183694	1	1	0	0	0.0182993	3642191	0	0	23.1818	21.6364	10	13	35	34	11	11	chr4	140227336	140353362	126027	*	inter:4717	NA	NA	NA	hg19_cpg_inter
New_Longterm	CD4 naïve	chr1	55446122	55446122	1	10	68	Island	NA	NA	NA	NA	0.0844139	0.15261	-0.0681962	-0.784346	1.55942e-05	0.307692	0	0.113865	0.411765	0	0.11803	0	0.0183548	1207628	1	0	11.1818	16.1818	0	7	26	37	7	10	chr1	55445465	55446464	1000	+	promoter:1393	uc001cyd.3	199964	TMEM61	hg19_genes_promoters
New_Longterm	CD4 naïve	chr1	55446122	55446122	1	10	68	Island	NA	NA	NA	NA	0.0844139	0.15261	-0.0681962	-0.784346	1.55942e-05	0.307692	0	0.113865	0.411765	0	0.11803	0	0.0183548	1207628	1	0	11.1818	16.1818	0	7	26	37	7	10	chr1	55446088	55446846	759	*	island:1162	NA	NA	NA	hg19_cpg_islands
New_Longterm	CD4 naïve	chr1	155655952	155655952	1	7	63	Shore	NA	NA	NA	NA	0.883998	0.841331	0.042667	0.0705514	1.55958e-05	1	0.6	0.117136	0.95	0.666667	0.0876739	0	0.0183548	2396393	0	0	18.2727	16.8182	7	6	30	27	10	10	chr1	155653882	155657881	4000	+	1to5kb:2666	uc001flr.3	7818	DAP3	hg19_genes_1to5kb
New_Longterm	CD4 naïve	chr1	155655952	155655952	1	7	63	Shore	NA	NA	NA	NA	0.883998	0.841331	0.042667	0.0705514	1.55958e-05	1	0.6	0.117136	0.95	0.666667	0.0876739	0	0.0183548	2396393	0	0	18.2727	16.8182	7	6	30	27	10	10	chr1	155653882	155657881	4000	+	1to5kb:2667	uc001fls.3	7818	DAP3	hg19_genes_1to5kb
New_Longterm	CD4 naïve	chr1	155655952	155655952	1	7	63	Shore	NA	NA	NA	NA	0.883998	0.841331	0.042667	0.0705514	1.55958e-05	1	0.6	0.117136	0.95	0.666667	0.0876739	0	0.0183548	2396393	0	0	18.2727	16.8182	7	6	30	27	10	10	chr1	155653882	155657881	4000	+	1to5kb:2668	uc010pgl.2	7818	DAP3	hg19_genes_1to5kb
New_Longterm	CD4 naïve	chr1	155655952	155655952	1	7	63	Shore	NA	NA	NA	NA	0.883998	0.841331	0.042667	0.0705514	1.55958e-05	1	0.6	0.117136	0.95	0.666667	0.0876739	0	0.0183548	2396393	0	0	18.2727	16.8182	7	6	30	27	10	10	chr1	155653882	155657881	4000	+	1to5kb:2669	uc010pgm.2	7818	DAP3	hg19_genes_1to5kb
New_Longterm	CD4 naïve	chr1	155655952	155655952	1	7	63	Shore	NA	NA	NA	NA	0.883998	0.841331	0.042667	0.0705514	1.55958e-05	1	0.6	0.117136	0.95	0.666667	0.0876739	0	0.0183548	2396393	0	0	18.2727	16.8182	7	6	30	27	10	10	chr1	155653885	155657884	4000	+	1to5kb:2670	uc001flq.3	7818	DAP3	hg19_genes_1to5kb
New_Longterm	CD4 naïve	chr1	155655952	155655952	1	7	63	Shore	NA	NA	NA	NA	0.883998	0.841331	0.042667	0.0705514	1.55958e-05	1	0.6	0.117136	0.95	0.666667	0.0876739	0	0.0183548	2396393	0	0	18.2727	16.8182	7	6	30	27	10	10	chr1	155650248	155657861	7614	-	intron:55239	uc001flh.3	55249	YY1AP1	hg19_genes_introns
New_Longterm	CD4 naïve	chr1	155655952	155655952	1	7	63	Shore	NA	NA	NA	NA	0.883998	0.841331	0.042667	0.0705514	1.55958e-05	1	0.6	0.117136	0.95	0.666667	0.0876739	0	0.0183548	2396393	0	0	18.2727	16.8182	7	6	30	27	10	10	chr1	155650248	155657861	7614	-	intron:55248	uc009wqt.3	55249	YY1AP1	hg19_genes_introns
New_Longterm	CD4 naïve	chr1	155655952	155655952	1	7	63	Shore	NA	NA	NA	NA	0.883998	0.841331	0.042667	0.0705514	1.55958e-05	1	0.6	0.117136	0.95	0.666667	0.0876739	0	0.0183548	2396393	0	0	18.2727	16.8182	7	6	30	27	10	10	chr1	155650248	155657861	7614	-	intron:55257	uc010pgi.2	55249	YY1AP1	hg19_genes_introns
New_Longterm	CD4 naïve	chr1	155655952	155655952	1	7	63	Shore	NA	NA	NA	NA	0.883998	0.841331	0.042667	0.0705514	1.55958e-05	1	0.6	0.117136	0.95	0.666667	0.0876739	0	0.0183548	2396393	0	0	18.2727	16.8182	7	6	30	27	10	10	chr1	155650248	155657861	7614	-	intron:55266	uc001fli.3	55249	YY1AP1	hg19_genes_introns
New_Longterm	CD4 naïve	chr1	155655952	155655952	1	7	63	Shore	NA	NA	NA	NA	0.883998	0.841331	0.042667	0.0705514	1.55958e-05	1	0.6	0.117136	0.95	0.666667	0.0876739	0	0.0183548	2396393	0	0	18.2727	16.8182	7	6	30	27	10	10	chr1	155650248	155657861	7614	-	intron:55276	uc001flj.3	55249	YY1AP1	hg19_genes_introns
New_Longterm	CD4 naïve	chr1	155655952	155655952	1	7	63	Shore	NA	NA	NA	NA	0.883998	0.841331	0.042667	0.0705514	1.55958e-05	1	0.6	0.117136	0.95	0.666667	0.0876739	0	0.0183548	2396393	0	0	18.2727	16.8182	7	6	30	27	10	10	chr1	155650248	155657861	7614	-	intron:55287	uc001flk.3	55249	YY1AP1	hg19_genes_introns
New_Longterm	CD4 naïve	chr1	155655952	155655952	1	7	63	Shore	NA	NA	NA	NA	0.883998	0.841331	0.042667	0.0705514	1.55958e-05	1	0.6	0.117136	0.95	0.666667	0.0876739	0	0.0183548	2396393	0	0	18.2727	16.8182	7	6	30	27	10	10	chr1	155650248	155658449	8202	-	intron:55297	uc001fll.3	55249	YY1AP1	hg19_genes_introns
New_Longterm	CD4 naïve	chr1	155655952	155655952	1	7	63	Shore	NA	NA	NA	NA	0.883998	0.841331	0.042667	0.0705514	1.55958e-05	1	0.6	0.117136	0.95	0.666667	0.0876739	0	0.0183548	2396393	0	0	18.2727	16.8182	7	6	30	27	10	10	chr1	155649304	155657861	8558	-	intron:55305	uc001flm.3	55249	YY1AP1	hg19_genes_introns
New_Longterm	CD4 naïve	chr1	155655952	155655952	1	7	63	Shore	NA	NA	NA	NA	0.883998	0.841331	0.042667	0.0705514	1.55958e-05	1	0.6	0.117136	0.95	0.666667	0.0876739	0	0.0183548	2396393	0	0	18.2727	16.8182	7	6	30	27	10	10	chr1	155650248	155657861	7614	-	intron:55315	uc009wqu.3	55249	YY1AP1	hg19_genes_introns
New_Longterm	CD4 naïve	chr1	155655952	155655952	1	7	63	Shore	NA	NA	NA	NA	0.883998	0.841331	0.042667	0.0705514	1.55958e-05	1	0.6	0.117136	0.95	0.666667	0.0876739	0	0.0183548	2396393	0	0	18.2727	16.8182	7	6	30	27	10	10	chr1	155650248	155657861	7614	-	intron:55324	uc009wqv.3	55249	YY1AP1	hg19_genes_introns
New_Longterm	CD4 naïve	chr1	155655952	155655952	1	7	63	Shore	NA	NA	NA	NA	0.883998	0.841331	0.042667	0.0705514	1.55958e-05	1	0.6	0.117136	0.95	0.666667	0.0876739	0	0.0183548	2396393	0	0	18.2727	16.8182	7	6	30	27	10	10	chr1	155650248	155657861	7614	-	intron:55334	uc009wqw.3	55249	YY1AP1	hg19_genes_introns
New_Longterm	CD4 naïve	chr1	155655952	155655952	1	7	63	Shore	NA	NA	NA	NA	0.883998	0.841331	0.042667	0.0705514	1.55958e-05	1	0.6	0.117136	0.95	0.666667	0.0876739	0	0.0183548	2396393	0	0	18.2727	16.8182	7	6	30	27	10	10	chr1	155650248	155657861	7614	-	intron:55344	uc001fln.3	55249	YY1AP1	hg19_genes_introns
New_Longterm	CD4 naïve	chr1	155655952	155655952	1	7	63	Shore	NA	NA	NA	NA	0.883998	0.841331	0.042667	0.0705514	1.55958e-05	1	0.6	0.117136	0.95	0.666667	0.0876739	0	0.0183548	2396393	0	0	18.2727	16.8182	7	6	30	27	10	10	chr1	155650248	155658720	8473	-	intron:55355	uc001flo.3	55249	YY1AP1	hg19_genes_introns
New_Longterm	CD4 naïve	chr1	155655952	155655952	1	7	63	Shore	NA	NA	NA	NA	0.883998	0.841331	0.042667	0.0705514	1.55958e-05	1	0.6	0.117136	0.95	0.666667	0.0876739	0	0.0183548	2396393	0	0	18.2727	16.8182	7	6	30	27	10	10	chr1	155650248	155658720	8473	-	intron:55364	uc001flp.3	55249	YY1AP1	hg19_genes_introns
New_Longterm	CD4 naïve	chr1	155655952	155655952	1	7	63	Shore	NA	NA	NA	NA	0.883998	0.841331	0.042667	0.0705514	1.55958e-05	1	0.6	0.117136	0.95	0.666667	0.0876739	0	0.0183548	2396393	0	0	18.2727	16.8182	7	6	30	27	10	10	chr1	155650248	155657861	7614	-	intron:55373	uc010pgj.2	55249	YY1AP1	hg19_genes_introns
New_Longterm	CD4 naïve	chr1	155655952	155655952	1	7	63	Shore	NA	NA	NA	NA	0.883998	0.841331	0.042667	0.0705514	1.55958e-05	1	0.6	0.117136	0.95	0.666667	0.0876739	0	0.0183548	2396393	0	0	18.2727	16.8182	7	6	30	27	10	10	chr1	155649304	155755124	105821	-	intron:55382	uc021paz.1	55249	YY1AP1	hg19_genes_introns
New_Longterm	CD4 naïve	chr1	155655952	155655952	1	7	63	Shore	NA	NA	NA	NA	0.883998	0.841331	0.042667	0.0705514	1.55958e-05	1	0.6	0.117136	0.95	0.666667	0.0876739	0	0.0183548	2396393	0	0	18.2727	16.8182	7	6	30	27	10	10	chr1	155650248	155657861	7614	-	intron:55390	uc009wqx.3	55249	YY1AP1	hg19_genes_introns
New_Longterm	CD4 naïve	chr1	155655952	155655952	1	7	63	Shore	NA	NA	NA	NA	0.883998	0.841331	0.042667	0.0705514	1.55958e-05	1	0.6	0.117136	0.95	0.666667	0.0876739	0	0.0183548	2396393	0	0	18.2727	16.8182	7	6	30	27	10	10	chr1	155650248	155657861	7614	-	intron:55396	uc010pgk.2	55249	YY1AP1	hg19_genes_introns
New_Longterm	CD4 naïve	chr1	155655952	155655952	1	7	63	Shore	NA	NA	NA	NA	0.883998	0.841331	0.042667	0.0705514	1.55958e-05	1	0.6	0.117136	0.95	0.666667	0.0876739	0	0.0183548	2396393	0	0	18.2727	16.8182	7	6	30	27	10	10	chr1	155655833	155657832	2000	*	shore:3241	NA	NA	NA	hg19_cpg_shores
New_Longterm	CD4 naïve	chr10	89136888	89136888	1	1	57	Open Sea	NA	NA	NA	NA	0.982448	1	-0.0175521	-0.0252921	1.56194e-05	1	0.9	0.033083	1	1	0	0	0.0183731	3299952	0	0	15.0909	13.0909	10	3	22	25	11	7	chr10	89130453	89156330	25878	*	intergenic:8603	NA	NA	NA	hg19_genes_intergenic
New_Longterm	CD4 naïve	chr10	89136888	89136888	1	1	57	Open Sea	NA	NA	NA	NA	0.982448	1	-0.0175521	-0.0252921	1.56194e-05	1	0.9	0.033083	1	1	0	0	0.0183731	3299952	0	0	15.0909	13.0909	10	3	22	25	11	7	chr10	89119183	89260370	141188	*	inter:10002	NA	NA	NA	hg19_cpg_inter
New_Longterm	CD4 naïve	chr19	36785319	36785319	1	12	74	Open Sea	NA	NA	NA	NA	0.977444	0.974118	0.00332589	0.00486746	1.56315e-05	1	0.912281	0.0277972	1	0.928571	0.0202498	0	0.0183825	3990264	0	0	42.8182	42.3636	18	25	67	68	11	11	chr19	36729676	36797244	67569	*	intergenic:14130	NA	NA	NA	hg19_genes_intergenic
New_Longterm	CD4 naïve	chr19	36785319	36785319	1	12	74	Open Sea	NA	NA	NA	NA	0.977444	0.974118	0.00332589	0.00486746	1.56315e-05	1	0.912281	0.0277972	1	0.928571	0.0202498	0	0.0183825	3990264	0	0	42.8182	42.3636	18	25	67	68	11	11	chr19	36783829	36785933	2105	*	shore:43024	NA	NA	NA	hg19_cpg_shores
New_Longterm	CD4 naïve	chr14	74960872	74960872	1	10	67	Island	NA	NA	NA	NA	0.0705	0	0.0705	3.00899	1.58857e-05	0.48	0	0.151409	0	0	0	0	0.0186526	1169773	1	0	10.3636	12.1818	0	7	25	17	6	7	chr14	74960085	74961084	1000	-	promoter:53057	uc001xpy.3	10577	NPC2	hg19_genes_promoters
New_Longterm	CD4 naïve	chr14	74960872	74960872	1	10	67	Island	NA	NA	NA	NA	0.0705	0	0.0705	3.00899	1.58857e-05	0.48	0	0.151409	0	0	0	0	0.0186526	1169773	1	0	10.3636	12.1818	0	7	25	17	6	7	chr14	74960085	74961084	1000	-	promoter:53058	uc010tus.2	10577	NPC2	hg19_genes_promoters
New_Longterm	CD4 naïve	chr14	74960872	74960872	1	10	67	Island	NA	NA	NA	NA	0.0705	0	0.0705	3.00899	1.58857e-05	0.48	0	0.151409	0	0	0	0	0.0186526	1169773	1	0	10.3636	12.1818	0	7	25	17	6	7	chr14	74960856	74960977	122	+	intron:423422	uc001xpz.3	122961	ISCA2	hg19_genes_introns
New_Longterm	CD4 naïve	chr14	74960872	74960872	1	10	67	Island	NA	NA	NA	NA	0.0705	0	0.0705	3.00899	1.58857e-05	0.48	0	0.151409	0	0	0	0	0.0186526	1169773	1	0	10.3636	12.1818	0	7	25	17	6	7	chr14	74960856	74961528	673	+	intron:423425	uc031qph.1	122961	ISCA2	hg19_genes_introns
New_Longterm	CD4 naïve	chr14	74960872	74960872	1	10	67	Island	NA	NA	NA	NA	0.0705	0	0.0705	3.00899	1.58857e-05	0.48	0	0.151409	0	0	0	0	0.0186526	1169773	1	0	10.3636	12.1818	0	7	25	17	6	7	chr14	74960553	74960952	400	+	intronexonboundary:442557	uc001xpz.3	122961	ISCA2	hg19_genes_intronexonboundaries
New_Longterm	CD4 naïve	chr14	74960872	74960872	1	10	67	Island	NA	NA	NA	NA	0.0705	0	0.0705	3.00899	1.58857e-05	0.48	0	0.151409	0	0	0	0	0.0186526	1169773	1	0	10.3636	12.1818	0	7	25	17	6	7	chr14	74960553	74960952	400	+	intronexonboundary:442558	uc031qph.1	122961	ISCA2	hg19_genes_intronexonboundaries
New_Longterm	CD4 naïve	chr14	74960872	74960872	1	10	67	Island	NA	NA	NA	NA	0.0705	0	0.0705	3.00899	1.58857e-05	0.48	0	0.151409	0	0	0	0	0.0186526	1169773	1	0	10.3636	12.1818	0	7	25	17	6	7	chr14	74960778	74961177	400	+	intronexonboundary:442559	uc001xpz.3	122961	ISCA2	hg19_genes_intronexonboundaries
New_Longterm	CD4 naïve	chr14	74960872	74960872	1	10	67	Island	NA	NA	NA	NA	0.0705	0	0.0705	3.00899	1.58857e-05	0.48	0	0.151409	0	0	0	0	0.0186526	1169773	1	0	10.3636	12.1818	0	7	25	17	6	7	chr14	74960655	74961054	400	+	exonintronboundary:445968	uc001xpz.3	122961	ISCA2	hg19_genes_exonintronboundaries
New_Longterm	CD4 naïve	chr14	74960872	74960872	1	10	67	Island	NA	NA	NA	NA	0.0705	0	0.0705	3.00899	1.58857e-05	0.48	0	0.151409	0	0	0	0	0.0186526	1169773	1	0	10.3636	12.1818	0	7	25	17	6	7	chr14	74960655	74961054	400	+	exonintronboundary:445969	uc031qph.1	122961	ISCA2	hg19_genes_exonintronboundaries
New_Longterm	CD4 naïve	chr14	74960872	74960872	1	10	67	Island	NA	NA	NA	NA	0.0705	0	0.0705	3.00899	1.58857e-05	0.48	0	0.151409	0	0	0	0	0.0186526	1169773	1	0	10.3636	12.1818	0	7	25	17	6	7	chr14	74959681	74960907	1227	*	island:17404	NA	NA	NA	hg19_cpg_islands
New_Longterm	CD4 naïve	chr1	197887728	197887728	1	7	56	Island	NA	NA	NA	NA	0.110544	0.0690006	0.0415431	0.609621	1.59287e-05	0.6	0	0.178635	0.166667	0	0.0477309	0	0.0186982	1883955	0	0	27.4545	37.7273	3	24	49	52	9	11	chr1	197887128	197889101	1974	+	intron:27342	uc001gui.1	56956	LHX9	hg19_genes_introns
New_Longterm	CD4 naïve	chr1	197887728	197887728	1	7	56	Island	NA	NA	NA	NA	0.110544	0.0690006	0.0415431	0.609621	1.59287e-05	0.6	0	0.178635	0.166667	0	0.0477309	0	0.0186982	1883955	0	0	27.4545	37.7273	3	24	49	52	9	11	chr1	197887128	197889101	1974	+	intron:27346	uc001guk.1	56956	LHX9	hg19_genes_introns
New_Longterm	CD4 naïve	chr1	197887728	197887728	1	7	56	Island	NA	NA	NA	NA	0.110544	0.0690006	0.0415431	0.609621	1.59287e-05	0.6	0	0.178635	0.166667	0	0.0477309	0	0.0186982	1883955	0	0	27.4545	37.7273	3	24	49	52	9	11	chr1	197887089	197887791	703	*	island:2017	NA	NA	NA	hg19_cpg_islands
New_Longterm	CD4 naïve	chr16	3158714	3158714	1	6	48	Open Sea	NA	NA	NA	NA	0.935404	0.933932	0.00147168	0.00224755	1.60616e-05	1	0.853659	0.061419	0.979167	0.826087	0.0437588	0	0.01883	4079170	0	0	38.2727	46	27	23	54	66	11	11	chr16	3157563	3161562	4000	+	1to5kb:57183	uc002cua.3	7755	ZNF205	hg19_genes_1to5kb
New_Longterm	CD4 naïve	chr16	3158714	3158714	1	6	48	Open Sea	NA	NA	NA	NA	0.935404	0.933932	0.00147168	0.00224755	1.60616e-05	1	0.853659	0.061419	0.979167	0.826087	0.0437588	0	0.01883	4079170	0	0	38.2727	46	27	23	54	66	11	11	chr16	3157563	3161562	4000	+	1to5kb:57184	uc002cub.3	7755	ZNF205	hg19_genes_1to5kb
New_Longterm	CD4 naïve	chr16	3158714	3158714	1	6	48	Open Sea	NA	NA	NA	NA	0.935404	0.933932	0.00147168	0.00224755	1.60616e-05	1	0.853659	0.061419	0.979167	0.826087	0.0437588	0	0.01883	4079170	0	0	38.2727	46	27	23	54	66	11	11	chr16	3157580	3161579	4000	+	1to5kb:57185	uc031quw.1	7755	ZNF205	hg19_genes_1to5kb
New_Longterm	CD4 naïve	chr16	3158714	3158714	1	6	48	Open Sea	NA	NA	NA	NA	0.935404	0.933932	0.00147168	0.00224755	1.60616e-05	1	0.853659	0.061419	0.979167	0.826087	0.0437588	0	0.01883	4079170	0	0	38.2727	46	27	23	54	66	11	11	chr16	3156890	3158889	2000	*	shore:34589	NA	NA	NA	hg19_cpg_shores
New_Longterm	CD4 naïve	chr3	57188958	57188958	1	1	49	Open Sea	NA	NA	NA	NA	0.900919	0.85893	0.0419889	0.0680827	1.60789e-05	1	0.705882	0.106563	0.974359	0.583333	0.105276	0	0.0188437	2431458	0	0	37.3636	43	15	33	52	50	11	11	chr3	57154342	57199188	44847	-	intron:140252	uc003dil.3	54756	IL17RD	hg19_genes_introns
New_Longterm	CD4 naïve	chr3	57188958	57188958	1	1	49	Open Sea	NA	NA	NA	NA	0.900919	0.85893	0.0419889	0.0680827	1.60789e-05	1	0.705882	0.106563	0.974359	0.583333	0.105276	0	0.0188437	2431458	0	0	37.3636	43	15	33	52	50	11	11	chr3	57154342	57203259	48918	-	intron:140264	uc010hna.3	54756	IL17RD	hg19_genes_introns
New_Longterm	CD4 naïve	chr3	57188958	57188958	1	1	49	Open Sea	NA	NA	NA	NA	0.900919	0.85893	0.0419889	0.0680827	1.60789e-05	1	0.705882	0.106563	0.974359	0.583333	0.105276	0	0.0188437	2431458	0	0	37.3636	43	15	33	52	50	11	11	chr3	57154342	57204260	49919	-	intron:140276	uc011bex.1	54756	IL17RD	hg19_genes_introns
New_Longterm	CD4 naïve	chr3	57188958	57188958	1	1	49	Open Sea	NA	NA	NA	NA	0.900919	0.85893	0.0419889	0.0680827	1.60789e-05	1	0.705882	0.106563	0.974359	0.583333	0.105276	0	0.0188437	2431458	0	0	37.3636	43	15	33	52	50	11	11	chr3	57136408	57194243	57836	*	inter:3555	NA	NA	NA	hg19_cpg_inter
New_Longterm	CD4 naïve	chr19	1523443	1523443	1	1	61	Shore	NA	NA	1570	1941	0.896982	0.879862	0.0171203	0.0274928	1.60816e-05	1	0.4375	0.163929	0.97561	0.675	0.0879286	0	0.0188437	3233637	0	0	27.4545	41.3636	6	31	44	67	10	11	chr19	1523073	1524072	1000	+	promoter:65857	uc002ltf.3	126520	PLK5	hg19_genes_promoters
New_Longterm	CD4 naïve	chr19	1523443	1523443	1	1	61	Shore	NA	NA	1570	1941	0.896982	0.879862	0.0171203	0.0274928	1.60816e-05	1	0.4375	0.163929	0.97561	0.675	0.0879286	0	0.0188437	3233637	0	0	27.4545	41.3636	6	31	44	67	10	11	chr19	1519958	1523957	4000	+	1to5kb:65858	uc002ltg.1	126520	PLK5	hg19_genes_1to5kb
New_Longterm	CD4 naïve	chr19	1523443	1523443	1	1	61	Shore	NA	NA	1570	1941	0.896982	0.879862	0.0171203	0.0274928	1.60816e-05	1	0.4375	0.163929	0.97561	0.675	0.0879286	0	0.0188437	3233637	0	0	27.4545	41.3636	6	31	44	67	10	11	chr19	1522935	1526934	4000	+	1to5kb:65859	uc010dsm.1	126520	PLK5	hg19_genes_1to5kb
New_Longterm	CD4 naïve	chr19	1523443	1523443	1	1	61	Shore	NA	NA	1570	1941	0.896982	0.879862	0.0171203	0.0274928	1.60816e-05	1	0.4375	0.163929	0.97561	0.675	0.0879286	0	0.0188437	3233637	0	0	27.4545	41.3636	6	31	44	67	10	11	chr19	1521706	1523705	2000	*	shore:40818	NA	NA	NA	hg19_cpg_shores
New_Longterm	CD4 naïve	chr8	81316252	81316252	1	3	45	Open Sea	NA	NA	NA	NA	0.921212	1	-0.0787879	-0.117174	1.61653e-05	1	0.5	0.157954	1	1	0	0	0.0189321	1941197	0	0	14.8182	11.8182	5	6	46	19	6	6	chr8	81153709	81392853	239145	*	intergenic:7238	NA	NA	NA	hg19_genes_intergenic
New_Longterm	CD4 naïve	chr8	81316252	81316252	1	3	45	Open Sea	NA	NA	NA	NA	0.921212	1	-0.0787879	-0.117174	1.61653e-05	1	0.5	0.157954	1	1	0	0	0.0189321	1941197	0	0	14.8182	11.8182	5	6	46	19	6	6	chr8	81182192	81394429	212238	*	inter:8277	NA	NA	NA	hg19_cpg_inter
New_Longterm	CD4 naïve	chr5	167147403	167147403	1	2	45	Open Sea	NA	NA	NA	NA	0.936884	0.873546	0.0633379	0.0998823	1.6511e-05	1	0.85	0.0558541	0.972222	0.755102	0.0708802	0	0.019293	2077285	1	0	26.5455	35.4545	0	22	63	62	10	11	chr5	166802479	167379592	577114	+	intron:187299	uc021yhi.1	57451	TENM2	hg19_genes_introns
New_Longterm	CD4 naïve	chr5	167147403	167147403	1	2	45	Open Sea	NA	NA	NA	NA	0.936884	0.873546	0.0633379	0.0998823	1.6511e-05	1	0.85	0.0558541	0.972222	0.755102	0.0708802	0	0.019293	2077285	1	0	26.5455	35.4545	0	22	63	62	10	11	chr5	166802479	167302990	500512	+	intron:187302	uc010jjd.3	57451	TENM2	hg19_genes_introns
New_Longterm	CD4 naïve	chr5	167147403	167147403	1	2	45	Open Sea	NA	NA	NA	NA	0.936884	0.873546	0.0633379	0.0998823	1.6511e-05	1	0.85	0.0558541	0.972222	0.755102	0.0708802	0	0.019293	2077285	1	0	26.5455	35.4545	0	22	63	62	10	11	chr5	166409918	167281539	871622	*	inter:5607	NA	NA	NA	hg19_cpg_inter
New_Longterm	CD4 naïve	chr12	8966169	8966169	1	2	49	Open Sea	NA	NA	NA	NA	0.921163	0.885997	0.0351653	0.0555388	1.6529e-05	1	0.722222	0.0886582	0.956522	0.823529	0.0461044	0	0.0193084	2617859	0	0	17.4545	21.2727	7	12	28	33	10	11	chr12	8935688	8970149	34462	*	intergenic:9898	NA	NA	NA	hg19_genes_intergenic
New_Longterm	CD4 naïve	chr12	8966169	8966169	1	2	49	Open Sea	NA	NA	NA	NA	0.921163	0.885997	0.0351653	0.0555388	1.6529e-05	1	0.722222	0.0886582	0.956522	0.823529	0.0461044	0	0.0193084	2617859	0	0	17.4545	21.2727	7	12	28	33	10	11	chr12	8855404	9062946	207543	*	inter:11490	NA	NA	NA	hg19_cpg_inter
New_Longterm	CD4 naïve	chr6	80656857	80656857	1	10	74	Island	NA	NA	NA	NA	0.127513	0	0.127513	3.7815	1.66423e-05	0.428571	0	0.137102	0	0	0	0	0.0194308	484826	2	0	11.3636	12.7273	0	6	21	31	7	7	chr6	80636099	80656896	20798	-	intron:224741	uc003pja.4	6785	ELOVL4	hg19_genes_introns
New_Longterm	CD4 naïve	chr6	80656857	80656857	1	10	74	Island	NA	NA	NA	NA	0.127513	0	0.127513	3.7815	1.66423e-05	0.428571	0	0.137102	0	0	0	0	0.0194308	484826	2	0	11.3636	12.7273	0	6	21	31	7	7	chr6	80631514	80656896	25383	-	intron:224743	uc011dyt.3	6785	ELOVL4	hg19_genes_introns
New_Longterm	CD4 naïve	chr6	80656857	80656857	1	10	74	Island	NA	NA	NA	NA	0.127513	0	0.127513	3.7815	1.66423e-05	0.428571	0	0.137102	0	0	0	0	0.0194308	484826	2	0	11.3636	12.7273	0	6	21	31	7	7	chr6	80656698	80657097	400	-	exonintronboundary:236635	uc003pja.4	6785	ELOVL4	hg19_genes_exonintronboundaries
New_Longterm	CD4 naïve	chr6	80656857	80656857	1	10	74	Island	NA	NA	NA	NA	0.127513	0	0.127513	3.7815	1.66423e-05	0.428571	0	0.137102	0	0	0	0	0.0194308	484826	2	0	11.3636	12.7273	0	6	21	31	7	7	chr6	80656698	80657097	400	-	exonintronboundary:236636	uc011dyt.3	6785	ELOVL4	hg19_genes_exonintronboundaries
New_Longterm	CD4 naïve	chr6	80656857	80656857	1	10	74	Island	NA	NA	NA	NA	0.127513	0	0.127513	3.7815	1.66423e-05	0.428571	0	0.137102	0	0	0	0	0.0194308	484826	2	0	11.3636	12.7273	0	6	21	31	7	7	chr6	80656745	80657593	849	*	island:8286	NA	NA	NA	hg19_cpg_islands
New_Longterm	CD4 naïve	chr7	2394950	2394950	1	16	76	Island	NA	NA	NA	NA	0.0259412	0	0.0259412	1.84564	1.66414e-05	0.111111	0	0.0448912	0	0	0	0	0.0194308	2504763	0	0	13	13.1818	8	3	21	23	6	9	chr7	2394557	2395055	499	+	CDS:210101	uc003slx.3	8662	EIF3B	hg19_genes_cds
New_Longterm	CD4 naïve	chr7	2394950	2394950	1	16	76	Island	NA	NA	NA	NA	0.0259412	0	0.0259412	1.84564	1.66414e-05	0.111111	0	0.0448912	0	0	0	0	0.0194308	2504763	0	0	13	13.1818	8	3	21	23	6	9	chr7	2394557	2395055	499	+	CDS:210119	uc003sly.3	8662	EIF3B	hg19_genes_cds
New_Longterm	CD4 naïve	chr7	2394950	2394950	1	16	76	Island	NA	NA	NA	NA	0.0259412	0	0.0259412	1.84564	1.66414e-05	0.111111	0	0.0448912	0	0	0	0	0.0194308	2504763	0	0	13	13.1818	8	3	21	23	6	9	chr7	2394869	2395055	187	+	CDS:210138	uc003slz.1	8662	EIF3B	hg19_genes_cds
New_Longterm	CD4 naïve	chr7	2394950	2394950	1	16	76	Island	NA	NA	NA	NA	0.0259412	0	0.0259412	1.84564	1.66414e-05	0.111111	0	0.0448912	0	0	0	0	0.0194308	2504763	0	0	13	13.1818	8	3	21	23	6	9	chr7	2394474	2395055	582	+	exon:260209	uc003slx.3	8662	EIF3B	hg19_genes_exons
New_Longterm	CD4 naïve	chr7	2394950	2394950	1	16	76	Island	NA	NA	NA	NA	0.0259412	0	0.0259412	1.84564	1.66414e-05	0.111111	0	0.0448912	0	0	0	0	0.0194308	2504763	0	0	13	13.1818	8	3	21	23	6	9	chr7	2394474	2395055	582	+	exon:260228	uc003sly.3	8662	EIF3B	hg19_genes_exons
New_Longterm	CD4 naïve	chr7	2394950	2394950	1	16	76	Island	NA	NA	NA	NA	0.0259412	0	0.0259412	1.84564	1.66414e-05	0.111111	0	0.0448912	0	0	0	0	0.0194308	2504763	0	0	13	13.1818	8	3	21	23	6	9	chr7	2394869	2395055	187	+	exon:260248	uc003slz.1	8662	EIF3B	hg19_genes_exons
New_Longterm	CD4 naïve	chr7	2394950	2394950	1	16	76	Island	NA	NA	NA	NA	0.0259412	0	0.0259412	1.84564	1.66414e-05	0.111111	0	0.0448912	0	0	0	0	0.0194308	2504763	0	0	13	13.1818	8	3	21	23	6	9	chr7	2394474	2395055	582	+	firstexon:27912	uc003slx.3	8662	EIF3B	hg19_genes_firstexons
New_Longterm	CD4 naïve	chr7	2394950	2394950	1	16	76	Island	NA	NA	NA	NA	0.0259412	0	0.0259412	1.84564	1.66414e-05	0.111111	0	0.0448912	0	0	0	0	0.0194308	2504763	0	0	13	13.1818	8	3	21	23	6	9	chr7	2394474	2395055	582	+	firstexon:27913	uc003sly.3	8662	EIF3B	hg19_genes_firstexons
New_Longterm	CD4 naïve	chr7	2394950	2394950	1	16	76	Island	NA	NA	NA	NA	0.0259412	0	0.0259412	1.84564	1.66414e-05	0.111111	0	0.0448912	0	0	0	0	0.0194308	2504763	0	0	13	13.1818	8	3	21	23	6	9	chr7	2394669	2395068	400	+	intronexonboundary:242662	uc003slz.1	8662	EIF3B	hg19_genes_intronexonboundaries
New_Longterm	CD4 naïve	chr7	2394950	2394950	1	16	76	Island	NA	NA	NA	NA	0.0259412	0	0.0259412	1.84564	1.66414e-05	0.111111	0	0.0448912	0	0	0	0	0.0194308	2504763	0	0	13	13.1818	8	3	21	23	6	9	chr7	2394551	2394950	400	+	exonintronboundary:244116	uc003slz.1	8662	EIF3B	hg19_genes_exonintronboundaries
New_Longterm	CD4 naïve	chr7	2394950	2394950	1	16	76	Island	NA	NA	NA	NA	0.0259412	0	0.0259412	1.84564	1.66414e-05	0.111111	0	0.0448912	0	0	0	0	0.0194308	2504763	0	0	13	13.1818	8	3	21	23	6	9	chr7	2394855	2395254	400	+	exonintronboundary:244117	uc003slx.3	8662	EIF3B	hg19_genes_exonintronboundaries
New_Longterm	CD4 naïve	chr7	2394950	2394950	1	16	76	Island	NA	NA	NA	NA	0.0259412	0	0.0259412	1.84564	1.66414e-05	0.111111	0	0.0448912	0	0	0	0	0.0194308	2504763	0	0	13	13.1818	8	3	21	23	6	9	chr7	2394855	2395254	400	+	exonintronboundary:244118	uc003sly.3	8662	EIF3B	hg19_genes_exonintronboundaries
New_Longterm	CD4 naïve	chr7	2394950	2394950	1	16	76	Island	NA	NA	NA	NA	0.0259412	0	0.0259412	1.84564	1.66414e-05	0.111111	0	0.0448912	0	0	0	0	0.0194308	2504763	0	0	13	13.1818	8	3	21	23	6	9	chr7	2394855	2395254	400	+	exonintronboundary:244119	uc003slz.1	8662	EIF3B	hg19_genes_exonintronboundaries
New_Longterm	CD4 naïve	chr7	2394950	2394950	1	16	76	Island	NA	NA	NA	NA	0.0259412	0	0.0259412	1.84564	1.66414e-05	0.111111	0	0.0448912	0	0	0	0	0.0194308	2504763	0	0	13	13.1818	8	3	21	23	6	9	chr7	2393629	2395174	1546	*	island:9046	NA	NA	NA	hg19_cpg_islands
New_Longterm	CD4 naïve	chr1	110632902	110632902	1	3	59	Open Sea	NA	NA	NA	NA	0.869348	0.875448	-0.00610046	-0.00997411	1.68593e-05	1	0.62069	0.136081	0.952381	0.816667	0.046639	0	0.019659	3810187	0	0	22.6364	34.0909	9	20	36	60	9	11	chr1	110618323	110650061	31739	*	intergenic:772	NA	NA	NA	hg19_genes_intergenic
New_Longterm	CD4 naïve	chr1	110632902	110632902	1	3	59	Open Sea	NA	NA	NA	NA	0.869348	0.875448	-0.00610046	-0.00997411	1.68593e-05	1	0.62069	0.136081	0.952381	0.816667	0.046639	0	0.019659	3810187	0	0	22.6364	34.0909	9	20	36	60	9	11	chr1	110631485	110668810	37326	*	inter:1032	NA	NA	NA	hg19_cpg_inter
New_Longterm	CD4 naïve	chr19	10386453	10386453	1	6	63	Open Sea	NA	NA	NA	NA	0.833333	0.793049	0.040284	0.0706143	1.69386e-05	1	0.625	0.139757	0.928571	0.5	0.140374	0	0.0197464	2395670	0	0	12	12.4545	5	8	18	19	7	9	chr19	10385705	10394156	8452	+	intron:538875	uc002mnq.2	3383	ICAM1	hg19_genes_introns
New_Longterm	CD4 naïve	chr19	10386453	10386453	1	6	63	Open Sea	NA	NA	NA	NA	0.833333	0.793049	0.040284	0.0706143	1.69386e-05	1	0.625	0.139757	0.928571	0.5	0.140374	0	0.0197464	2395670	0	0	12	12.4545	5	8	18	19	7	9	chr19	10381903	10394804	12902	+	intron:538880	uc010xle.1	3383	ICAM1	hg19_genes_introns
New_Longterm	CD4 naïve	chr19	10386453	10386453	1	6	63	Open Sea	NA	NA	NA	NA	0.833333	0.793049	0.040284	0.0706143	1.69386e-05	1	0.625	0.139757	0.928571	0.5	0.140374	0	0.0197464	2395670	0	0	12	12.4545	5	8	18	19	7	9	chr19	10385966	10393603	7638	*	inter:16697	NA	NA	NA	hg19_cpg_inter
New_Longterm	CD4 naïve	chr1	8906895	8906895	1	3	51	Open Sea	NA	NA	NA	NA	0.961905	1	-0.0380952	-0.0554684	1.70812e-05	1	0.833333	0.0656383	1	1	0	0	0.0198974	2618869	1	0	11.3636	11.0909	0	5	18	18	7	6	chr1	8882700	8921058	38359	*	intergenic:76	NA	NA	NA	hg19_genes_intergenic
New_Longterm	CD4 naïve	chr1	8906895	8906895	1	3	51	Open Sea	NA	NA	NA	NA	0.961905	1	-0.0380952	-0.0554684	1.70812e-05	1	0.833333	0.0656383	1	1	0	0	0.0198974	2618869	1	0	11.3636	11.0909	0	5	18	18	7	6	chr1	8882093	8934098	52006	*	inter:178	NA	NA	NA	hg19_cpg_inter
New_Longterm	CD4 naïve	chr16	18984705	18984705	1	3	51	Open Sea	NA	NA	NA	NA	0.96738	1	-0.0326203	-0.0473643	1.70996e-05	1	0.8	0.0646183	1	1	0	0	0.0199108	2769024	0	0	11.4545	14.3636	5	8	17	20	8	10	chr16	18942727	18990255	47529	*	intergenic:12174	NA	NA	NA	hg19_genes_intergenic
New_Longterm	CD4 naïve	chr16	18984705	18984705	1	3	51	Open Sea	NA	NA	NA	NA	0.96738	1	-0.0326203	-0.0473643	1.70996e-05	1	0.8	0.0646183	1	1	0	0	0.0199108	2769024	0	0	11.4545	14.3636	5	8	17	20	8	10	chr16	18942127	18991156	49030	*	inter:14216	NA	NA	NA	hg19_cpg_inter
New_Longterm	CD4 naïve	chr1	246526418	246526418	1	8	73	Open Sea	NA	NA	NA	NA	0.847854	0.843703	0.00415116	0.00699816	1.72136e-05	1	0.5	0.143595	0.944444	0.705882	0.0874821	0	0.0200312	3916401	0	0	14.3636	14.5455	4	7	25	18	8	10	chr1	246518397	246580597	62201	-	intron:64735	uc001ibk.3	64754	SMYD3	hg19_genes_introns
New_Longterm	CD4 naïve	chr1	246526418	246526418	1	8	73	Open Sea	NA	NA	NA	NA	0.847854	0.843703	0.00415116	0.00699816	1.72136e-05	1	0.5	0.143595	0.944444	0.705882	0.0874821	0	0.0200312	3916401	0	0	14.3636	14.5455	4	7	25	18	8	10	chr1	246518397	246670355	151959	-	intron:64746	uc001ibl.3	64754	SMYD3	hg19_genes_introns
New_Longterm	CD4 naïve	chr1	246526418	246526418	1	8	73	Open Sea	NA	NA	NA	NA	0.847854	0.843703	0.00415116	0.00699816	1.72136e-05	1	0.5	0.143595	0.944444	0.705882	0.0874821	0	0.0200312	3916401	0	0	14.3636	14.5455	4	7	25	18	8	10	chr1	246419570	246666148	246579	*	inter:1848	NA	NA	NA	hg19_cpg_inter
New_Longterm	CD4 naïve	chr16	89199229	89199229	1	2	60	Open Sea	NA	NA	NA	NA	0.962022	1	-0.0379785	-0.0552951	1.73093e-05	1	0.75	0.0784988	1	1	0	0	0.0201219	2621573	0	0	15.1818	12.3636	4	3	27	28	7	7	chr16	89197956	89201955	4000	+	1to5kb:58590	uc031qxj.1	197322	ACSF3	hg19_genes_1to5kb
New_Longterm	CD4 naïve	chr16	89199229	89199229	1	2	60	Open Sea	NA	NA	NA	NA	0.962022	1	-0.0379785	-0.0552951	1.73093e-05	1	0.75	0.0784988	1	1	0	0	0.0201219	2621573	0	0	15.1818	12.3636	4	3	27	28	7	7	chr16	89187322	89199543	12222	+	intron:477537	uc002fmp.3	197322	ACSF3	hg19_genes_introns
New_Longterm	CD4 naïve	chr16	89199229	89199229	1	2	60	Open Sea	NA	NA	NA	NA	0.962022	1	-0.0379785	-0.0552951	1.73093e-05	1	0.75	0.0784988	1	1	0	0	0.0201219	2621573	0	0	15.1818	12.3636	4	3	27	28	7	7	chr16	89187322	89199543	12222	+	intron:477546	uc010cig.2	197322	ACSF3	hg19_genes_introns
New_Longterm	CD4 naïve	chr16	89199229	89199229	1	2	60	Open Sea	NA	NA	NA	NA	0.962022	1	-0.0379785	-0.0552951	1.73093e-05	1	0.75	0.0784988	1	1	0	0	0.0201219	2621573	0	0	15.1818	12.3636	4	3	27	28	7	7	chr16	89187322	89199543	12222	+	intron:477554	uc010cih.2	197322	ACSF3	hg19_genes_introns
New_Longterm	CD4 naïve	chr16	89199229	89199229	1	2	60	Open Sea	NA	NA	NA	NA	0.962022	1	-0.0379785	-0.0552951	1.73093e-05	1	0.75	0.0784988	1	1	0	0	0.0201219	2621573	0	0	15.1818	12.3636	4	3	27	28	7	7	chr16	89187322	89199543	12222	+	intron:477564	uc010cii.3	197322	ACSF3	hg19_genes_introns
New_Longterm	CD4 naïve	chr16	89199229	89199229	1	2	60	Open Sea	NA	NA	NA	NA	0.962022	1	-0.0379785	-0.0552951	1.73093e-05	1	0.75	0.0784988	1	1	0	0	0.0201219	2621573	0	0	15.1818	12.3636	4	3	27	28	7	7	chr16	89187322	89199543	12222	+	intron:477574	uc021tmq.1	197322	ACSF3	hg19_genes_introns
New_Longterm	CD4 naïve	chr16	89199229	89199229	1	2	60	Open Sea	NA	NA	NA	NA	0.962022	1	-0.0379785	-0.0552951	1.73093e-05	1	0.75	0.0784988	1	1	0	0	0.0201219	2621573	0	0	15.1818	12.3636	4	3	27	28	7	7	chr16	89190552	89215333	24782	*	inter:14825	NA	NA	NA	hg19_cpg_inter
New_Longterm	CD4 naïve	chr11	117299263	117299263	1	3	75	Open Sea	NA	NA	NA	NA	0.785125	0.670702	0.114424	0.22416	1.77205e-05	1	0.133333	0.272402	0.833333	0.363636	0.146686	0	0.0205528	1432251	0	1	14.7273	13.3636	8	0	36	25	7	9	chr11	117299044	117299519	476	-	CDS:333193	uc001prh.1	57453	DSCAML1	hg19_genes_cds
New_Longterm	CD4 naïve	chr11	117299263	117299263	1	3	75	Open Sea	NA	NA	NA	NA	0.785125	0.670702	0.114424	0.22416	1.77205e-05	1	0.133333	0.272402	0.833333	0.363636	0.146686	0	0.0205528	1432251	0	1	14.7273	13.3636	8	0	36	25	7	9	chr11	117298489	117299519	1031	-	exon:413553	uc001prh.1	57453	DSCAML1	hg19_genes_exons
New_Longterm	CD4 naïve	chr11	117299263	117299263	1	3	75	Open Sea	NA	NA	NA	NA	0.785125	0.670702	0.114424	0.22416	1.77205e-05	1	0.133333	0.272402	0.833333	0.363636	0.146686	0	0.0205528	1432251	0	1	14.7273	13.3636	8	0	36	25	7	9	chr11	117299216	117301215	2000	*	shore:27415	NA	NA	NA	hg19_cpg_shores
New_Longterm	CD4 naïve	chr10	95013688	95013688	1	3	48	Open Sea	NA	NA	NA	NA	0.96374	1	-0.0362603	-0.0527473	1.77732e-05	1	0.8	0.0693097	1	1	0	0	0.0205982	2668335	0	0	15.5455	15.7273	5	8	37	22	8	9	chr10	94837642	95066185	228544	*	intergenic:8639	NA	NA	NA	hg19_genes_intergenic
New_Longterm	CD4 naïve	chr10	95013688	95013688	1	3	48	Open Sea	NA	NA	NA	NA	0.96374	1	-0.0362603	-0.0527473	1.77732e-05	1	0.8	0.0693097	1	1	0	0	0.0205982	2668335	0	0	15.5455	15.7273	5	8	37	22	8	9	chr10	94839257	95252133	412877	*	inter:10034	NA	NA	NA	hg19_cpg_inter
New_Longterm	CD4 naïve	chr1	85931594	85931594	1	1	38	Open Sea	NA	NA	NA	NA	0.950094	0.895267	0.0548275	0.084833	1.77985e-05	1	0.884615	0.048063	1	0.727273	0.0878067	0	0.020617	2224180	1	1	20.0909	17	0	0	34	31	9	10	chr1	85930890	85931889	1000	-	promoter:5620	uc001dlb.3	23576	DDAH1	hg19_genes_promoters
New_Longterm	CD4 naïve	chr1	85931594	85931594	1	1	38	Open Sea	NA	NA	NA	NA	0.950094	0.895267	0.0548275	0.084833	1.77985e-05	1	0.884615	0.048063	1	0.727273	0.0878067	0	0.020617	2224180	1	1	20.0909	17	0	0	34	31	9	10	chr1	85931268	85935267	4000	-	1to5kb:5619	uc009wco.3	23576	DDAH1	hg19_genes_1to5kb
New_Longterm	CD4 naïve	chr1	85931594	85931594	1	1	38	Open Sea	NA	NA	NA	NA	0.950094	0.895267	0.0548275	0.084833	1.77985e-05	1	0.884615	0.048063	1	0.727273	0.0878067	0	0.020617	2224180	1	1	20.0909	17	0	0	34	31	9	10	chr1	85824531	85961848	137318	-	intron:47046	uc001dlc.3	23576	DDAH1	hg19_genes_introns
New_Longterm	CD4 naïve	chr1	85931594	85931594	1	1	38	Open Sea	NA	NA	NA	NA	0.950094	0.895267	0.0548275	0.084833	1.77985e-05	1	0.884615	0.048063	1	0.727273	0.0878067	0	0.020617	2224180	1	1	20.0909	17	0	0	34	31	9	10	chr1	85931169	85933168	2000	*	shore:2345	NA	NA	NA	hg19_cpg_shores
New_Longterm	CD4 naïve	chr13	28665549	28665549	1	8	54	Open Sea	NA	NA	NA	NA	0.837636	0.770683	0.0669527	0.118708	1.78383e-05	1	0.611111	0.119606	0.888889	0.642857	0.0765814	0	0.0206545	1930774	0	0	13	12.6364	5	9	25	17	8	9	chr13	28644750	28674604	29855	-	intron:411357	uc001urw.3	2322	FLT3	hg19_genes_introns
New_Longterm	CD4 naïve	chr13	28665549	28665549	1	8	54	Open Sea	NA	NA	NA	NA	0.837636	0.770683	0.0669527	0.118708	1.78383e-05	1	0.611111	0.119606	0.888889	0.642857	0.0765814	0	0.0206545	1930774	0	0	13	12.6364	5	9	25	17	8	9	chr13	28644750	28674604	29855	-	intron:411381	uc010aao.3	2322	FLT3	hg19_genes_introns
New_Longterm	CD4 naïve	chr13	28665549	28665549	1	8	54	Open Sea	NA	NA	NA	NA	0.837636	0.770683	0.0669527	0.118708	1.78383e-05	1	0.611111	0.119606	0.888889	0.642857	0.0765814	0	0.0206545	1930774	0	0	13	12.6364	5	9	25	17	8	9	chr13	28644750	28674604	29855	-	intron:411403	uc010tdn.2	2322	FLT3	hg19_genes_introns
New_Longterm	CD4 naïve	chr13	28665549	28665549	1	8	54	Open Sea	NA	NA	NA	NA	0.837636	0.770683	0.0669527	0.118708	1.78383e-05	1	0.611111	0.119606	0.888889	0.642857	0.0765814	0	0.0206545	1930774	0	0	13	12.6364	5	9	25	17	8	9	chr13	28559066	28670227	111162	*	inter:12390	NA	NA	NA	hg19_cpg_inter
New_Longterm	CD4 naïve	chr6	97067137	97067137	1	7	54	Open Sea	NA	NA	NA	NA	0.791302	0.755687	0.0356154	0.0655921	1.81993e-05	1	0.454545	0.176424	0.933333	0.571429	0.114808	0	0.0210065	2467234	0	0	11.4545	12.2727	4	5	17	16	9	9	chr6	97064513	97097328	32816	*	intergenic:5741	NA	NA	NA	hg19_genes_intergenic
New_Longterm	CD4 naïve	chr6	97067137	97067137	1	7	54	Open Sea	NA	NA	NA	NA	0.791302	0.755687	0.0356154	0.0655921	1.81993e-05	1	0.454545	0.176424	0.933333	0.571429	0.114808	0	0.0210065	2467234	0	0	11.4545	12.2727	4	5	17	16	9	9	chr6	96974101	97280830	306730	*	inter:6358	NA	NA	NA	hg19_cpg_inter
New_Longterm	CD4 naïve	chr3	93874072	93874072	1	7	53	Open Sea	NA	NA	NA	NA	0.832722	0.774199	0.0585226	0.103836	1.8256e-05	1	0.6	0.129164	0.916667	0.583333	0.112595	0	0.0210666	2045746	0	0	13.7273	12.7273	8	8	23	22	8	9	chr3	93845631	94652106	806476	*	intergenic:3125	NA	NA	NA	hg19_genes_intergenic
New_Longterm	CD4 naïve	chr3	93874072	93874072	1	7	53	Open Sea	NA	NA	NA	NA	0.832722	0.774199	0.0585226	0.103836	1.8256e-05	1	0.6	0.129164	0.916667	0.583333	0.112595	0	0.0210666	2045746	0	0	13.7273	12.7273	8	8	23	22	8	9	chr3	93786109	94652732	866624	*	inter:3640	NA	NA	NA	hg19_cpg_inter
New_Longterm	CD4 naïve	chr14	24804049	24804049	1	4	64	Island	NA	NA	NA	NA	0	0.0687351	-0.0687351	-2.97701	1.85129e-05	0	0	0	0.193548	0	0.0570058	0	0.0213252	1199641	0	0	12.3636	25	6	12	24	39	8	11	chr14	24803859	24804277	419	-	5UTR:72880	uc001wow.3	196883	ADCY4	hg19_genes_5UTRs
New_Longterm	CD4 naïve	chr14	24804049	24804049	1	4	64	Island	NA	NA	NA	NA	0	0.0687351	-0.0687351	-2.97701	1.85129e-05	0	0	0	0.193548	0	0.0570058	0	0.0213252	1199641	0	0	12.3636	25	6	12	24	39	8	11	chr14	24803700	24804277	578	-	5UTR:72885	uc010toh.2	196883	ADCY4	hg19_genes_5UTRs
New_Longterm	CD4 naïve	chr14	24804049	24804049	1	4	64	Island	NA	NA	NA	NA	0	0.0687351	-0.0687351	-2.97701	1.85129e-05	0	0	0	0.193548	0	0.0570058	0	0.0213252	1199641	0	0	12.3636	25	6	12	24	39	8	11	chr14	24803859	24804277	419	-	5UTR:72892	uc001woz.4	196883	ADCY4	hg19_genes_5UTRs
New_Longterm	CD4 naïve	chr14	24804049	24804049	1	4	64	Island	NA	NA	NA	NA	0	0.0687351	-0.0687351	-2.97701	1.85129e-05	0	0	0	0.193548	0	0.0570058	0	0.0213252	1199641	0	0	12.3636	25	6	12	24	39	8	11	chr14	24803700	24804277	578	-	exon:481700	uc001wow.3	196883	ADCY4	hg19_genes_exons
New_Longterm	CD4 naïve	chr14	24804049	24804049	1	4	64	Island	NA	NA	NA	NA	0	0.0687351	-0.0687351	-2.97701	1.85129e-05	0	0	0	0.193548	0	0.0570058	0	0.0213252	1199641	0	0	12.3636	25	6	12	24	39	8	11	chr14	24803700	24804277	578	-	exon:481777	uc010toh.2	196883	ADCY4	hg19_genes_exons
New_Longterm	CD4 naïve	chr14	24804049	24804049	1	4	64	Island	NA	NA	NA	NA	0	0.0687351	-0.0687351	-2.97701	1.85129e-05	0	0	0	0.193548	0	0.0570058	0	0.0213252	1199641	0	0	12.3636	25	6	12	24	39	8	11	chr14	24803700	24804277	578	-	exon:481802	uc001woz.4	196883	ADCY4	hg19_genes_exons
New_Longterm	CD4 naïve	chr14	24804049	24804049	1	4	64	Island	NA	NA	NA	NA	0	0.0687351	-0.0687351	-2.97701	1.85129e-05	0	0	0	0.193548	0	0.0570058	0	0.0213252	1199641	0	0	12.3636	25	6	12	24	39	8	11	chr14	24803700	24804277	578	-	firstexon:52567	uc001wow.3	196883	ADCY4	hg19_genes_firstexons
New_Longterm	CD4 naïve	chr14	24804049	24804049	1	4	64	Island	NA	NA	NA	NA	0	0.0687351	-0.0687351	-2.97701	1.85129e-05	0	0	0	0.193548	0	0.0570058	0	0.0213252	1199641	0	0	12.3636	25	6	12	24	39	8	11	chr14	24803700	24804277	578	-	firstexon:52570	uc010toh.2	196883	ADCY4	hg19_genes_firstexons
New_Longterm	CD4 naïve	chr14	24804049	24804049	1	4	64	Island	NA	NA	NA	NA	0	0.0687351	-0.0687351	-2.97701	1.85129e-05	0	0	0	0.193548	0	0.0570058	0	0.0213252	1199641	0	0	12.3636	25	6	12	24	39	8	11	chr14	24803700	24804277	578	-	firstexon:52571	uc001woz.4	196883	ADCY4	hg19_genes_firstexons
New_Longterm	CD4 naïve	chr14	24804049	24804049	1	4	64	Island	NA	NA	NA	NA	0	0.0687351	-0.0687351	-2.97701	1.85129e-05	0	0	0	0.193548	0	0.0570058	0	0.0213252	1199641	0	0	12.3636	25	6	12	24	39	8	11	chr14	24803885	24804189	305	-	intron:429161	uc001wox.3	196883	ADCY4	hg19_genes_introns
New_Longterm	CD4 naïve	chr14	24804049	24804049	1	4	64	Island	NA	NA	NA	NA	0	0.0687351	-0.0687351	-2.97701	1.85129e-05	0	0	0	0.193548	0	0.0570058	0	0.0213252	1199641	0	0	12.3636	25	6	12	24	39	8	11	chr14	24803889	24804189	301	-	intron:429186	uc001woy.3	196883	ADCY4	hg19_genes_introns
New_Longterm	CD4 naïve	chr14	24804049	24804049	1	4	64	Island	NA	NA	NA	NA	0	0.0687351	-0.0687351	-2.97701	1.85129e-05	0	0	0	0.193548	0	0.0570058	0	0.0213252	1199641	0	0	12.3636	25	6	12	24	39	8	11	chr14	24803685	24804084	400	-	intronexonboundary:448500	uc001wox.3	196883	ADCY4	hg19_genes_intronexonboundaries
New_Longterm	CD4 naïve	chr14	24804049	24804049	1	4	64	Island	NA	NA	NA	NA	0	0.0687351	-0.0687351	-2.97701	1.85129e-05	0	0	0	0.193548	0	0.0570058	0	0.0213252	1199641	0	0	12.3636	25	6	12	24	39	8	11	chr14	24803689	24804088	400	-	intronexonboundary:448501	uc001woy.3	196883	ADCY4	hg19_genes_intronexonboundaries
New_Longterm	CD4 naïve	chr14	24804049	24804049	1	4	64	Island	NA	NA	NA	NA	0	0.0687351	-0.0687351	-2.97701	1.85129e-05	0	0	0	0.193548	0	0.0570058	0	0.0213252	1199641	0	0	12.3636	25	6	12	24	39	8	11	chr14	24803991	24804390	400	-	exonintronboundary:452327	uc001wox.3	196883	ADCY4	hg19_genes_exonintronboundaries
New_Longterm	CD4 naïve	chr14	24804049	24804049	1	4	64	Island	NA	NA	NA	NA	0	0.0687351	-0.0687351	-2.97701	1.85129e-05	0	0	0	0.193548	0	0.0570058	0	0.0213252	1199641	0	0	12.3636	25	6	12	24	39	8	11	chr14	24803991	24804390	400	-	exonintronboundary:452328	uc001woy.3	196883	ADCY4	hg19_genes_exonintronboundaries
New_Longterm	CD4 naïve	chr14	24804049	24804049	1	4	64	Island	NA	NA	NA	NA	0	0.0687351	-0.0687351	-2.97701	1.85129e-05	0	0	0	0.193548	0	0.0570058	0	0.0213252	1199641	0	0	12.3636	25	6	12	24	39	8	11	chr14	24803679	24804353	675	*	island:17105	NA	NA	NA	hg19_cpg_islands
New_Longterm	CD4 naïve	chr1	2900170	2900170	1	3	60	Open Sea	NA	NA	NA	NA	0.984848	0.920504	0.0643448	0.0964649	1.85332e-05	1	0.833333	0.0502519	0.970588	0.8	0.0565567	0	0.0213379	2109946	0	1	16.8182	24.1818	8	0	35	34	9	10	chr1	2711231	2933045	221815	*	intergenic:51	NA	NA	NA	hg19_genes_intergenic
New_Longterm	CD4 naïve	chr1	2900170	2900170	1	3	60	Open Sea	NA	NA	NA	NA	0.984848	0.920504	0.0643448	0.0964649	1.85332e-05	1	0.833333	0.0502519	0.970588	0.8	0.0565567	0	0.0213379	2109946	0	1	16.8182	24.1818	8	0	35	34	9	10	chr1	2890924	2914497	23574	*	inter:87	NA	NA	NA	hg19_cpg_inter
New_Longterm	CD4 naïve	chr11	99334062	99334062	1	8	63	Open Sea	NA	NA	NA	NA	0.876666	0.72723	0.149437	0.266277	1.85848e-05	1	0.714286	0.107091	0.882353	0.4	0.139247	0	0.0213844	1324390	0	0	11.3636	13.1818	7	8	17	24	7	10	chr11	99196216	99426875	230660	+	intron:350032	uc009ywv.2	53942	CNTN5	hg19_genes_introns
New_Longterm	CD4 naïve	chr11	99334062	99334062	1	8	63	Open Sea	NA	NA	NA	NA	0.876666	0.72723	0.149437	0.266277	1.85848e-05	1	0.714286	0.107091	0.882353	0.4	0.139247	0	0.0213844	1324390	0	0	11.3636	13.1818	7	8	17	24	7	10	chr11	99196216	99426875	230660	+	intron:350047	uc001pfz.3	53942	CNTN5	hg19_genes_introns
New_Longterm	CD4 naïve	chr11	99334062	99334062	1	8	63	Open Sea	NA	NA	NA	NA	0.876666	0.72723	0.149437	0.266277	1.85848e-05	1	0.714286	0.107091	0.882353	0.4	0.139247	0	0.0213844	1324390	0	0	11.3636	13.1818	7	8	17	24	7	10	chr11	99196216	99426875	230660	+	intron:350067	uc001pga.3	53942	CNTN5	hg19_genes_introns
New_Longterm	CD4 naïve	chr11	99334062	99334062	1	8	63	Open Sea	NA	NA	NA	NA	0.876666	0.72723	0.149437	0.266277	1.85848e-05	1	0.714286	0.107091	0.882353	0.4	0.139247	0	0.0213844	1324390	0	0	11.3636	13.1818	7	8	17	24	7	10	chr11	98892001	99426875	534875	+	intron:350090	uc021qpb.1	53942	CNTN5	hg19_genes_introns
New_Longterm	CD4 naïve	chr11	99334062	99334062	1	8	63	Open Sea	NA	NA	NA	NA	0.876666	0.72723	0.149437	0.266277	1.85848e-05	1	0.714286	0.107091	0.882353	0.4	0.139247	0	0.0213844	1324390	0	0	11.3636	13.1818	7	8	17	24	7	10	chr11	98895822	100553923	1658102	*	inter:11158	NA	NA	NA	hg19_cpg_inter
New_Longterm	CD4 naïve	chr8	146040315	146040315	1	8	54	Open Sea	NA	NA	NA	NA	0.808343	0.669503	0.13884	0.268227	1.90216e-05	1	0.5	0.146241	0.888889	0.428571	0.151271	0	0.021834	1320258	0	0	10.4545	11.1818	4	7	16	15	7	7	chr8	146036555	146047902	11348	*	intergenic:7512	NA	NA	NA	hg19_genes_intergenic
New_Longterm	CD4 naïve	chr8	146040315	146040315	1	8	54	Open Sea	NA	NA	NA	NA	0.808343	0.669503	0.13884	0.268227	1.90216e-05	1	0.5	0.146241	0.888889	0.428571	0.151271	0	0.021834	1320258	0	0	10.4545	11.1818	4	7	16	15	7	7	chr8	146037844	146047833	9990	*	inter:8592	NA	NA	NA	hg19_cpg_inter
New_Longterm	CD4 naïve	chr15	37390353	37390353	1	12	66	Island	NA	NA	NA	NA	0.259605	0.188559	0.0710462	0.441281	1.90612e-05	0.769231	0	0.257781	0.333333	0.0666667	0.0896969	0	0.0218684	1161381	1	0	10.4545	12.9091	0	5	16	33	7	8	chr15	37390168	37390373	206	-	CDS:404539	uc001zjl.3	4212	MEIS2	hg19_genes_cds
New_Longterm	CD4 naïve	chr15	37390353	37390353	1	12	66	Island	NA	NA	NA	NA	0.259605	0.188559	0.0710462	0.441281	1.90612e-05	0.769231	0	0.257781	0.333333	0.0666667	0.0896969	0	0.0218684	1161381	1	0	10.4545	12.9091	0	5	16	33	7	8	chr15	37390168	37390373	206	-	CDS:404550	uc010ucj.2	4212	MEIS2	hg19_genes_cds
New_Longterm	CD4 naïve	chr15	37390353	37390353	1	12	66	Island	NA	NA	NA	NA	0.259605	0.188559	0.0710462	0.441281	1.90612e-05	0.769231	0	0.257781	0.333333	0.0666667	0.0896969	0	0.0218684	1161381	1	0	10.4545	12.9091	0	5	16	33	7	8	chr15	37390168	37390400	233	-	CDS:404581	uc001zjo.4	4212	MEIS2	hg19_genes_cds
New_Longterm	CD4 naïve	chr15	37390353	37390353	1	12	66	Island	NA	NA	NA	NA	0.259605	0.188559	0.0710462	0.441281	1.90612e-05	0.769231	0	0.257781	0.333333	0.0666667	0.0896969	0	0.0218684	1161381	1	0	10.4545	12.9091	0	5	16	33	7	8	chr15	37390168	37390400	233	-	CDS:404593	uc001zjp.4	4212	MEIS2	hg19_genes_cds
New_Longterm	CD4 naïve	chr15	37390353	37390353	1	12	66	Island	NA	NA	NA	NA	0.259605	0.188559	0.0710462	0.441281	1.90612e-05	0.769231	0	0.257781	0.333333	0.0666667	0.0896969	0	0.0218684	1161381	1	0	10.4545	12.9091	0	5	16	33	7	8	chr15	37390168	37390400	233	-	CDS:404605	uc001zjr.4	4212	MEIS2	hg19_genes_cds
New_Longterm	CD4 naïve	chr15	37390353	37390353	1	12	66	Island	NA	NA	NA	NA	0.259605	0.188559	0.0710462	0.441281	1.90612e-05	0.769231	0	0.257781	0.333333	0.0666667	0.0896969	0	0.0218684	1161381	1	0	10.4545	12.9091	0	5	16	33	7	8	chr15	37390168	37390400	233	-	CDS:404617	uc001zjs.4	4212	MEIS2	hg19_genes_cds
New_Longterm	CD4 naïve	chr15	37390353	37390353	1	12	66	Island	NA	NA	NA	NA	0.259605	0.188559	0.0710462	0.441281	1.90612e-05	0.769231	0	0.257781	0.333333	0.0666667	0.0896969	0	0.0218684	1161381	1	0	10.4545	12.9091	0	5	16	33	7	8	chr15	37390168	37390400	233	-	CDS:404629	uc001zjt.3	4212	MEIS2	hg19_genes_cds
New_Longterm	CD4 naïve	chr15	37390353	37390353	1	12	66	Island	NA	NA	NA	NA	0.259605	0.188559	0.0710462	0.441281	1.90612e-05	0.769231	0	0.257781	0.333333	0.0666667	0.0896969	0	0.0218684	1161381	1	0	10.4545	12.9091	0	5	16	33	7	8	chr15	37390168	37390373	206	-	CDS:404640	uc001zju.3	4212	MEIS2	hg19_genes_cds
New_Longterm	CD4 naïve	chr15	37390353	37390353	1	12	66	Island	NA	NA	NA	NA	0.259605	0.188559	0.0710462	0.441281	1.90612e-05	0.769231	0	0.257781	0.333333	0.0666667	0.0896969	0	0.0218684	1161381	1	0	10.4545	12.9091	0	5	16	33	7	8	chr15	37390172	37390400	229	-	5UTR:76254	uc001zjm.3	4212	MEIS2	hg19_genes_5UTRs
New_Longterm	CD4 naïve	chr15	37390353	37390353	1	12	66	Island	NA	NA	NA	NA	0.259605	0.188559	0.0710462	0.441281	1.90612e-05	0.769231	0	0.257781	0.333333	0.0666667	0.0896969	0	0.0218684	1161381	1	0	10.4545	12.9091	0	5	16	33	7	8	chr15	37390168	37390400	233	-	5UTR:76256	uc001zjn.3	4212	MEIS2	hg19_genes_5UTRs
New_Longterm	CD4 naïve	chr15	37390353	37390353	1	12	66	Island	NA	NA	NA	NA	0.259605	0.188559	0.0710462	0.441281	1.90612e-05	0.769231	0	0.257781	0.333333	0.0666667	0.0896969	0	0.0218684	1161381	1	0	10.4545	12.9091	0	5	16	33	7	8	chr15	37390168	37390562	395	-	exon:509411	uc001zjl.3	4212	MEIS2	hg19_genes_exons
New_Longterm	CD4 naïve	chr15	37390353	37390353	1	12	66	Island	NA	NA	NA	NA	0.259605	0.188559	0.0710462	0.441281	1.90612e-05	0.769231	0	0.257781	0.333333	0.0666667	0.0896969	0	0.0218684	1161381	1	0	10.4545	12.9091	0	5	16	33	7	8	chr15	37390168	37390562	395	-	exon:509423	uc010ucj.2	4212	MEIS2	hg19_genes_exons
New_Longterm	CD4 naïve	chr15	37390353	37390353	1	12	66	Island	NA	NA	NA	NA	0.259605	0.188559	0.0710462	0.441281	1.90612e-05	0.769231	0	0.257781	0.333333	0.0666667	0.0896969	0	0.0218684	1161381	1	0	10.4545	12.9091	0	5	16	33	7	8	chr15	37390168	37390400	233	-	exon:509435	uc001zjm.3	4212	MEIS2	hg19_genes_exons
New_Longterm	CD4 naïve	chr15	37390353	37390353	1	12	66	Island	NA	NA	NA	NA	0.259605	0.188559	0.0710462	0.441281	1.90612e-05	0.769231	0	0.257781	0.333333	0.0666667	0.0896969	0	0.0218684	1161381	1	0	10.4545	12.9091	0	5	16	33	7	8	chr15	37390168	37390400	233	-	exon:509448	uc001zjn.3	4212	MEIS2	hg19_genes_exons
New_Longterm	CD4 naïve	chr15	37390353	37390353	1	12	66	Island	NA	NA	NA	NA	0.259605	0.188559	0.0710462	0.441281	1.90612e-05	0.769231	0	0.257781	0.333333	0.0666667	0.0896969	0	0.0218684	1161381	1	0	10.4545	12.9091	0	5	16	33	7	8	chr15	37390168	37390400	233	-	exon:509460	uc001zjo.4	4212	MEIS2	hg19_genes_exons
New_Longterm	CD4 naïve	chr15	37390353	37390353	1	12	66	Island	NA	NA	NA	NA	0.259605	0.188559	0.0710462	0.441281	1.90612e-05	0.769231	0	0.257781	0.333333	0.0666667	0.0896969	0	0.0218684	1161381	1	0	10.4545	12.9091	0	5	16	33	7	8	chr15	37390168	37390400	233	-	exon:509473	uc001zjp.4	4212	MEIS2	hg19_genes_exons
New_Longterm	CD4 naïve	chr15	37390353	37390353	1	12	66	Island	NA	NA	NA	NA	0.259605	0.188559	0.0710462	0.441281	1.90612e-05	0.769231	0	0.257781	0.333333	0.0666667	0.0896969	0	0.0218684	1161381	1	0	10.4545	12.9091	0	5	16	33	7	8	chr15	37390168	37390400	233	-	exon:509486	uc001zjr.4	4212	MEIS2	hg19_genes_exons
New_Longterm	CD4 naïve	chr15	37390353	37390353	1	12	66	Island	NA	NA	NA	NA	0.259605	0.188559	0.0710462	0.441281	1.90612e-05	0.769231	0	0.257781	0.333333	0.0666667	0.0896969	0	0.0218684	1161381	1	0	10.4545	12.9091	0	5	16	33	7	8	chr15	37390168	37390400	233	-	exon:509498	uc001zjs.4	4212	MEIS2	hg19_genes_exons
New_Longterm	CD4 naïve	chr15	37390353	37390353	1	12	66	Island	NA	NA	NA	NA	0.259605	0.188559	0.0710462	0.441281	1.90612e-05	0.769231	0	0.257781	0.333333	0.0666667	0.0896969	0	0.0218684	1161381	1	0	10.4545	12.9091	0	5	16	33	7	8	chr15	37390168	37390400	233	-	exon:509511	uc001zjt.3	4212	MEIS2	hg19_genes_exons
New_Longterm	CD4 naïve	chr15	37390353	37390353	1	12	66	Island	NA	NA	NA	NA	0.259605	0.188559	0.0710462	0.441281	1.90612e-05	0.769231	0	0.257781	0.333333	0.0666667	0.0896969	0	0.0218684	1161381	1	0	10.4545	12.9091	0	5	16	33	7	8	chr15	37390168	37390400	233	-	exon:509523	uc001zju.3	4212	MEIS2	hg19_genes_exons
New_Longterm	CD4 naïve	chr15	37390353	37390353	1	12	66	Island	NA	NA	NA	NA	0.259605	0.188559	0.0710462	0.441281	1.90612e-05	0.769231	0	0.257781	0.333333	0.0666667	0.0896969	0	0.0218684	1161381	1	0	10.4545	12.9091	0	5	16	33	7	8	chr15	37390168	37390562	395	-	firstexon:55545	uc001zjl.3	4212	MEIS2	hg19_genes_firstexons
New_Longterm	CD4 naïve	chr15	37390353	37390353	1	12	66	Island	NA	NA	NA	NA	0.259605	0.188559	0.0710462	0.441281	1.90612e-05	0.769231	0	0.257781	0.333333	0.0666667	0.0896969	0	0.0218684	1161381	1	0	10.4545	12.9091	0	5	16	33	7	8	chr15	37390168	37390562	395	-	firstexon:55546	uc010ucj.2	4212	MEIS2	hg19_genes_firstexons
New_Longterm	CD4 naïve	chr15	37390353	37390353	1	12	66	Island	NA	NA	NA	NA	0.259605	0.188559	0.0710462	0.441281	1.90612e-05	0.769231	0	0.257781	0.333333	0.0666667	0.0896969	0	0.0218684	1161381	1	0	10.4545	12.9091	0	5	16	33	7	8	chr15	37390201	37390600	400	-	intronexonboundary:474116	uc001zjm.3	4212	MEIS2	hg19_genes_intronexonboundaries
New_Longterm	CD4 naïve	chr15	37390353	37390353	1	12	66	Island	NA	NA	NA	NA	0.259605	0.188559	0.0710462	0.441281	1.90612e-05	0.769231	0	0.257781	0.333333	0.0666667	0.0896969	0	0.0218684	1161381	1	0	10.4545	12.9091	0	5	16	33	7	8	chr15	37390201	37390600	400	-	intronexonboundary:474117	uc001zjn.3	4212	MEIS2	hg19_genes_intronexonboundaries
New_Longterm	CD4 naïve	chr15	37390353	37390353	1	12	66	Island	NA	NA	NA	NA	0.259605	0.188559	0.0710462	0.441281	1.90612e-05	0.769231	0	0.257781	0.333333	0.0666667	0.0896969	0	0.0218684	1161381	1	0	10.4545	12.9091	0	5	16	33	7	8	chr15	37390201	37390600	400	-	intronexonboundary:474118	uc001zjo.4	4212	MEIS2	hg19_genes_intronexonboundaries
New_Longterm	CD4 naïve	chr15	37390353	37390353	1	12	66	Island	NA	NA	NA	NA	0.259605	0.188559	0.0710462	0.441281	1.90612e-05	0.769231	0	0.257781	0.333333	0.0666667	0.0896969	0	0.0218684	1161381	1	0	10.4545	12.9091	0	5	16	33	7	8	chr15	37390201	37390600	400	-	intronexonboundary:474119	uc001zjp.4	4212	MEIS2	hg19_genes_intronexonboundaries
New_Longterm	CD4 naïve	chr15	37390353	37390353	1	12	66	Island	NA	NA	NA	NA	0.259605	0.188559	0.0710462	0.441281	1.90612e-05	0.769231	0	0.257781	0.333333	0.0666667	0.0896969	0	0.0218684	1161381	1	0	10.4545	12.9091	0	5	16	33	7	8	chr15	37390201	37390600	400	-	intronexonboundary:474120	uc001zjr.4	4212	MEIS2	hg19_genes_intronexonboundaries
New_Longterm	CD4 naïve	chr15	37390353	37390353	1	12	66	Island	NA	NA	NA	NA	0.259605	0.188559	0.0710462	0.441281	1.90612e-05	0.769231	0	0.257781	0.333333	0.0666667	0.0896969	0	0.0218684	1161381	1	0	10.4545	12.9091	0	5	16	33	7	8	chr15	37390201	37390600	400	-	intronexonboundary:474121	uc001zjs.4	4212	MEIS2	hg19_genes_intronexonboundaries
New_Longterm	CD4 naïve	chr15	37390353	37390353	1	12	66	Island	NA	NA	NA	NA	0.259605	0.188559	0.0710462	0.441281	1.90612e-05	0.769231	0	0.257781	0.333333	0.0666667	0.0896969	0	0.0218684	1161381	1	0	10.4545	12.9091	0	5	16	33	7	8	chr15	37390201	37390600	400	-	intronexonboundary:474122	uc001zjt.3	4212	MEIS2	hg19_genes_intronexonboundaries
New_Longterm	CD4 naïve	chr15	37390353	37390353	1	12	66	Island	NA	NA	NA	NA	0.259605	0.188559	0.0710462	0.441281	1.90612e-05	0.769231	0	0.257781	0.333333	0.0666667	0.0896969	0	0.0218684	1161381	1	0	10.4545	12.9091	0	5	16	33	7	8	chr15	37390201	37390600	400	-	intronexonboundary:474123	uc001zju.3	4212	MEIS2	hg19_genes_intronexonboundaries
New_Longterm	CD4 naïve	chr15	37390353	37390353	1	12	66	Island	NA	NA	NA	NA	0.259605	0.188559	0.0710462	0.441281	1.90612e-05	0.769231	0	0.257781	0.333333	0.0666667	0.0896969	0	0.0218684	1161381	1	0	10.4545	12.9091	0	5	16	33	7	8	chr15	37389969	37390368	400	-	exonintronboundary:478568	uc001zjl.3	4212	MEIS2	hg19_genes_exonintronboundaries
New_Longterm	CD4 naïve	chr15	37390353	37390353	1	12	66	Island	NA	NA	NA	NA	0.259605	0.188559	0.0710462	0.441281	1.90612e-05	0.769231	0	0.257781	0.333333	0.0666667	0.0896969	0	0.0218684	1161381	1	0	10.4545	12.9091	0	5	16	33	7	8	chr15	37389969	37390368	400	-	exonintronboundary:478569	uc010ucj.2	4212	MEIS2	hg19_genes_exonintronboundaries
New_Longterm	CD4 naïve	chr15	37390353	37390353	1	12	66	Island	NA	NA	NA	NA	0.259605	0.188559	0.0710462	0.441281	1.90612e-05	0.769231	0	0.257781	0.333333	0.0666667	0.0896969	0	0.0218684	1161381	1	0	10.4545	12.9091	0	5	16	33	7	8	chr15	37389969	37390368	400	-	exonintronboundary:478570	uc001zjm.3	4212	MEIS2	hg19_genes_exonintronboundaries
New_Longterm	CD4 naïve	chr15	37390353	37390353	1	12	66	Island	NA	NA	NA	NA	0.259605	0.188559	0.0710462	0.441281	1.90612e-05	0.769231	0	0.257781	0.333333	0.0666667	0.0896969	0	0.0218684	1161381	1	0	10.4545	12.9091	0	5	16	33	7	8	chr15	37389969	37390368	400	-	exonintronboundary:478571	uc001zjn.3	4212	MEIS2	hg19_genes_exonintronboundaries
New_Longterm	CD4 naïve	chr15	37390353	37390353	1	12	66	Island	NA	NA	NA	NA	0.259605	0.188559	0.0710462	0.441281	1.90612e-05	0.769231	0	0.257781	0.333333	0.0666667	0.0896969	0	0.0218684	1161381	1	0	10.4545	12.9091	0	5	16	33	7	8	chr15	37389969	37390368	400	-	exonintronboundary:478572	uc001zjo.4	4212	MEIS2	hg19_genes_exonintronboundaries
New_Longterm	CD4 naïve	chr15	37390353	37390353	1	12	66	Island	NA	NA	NA	NA	0.259605	0.188559	0.0710462	0.441281	1.90612e-05	0.769231	0	0.257781	0.333333	0.0666667	0.0896969	0	0.0218684	1161381	1	0	10.4545	12.9091	0	5	16	33	7	8	chr15	37389969	37390368	400	-	exonintronboundary:478573	uc001zjp.4	4212	MEIS2	hg19_genes_exonintronboundaries
New_Longterm	CD4 naïve	chr15	37390353	37390353	1	12	66	Island	NA	NA	NA	NA	0.259605	0.188559	0.0710462	0.441281	1.90612e-05	0.769231	0	0.257781	0.333333	0.0666667	0.0896969	0	0.0218684	1161381	1	0	10.4545	12.9091	0	5	16	33	7	8	chr15	37389969	37390368	400	-	exonintronboundary:478574	uc001zjr.4	4212	MEIS2	hg19_genes_exonintronboundaries
New_Longterm	CD4 naïve	chr15	37390353	37390353	1	12	66	Island	NA	NA	NA	NA	0.259605	0.188559	0.0710462	0.441281	1.90612e-05	0.769231	0	0.257781	0.333333	0.0666667	0.0896969	0	0.0218684	1161381	1	0	10.4545	12.9091	0	5	16	33	7	8	chr15	37389969	37390368	400	-	exonintronboundary:478575	uc001zjs.4	4212	MEIS2	hg19_genes_exonintronboundaries
New_Longterm	CD4 naïve	chr15	37390353	37390353	1	12	66	Island	NA	NA	NA	NA	0.259605	0.188559	0.0710462	0.441281	1.90612e-05	0.769231	0	0.257781	0.333333	0.0666667	0.0896969	0	0.0218684	1161381	1	0	10.4545	12.9091	0	5	16	33	7	8	chr15	37389969	37390368	400	-	exonintronboundary:478576	uc001zjt.3	4212	MEIS2	hg19_genes_exonintronboundaries
New_Longterm	CD4 naïve	chr15	37390353	37390353	1	12	66	Island	NA	NA	NA	NA	0.259605	0.188559	0.0710462	0.441281	1.90612e-05	0.769231	0	0.257781	0.333333	0.0666667	0.0896969	0	0.0218684	1161381	1	0	10.4545	12.9091	0	5	16	33	7	8	chr15	37389969	37390368	400	-	exonintronboundary:478577	uc001zju.3	4212	MEIS2	hg19_genes_exonintronboundaries
New_Longterm	CD4 naïve	chr15	37390353	37390353	1	12	66	Island	NA	NA	NA	NA	0.259605	0.188559	0.0710462	0.441281	1.90612e-05	0.769231	0	0.257781	0.333333	0.0666667	0.0896969	0	0.0218684	1161381	1	0	10.4545	12.9091	0	5	16	33	7	8	chr15	37390176	37390380	205	*	island:17943	NA	NA	NA	hg19_cpg_islands
New_Longterm	CD4 naïve	chr22	18203704	18203704	1	8	60	Open Sea	NA	NA	NA	NA	0.984127	1	-0.015873	-0.0228532	1.90991e-05	1	0.857143	0.047619	1	1	0	0	0.0218954	3369071	2	1	14.5455	10.4545	0	0	48	22	6	6	chr22	18185153	18209442	24290	+	intron:590478	uc002zmw.4	23786	BCL2L13	hg19_genes_introns
New_Longterm	CD4 naïve	chr22	18203704	18203704	1	8	60	Open Sea	NA	NA	NA	NA	0.984127	1	-0.015873	-0.0228532	1.90991e-05	1	0.857143	0.047619	1	1	0	0	0.0218954	3369071	2	1	14.5455	10.4545	0	0	48	22	6	6	chr22	18185153	18209442	24290	+	intron:590483	uc002zmx.4	23786	BCL2L13	hg19_genes_introns
New_Longterm	CD4 naïve	chr22	18203704	18203704	1	8	60	Open Sea	NA	NA	NA	NA	0.984127	1	-0.015873	-0.0228532	1.90991e-05	1	0.857143	0.047619	1	1	0	0	0.0218954	3369071	2	1	14.5455	10.4545	0	0	48	22	6	6	chr22	18171909	18209442	37534	+	intron:590487	uc002zmy.4	23786	BCL2L13	hg19_genes_introns
New_Longterm	CD4 naïve	chr22	18203704	18203704	1	8	60	Open Sea	NA	NA	NA	NA	0.984127	1	-0.015873	-0.0228532	1.90991e-05	1	0.857143	0.047619	1	1	0	0	0.0218954	3369071	2	1	14.5455	10.4545	0	0	48	22	6	6	chr22	18185153	18209442	24290	+	intron:590492	uc002zmz.4	23786	BCL2L13	hg19_genes_introns
New_Longterm	CD4 naïve	chr22	18203704	18203704	1	8	60	Open Sea	NA	NA	NA	NA	0.984127	1	-0.015873	-0.0228532	1.90991e-05	1	0.857143	0.047619	1	1	0	0	0.0218954	3369071	2	1	14.5455	10.4545	0	0	48	22	6	6	chr22	18185153	18209442	24290	+	intron:590496	uc010gqy.4	23786	BCL2L13	hg19_genes_introns
New_Longterm	CD4 naïve	chr22	18203704	18203704	1	8	60	Open Sea	NA	NA	NA	NA	0.984127	1	-0.015873	-0.0228532	1.90991e-05	1	0.857143	0.047619	1	1	0	0	0.0218954	3369071	2	1	14.5455	10.4545	0	0	48	22	6	6	chr22	18185153	18209442	24290	+	intron:590499	uc011agk.3	23786	BCL2L13	hg19_genes_introns
New_Longterm	CD4 naïve	chr22	18203704	18203704	1	8	60	Open Sea	NA	NA	NA	NA	0.984127	1	-0.015873	-0.0228532	1.90991e-05	1	0.857143	0.047619	1	1	0	0	0.0218954	3369071	2	1	14.5455	10.4545	0	0	48	22	6	6	chr22	18166088	18209442	43355	+	intron:590502	uc031rwf.1	23786	BCL2L13	hg19_genes_introns
New_Longterm	CD4 naïve	chr22	18203704	18203704	1	8	60	Open Sea	NA	NA	NA	NA	0.984127	1	-0.015873	-0.0228532	1.90991e-05	1	0.857143	0.047619	1	1	0	0	0.0218954	3369071	2	1	14.5455	10.4545	0	0	48	22	6	6	chr22	18185153	18209442	24290	+	intron:590507	uc031rwg.1	23786	BCL2L13	hg19_genes_introns
New_Longterm	CD4 naïve	chr22	18203704	18203704	1	8	60	Open Sea	NA	NA	NA	NA	0.984127	1	-0.015873	-0.0228532	1.90991e-05	1	0.857143	0.047619	1	1	0	0	0.0218954	3369071	2	1	14.5455	10.4545	0	0	48	22	6	6	chr22	18178977	18209442	30466	+	intron:590511	uc031rwh.1	23786	BCL2L13	hg19_genes_introns
New_Longterm	CD4 naïve	chr22	18203704	18203704	1	8	60	Open Sea	NA	NA	NA	NA	0.984127	1	-0.015873	-0.0228532	1.90991e-05	1	0.857143	0.047619	1	1	0	0	0.0218954	3369071	2	1	14.5455	10.4545	0	0	48	22	6	6	chr22	18185153	18209442	24290	+	intron:590515	uc031rwi.1	23786	BCL2L13	hg19_genes_introns
New_Longterm	CD4 naïve	chr22	18203704	18203704	1	8	60	Open Sea	NA	NA	NA	NA	0.984127	1	-0.015873	-0.0228532	1.90991e-05	1	0.857143	0.047619	1	1	0	0	0.0218954	3369071	2	1	14.5455	10.4545	0	0	48	22	6	6	chr22	18171909	18209442	37534	+	intron:590519	uc010gqz.4	23786	BCL2L13	hg19_genes_introns
New_Longterm	CD4 naïve	chr22	18203704	18203704	1	8	60	Open Sea	NA	NA	NA	NA	0.984127	1	-0.015873	-0.0228532	1.90991e-05	1	0.857143	0.047619	1	1	0	0	0.0218954	3369071	2	1	14.5455	10.4545	0	0	48	22	6	6	chr22	18171909	18209442	37534	+	intron:590523	uc031rwj.1	23786	BCL2L13	hg19_genes_introns
New_Longterm	CD4 naïve	chr22	18203704	18203704	1	8	60	Open Sea	NA	NA	NA	NA	0.984127	1	-0.015873	-0.0228532	1.90991e-05	1	0.857143	0.047619	1	1	0	0	0.0218954	3369071	2	1	14.5455	10.4545	0	0	48	22	6	6	chr22	18189592	18209442	19851	+	intron:590524	uc002zna.4	23786	BCL2L13	hg19_genes_introns
New_Longterm	CD4 naïve	chr22	18203704	18203704	1	8	60	Open Sea	NA	NA	NA	NA	0.984127	1	-0.015873	-0.0228532	1.90991e-05	1	0.857143	0.047619	1	1	0	0	0.0218954	3369071	2	1	14.5455	10.4545	0	0	48	22	6	6	chr22	18126010	18227405	101396	*	inter:18564	NA	NA	NA	hg19_cpg_inter
New_Longterm	CD4 naïve	chr1	23886130	23886130	1	10	62	Island	NA	NA	NA	NA	0.0952789	0.0765223	0.0187566	0.283072	1.91286e-05	0.555556	0	0.17086	0.166667	0.0333333	0.046023	0	0.0219182	2891159	0	0	18.3636	26.4545	12	16	27	72	11	11	chr1	23885918	23886285	368	-	5UTR:6736	uc001bhh.4	3399	ID3	hg19_genes_5UTRs
New_Longterm	CD4 naïve	chr1	23886130	23886130	1	10	62	Island	NA	NA	NA	NA	0.0952789	0.0765223	0.0187566	0.283072	1.91286e-05	0.555556	0	0.17086	0.166667	0.0333333	0.046023	0	0.0219182	2891159	0	0	18.3636	26.4545	12	16	27	72	11	11	chr1	23885618	23886285	668	-	exon:43564	uc001bhh.4	3399	ID3	hg19_genes_exons
New_Longterm	CD4 naïve	chr1	23886130	23886130	1	10	62	Island	NA	NA	NA	NA	0.0952789	0.0765223	0.0187566	0.283072	1.91286e-05	0.555556	0	0.17086	0.166667	0.0333333	0.046023	0	0.0219182	2891159	0	0	18.3636	26.4545	12	16	27	72	11	11	chr1	23885618	23886285	668	-	firstexon:4664	uc001bhh.4	3399	ID3	hg19_genes_firstexons
New_Longterm	CD4 naïve	chr1	23886130	23886130	1	10	62	Island	NA	NA	NA	NA	0.0952789	0.0765223	0.0187566	0.283072	1.91286e-05	0.555556	0	0.17086	0.166667	0.0333333	0.046023	0	0.0219182	2891159	0	0	18.3636	26.4545	12	16	27	72	11	11	chr1	23886086	23886485	400	-	intronexonboundary:38524	uc001bhh.4	3399	ID3	hg19_genes_intronexonboundaries
New_Longterm	CD4 naïve	chr1	23886130	23886130	1	10	62	Island	NA	NA	NA	NA	0.0952789	0.0765223	0.0187566	0.283072	1.91286e-05	0.555556	0	0.17086	0.166667	0.0333333	0.046023	0	0.0219182	2891159	0	0	18.3636	26.4545	12	16	27	72	11	11	chr1	23885683	23886212	530	*	island:645	NA	NA	NA	hg19_cpg_islands
New_Longterm	CD4 naïve	chr1	10057269	10057269	1	15	79	Island	NA	NA	NA	NA	0.224599	0.00606061	0.218539	3.8686	1.91951e-05	0.434783	0.0666667	0.14691	0.0666667	0	0.0201008	0	0.0219888	124574	2	0	11.5455	11.0909	0	4	23	24	6	5	chr1	10057255	10057316	62	+	5UTR:391	uc001aqq.3	116362	RBP7	hg19_genes_5UTRs
New_Longterm	CD4 naïve	chr1	10057269	10057269	1	15	79	Island	NA	NA	NA	NA	0.224599	0.00606061	0.218539	3.8686	1.91951e-05	0.434783	0.0666667	0.14691	0.0666667	0	0.0201008	0	0.0219888	124574	2	0	11.5455	11.0909	0	4	23	24	6	5	chr1	10057255	10057389	135	+	exon:2440	uc001aqq.3	116362	RBP7	hg19_genes_exons
New_Longterm	CD4 naïve	chr1	10057269	10057269	1	15	79	Island	NA	NA	NA	NA	0.224599	0.00606061	0.218539	3.8686	1.91951e-05	0.434783	0.0666667	0.14691	0.0666667	0	0.0201008	0	0.0219888	124574	2	0	11.5455	11.0909	0	4	23	24	6	5	chr1	10057255	10057389	135	+	exon:2444	uc009vms.3	116362	RBP7	hg19_genes_exons
New_Longterm	CD4 naïve	chr1	10057269	10057269	1	15	79	Island	NA	NA	NA	NA	0.224599	0.00606061	0.218539	3.8686	1.91951e-05	0.434783	0.0666667	0.14691	0.0666667	0	0.0201008	0	0.0219888	124574	2	0	11.5455	11.0909	0	4	23	24	6	5	chr1	10057255	10057389	135	+	firstexon:272	uc001aqq.3	116362	RBP7	hg19_genes_firstexons
New_Longterm	CD4 naïve	chr1	10057269	10057269	1	15	79	Island	NA	NA	NA	NA	0.224599	0.00606061	0.218539	3.8686	1.91951e-05	0.434783	0.0666667	0.14691	0.0666667	0	0.0201008	0	0.0219888	124574	2	0	11.5455	11.0909	0	4	23	24	6	5	chr1	10057255	10057389	135	+	firstexon:273	uc009vms.3	116362	RBP7	hg19_genes_firstexons
New_Longterm	CD4 naïve	chr1	10057269	10057269	1	15	79	Island	NA	NA	NA	NA	0.224599	0.00606061	0.218539	3.8686	1.91951e-05	0.434783	0.0666667	0.14691	0.0666667	0	0.0201008	0	0.0219888	124574	2	0	11.5455	11.0909	0	4	23	24	6	5	chr1	10057189	10057588	400	+	exonintronboundary:2439	uc001aqq.3	116362	RBP7	hg19_genes_exonintronboundaries
New_Longterm	CD4 naïve	chr1	10057269	10057269	1	15	79	Island	NA	NA	NA	NA	0.224599	0.00606061	0.218539	3.8686	1.91951e-05	0.434783	0.0666667	0.14691	0.0666667	0	0.0201008	0	0.0219888	124574	2	0	11.5455	11.0909	0	4	23	24	6	5	chr1	10057189	10057588	400	+	exonintronboundary:2440	uc009vms.3	116362	RBP7	hg19_genes_exonintronboundaries
New_Longterm	CD4 naïve	chr1	10057269	10057269	1	15	79	Island	NA	NA	NA	NA	0.224599	0.00606061	0.218539	3.8686	1.91951e-05	0.434783	0.0666667	0.14691	0.0666667	0	0.0201008	0	0.0219888	124574	2	0	11.5455	11.0909	0	4	23	24	6	5	chr1	10057122	10058108	987	*	island:403	NA	NA	NA	hg19_cpg_islands
New_Longterm	CD4 naïve	chr8	103671442	103671442	1	5	53	Open Sea	NA	NA	NA	NA	0.956876	1	-0.0431235	-0.0629518	1.92578e-05	1	0.769231	0.0815434	1	1	0	0	0.0220551	2502945	0	0	15.7273	20.3636	4	9	32	32	9	10	chr8	103668984	103672983	4000	-	1to5kb:33876	uc011lhk.1	7071	KLF10	hg19_genes_1to5kb
New_Longterm	CD4 naïve	chr8	103671442	103671442	1	5	53	Open Sea	NA	NA	NA	NA	0.956876	1	-0.0431235	-0.0629518	1.92578e-05	1	0.769231	0.0815434	1	1	0	0	0.0220551	2502945	0	0	15.7273	20.3636	4	9	32	32	9	10	chr8	103670862	103672861	2000	*	shelf:17593	NA	NA	NA	hg19_cpg_shelves
New_Longterm	CD4 naïve	chr2	99154577	99154577	1	2	59	Open Sea	NA	NA	NA	NA	0.965729	1	-0.0342713	-0.0498033	1.93464e-05	1	0.714286	0.0854838	1	1	0	0	0.0221411	2719473	0	0	24.7273	23.0909	7	11	39	35	10	11	chr2	99154438	99155353	916	+	intron:73840	uc010yvj.1	3631	INPP4A	hg19_genes_introns
New_Longterm	CD4 naïve	chr2	99154577	99154577	1	2	59	Open Sea	NA	NA	NA	NA	0.965729	1	-0.0342713	-0.0498033	1.93464e-05	1	0.714286	0.0854838	1	1	0	0	0.0221411	2719473	0	0	24.7273	23.0909	7	11	39	35	10	11	chr2	99154438	99155353	916	+	intron:73865	uc002syx.3	3631	INPP4A	hg19_genes_introns
New_Longterm	CD4 naïve	chr2	99154577	99154577	1	2	59	Open Sea	NA	NA	NA	NA	0.965729	1	-0.0342713	-0.0498033	1.93464e-05	1	0.714286	0.0854838	1	1	0	0	0.0221411	2719473	0	0	24.7273	23.0909	7	11	39	35	10	11	chr2	99154438	99155353	916	+	intron:73889	uc002syy.3	3631	INPP4A	hg19_genes_introns
New_Longterm	CD4 naïve	chr2	99154577	99154577	1	2	59	Open Sea	NA	NA	NA	NA	0.965729	1	-0.0342713	-0.0498033	1.93464e-05	1	0.714286	0.0854838	1	1	0	0	0.0221411	2719473	0	0	24.7273	23.0909	7	11	39	35	10	11	chr2	99149920	99182179	32260	+	intron:73911	uc010fik.3	3631	INPP4A	hg19_genes_introns
New_Longterm	CD4 naïve	chr2	99154577	99154577	1	2	59	Open Sea	NA	NA	NA	NA	0.965729	1	-0.0342713	-0.0498033	1.93464e-05	1	0.714286	0.0854838	1	1	0	0	0.0221411	2719473	0	0	24.7273	23.0909	7	11	39	35	10	11	chr2	99154438	99155353	916	+	intron:73924	uc010yvk.2	3631	INPP4A	hg19_genes_introns
New_Longterm	CD4 naïve	chr2	99154577	99154577	1	2	59	Open Sea	NA	NA	NA	NA	0.965729	1	-0.0342713	-0.0498033	1.93464e-05	1	0.714286	0.0854838	1	1	0	0	0.0221411	2719473	0	0	24.7273	23.0909	7	11	39	35	10	11	chr2	99154237	99154636	400	+	exonintronboundary:78146	uc010yvj.1	3631	INPP4A	hg19_genes_exonintronboundaries
New_Longterm	CD4 naïve	chr2	99154577	99154577	1	2	59	Open Sea	NA	NA	NA	NA	0.965729	1	-0.0342713	-0.0498033	1.93464e-05	1	0.714286	0.0854838	1	1	0	0	0.0221411	2719473	0	0	24.7273	23.0909	7	11	39	35	10	11	chr2	99154237	99154636	400	+	exonintronboundary:78147	uc002syx.3	3631	INPP4A	hg19_genes_exonintronboundaries
New_Longterm	CD4 naïve	chr2	99154577	99154577	1	2	59	Open Sea	NA	NA	NA	NA	0.965729	1	-0.0342713	-0.0498033	1.93464e-05	1	0.714286	0.0854838	1	1	0	0	0.0221411	2719473	0	0	24.7273	23.0909	7	11	39	35	10	11	chr2	99154237	99154636	400	+	exonintronboundary:78148	uc002syy.3	3631	INPP4A	hg19_genes_exonintronboundaries
New_Longterm	CD4 naïve	chr2	99154577	99154577	1	2	59	Open Sea	NA	NA	NA	NA	0.965729	1	-0.0342713	-0.0498033	1.93464e-05	1	0.714286	0.0854838	1	1	0	0	0.0221411	2719473	0	0	24.7273	23.0909	7	11	39	35	10	11	chr2	99154237	99154636	400	+	exonintronboundary:78149	uc010yvk.2	3631	INPP4A	hg19_genes_exonintronboundaries
New_Longterm	CD4 naïve	chr2	99154577	99154577	1	2	59	Open Sea	NA	NA	NA	NA	0.965729	1	-0.0342713	-0.0498033	1.93464e-05	1	0.714286	0.0854838	1	1	0	0	0.0221411	2719473	0	0	24.7273	23.0909	7	11	39	35	10	11	chr2	99065849	99220681	154833	*	inter:2438	NA	NA	NA	hg19_cpg_inter
New_Longterm	CD4 naïve	chr16	32359676	32359676	1	8	70	Island	NA	NA	NA	NA	0.807245	0.711348	0.0958974	0.180074	1.93378e-05	1	0.518519	0.1824	0.842105	0.4375	0.154023	0	0.0221411	1592354	0	0	14.9091	17.8182	3	6	27	33	8	8	chr16	32334057	32684848	350792	*	intergenic:12289	NA	NA	NA	hg19_genes_intergenic
New_Longterm	CD4 naïve	chr16	32359676	32359676	1	8	70	Island	NA	NA	NA	NA	0.807245	0.711348	0.0958974	0.180074	1.93378e-05	1	0.518519	0.1824	0.842105	0.4375	0.154023	0	0.0221411	1592354	0	0	14.9091	17.8182	3	6	27	33	8	8	chr16	32359648	32360481	834	*	island:19381	NA	NA	NA	hg19_cpg_islands
New_Longterm	CD4 naïve	chr19	45577053	45577053	1	3	59	Open Sea	NA	NA	NA	NA	0.793799	0.607788	0.186011	0.379723	1.93782e-05	1	0.636364	0.11701	0.777778	0.428571	0.126794	0	0.0221707	1141010	0	0	12	13.0909	4	7	17	18	10	9	chr19	45575839	45578970	3132	-	intron:562403	uc002pao.3	162979	ZNF296	hg19_genes_introns
New_Longterm	CD4 naïve	chr19	45577053	45577053	1	3	59	Open Sea	NA	NA	NA	NA	0.793799	0.607788	0.186011	0.379723	1.93782e-05	1	0.636364	0.11701	0.777778	0.428571	0.126794	0	0.0221707	1141010	0	0	12	13.0909	4	7	17	18	10	9	chr19	45575144	45577143	2000	*	shore:43602	NA	NA	NA	hg19_cpg_shores
New_Longterm	CD4 naïve	chr10	104199808	104199808	1	6	53	Open Sea	NA	NA	NA	NA	0.860143	0.814173	0.04597	0.0783053	1.95034e-05	1	0.545455	0.149983	0.9375	0.65	0.0845903	0	0.0222972	2300595	0	0	14.1818	16.8182	6	8	26	23	8	10	chr10	104197424	104204573	7150	*	intergenic:8715	NA	NA	NA	hg19_genes_intergenic
New_Longterm	CD4 naïve	chr10	104199808	104199808	1	6	53	Open Sea	NA	NA	NA	NA	0.860143	0.814173	0.04597	0.0783053	1.95034e-05	1	0.545455	0.149983	0.9375	0.65	0.0845903	0	0.0222972	2300595	0	0	14.1818	16.8182	6	8	26	23	8	10	chr10	104196528	104206095	9568	*	inter:10134	NA	NA	NA	hg19_cpg_inter
New_Longterm	CD4 naïve	chr8	28262335	28262335	1	7	65	Open Sea	NA	NA	NA	NA	0.883701	0.856427	0.0272748	0.0447153	1.9676e-05	1	0.571429	0.138462	0.954545	0.692308	0.0905708	0	0.0224775	2820583	0	0	16	16.2727	7	13	26	22	9	11	chr8	28218700	28304687	85988	-	intron:273174	uc003xgt.4	55893	ZNF395	hg19_genes_introns
New_Longterm	CD4 naïve	chr8	28262335	28262335	1	7	65	Open Sea	NA	NA	NA	NA	0.883701	0.856427	0.0272748	0.0447153	1.9676e-05	1	0.571429	0.138462	0.954545	0.692308	0.0905708	0	0.0224775	2820583	0	0	16	16.2727	7	13	26	22	9	11	chr8	28261718	28263717	2000	*	shelf:16955	NA	NA	NA	hg19_cpg_shelves
New_Longterm	CD4 naïve	chr4	188838165	188838165	1	8	54	Open Sea	NA	NA	NA	NA	0.835884	0.744866	0.0910175	0.164238	1.97295e-05	1	0.6	0.133128	0.909091	0.5	0.133359	0	0.0225331	1663947	0	0	12.6364	11.2727	7	4	25	17	7	6	chr4	188431768	188911924	480157	*	intergenic:4372	NA	NA	NA	hg19_genes_intergenic
New_Longterm	CD4 naïve	chr4	188838165	188838165	1	8	54	Open Sea	NA	NA	NA	NA	0.835884	0.744866	0.0910175	0.164238	1.97295e-05	1	0.6	0.133128	0.909091	0.5	0.133359	0	0.0225331	1663947	0	0	12.6364	11.2727	7	4	25	17	7	6	chr4	188538914	188912605	373692	*	inter:4892	NA	NA	NA	hg19_cpg_inter
New_Longterm	CD4 naïve	chr7	67818935	67818935	1	1	39	Open Sea	NA	NA	NA	NA	0.698841	0.34722	0.35162	0.988647	2.03144e-05	1	0.259259	0.263176	0.692308	0.133333	0.197991	0	0.0231199	716732	0	0	17.5455	15	2	6	44	27	8	8	chr7	66805013	68866187	2061175	*	intergenic:6388	NA	NA	NA	hg19_genes_intergenic
New_Longterm	CD4 naïve	chr7	67818935	67818935	1	1	39	Open Sea	NA	NA	NA	NA	0.698841	0.34722	0.35162	0.988647	2.03144e-05	1	0.259259	0.263176	0.692308	0.133333	0.197991	0	0.0231199	716732	0	0	17.5455	15	2	6	44	27	8	8	chr7	66772032	69058374	2286343	*	inter:7239	NA	NA	NA	hg19_cpg_inter
New_Longterm	CD4 naïve	chr5	69750231	69750231	1	8	53	Open Sea	NA	NA	NA	NA	0.908833	0.819651	0.0891817	0.147298	2.07659e-05	1	0.714286	0.0878855	0.952381	0.7	0.0696334	0	0.0236101	1752059	0	0	17.3636	14.5455	7	7	26	21	10	10	chr5	69212083	70081264	869182	+	intron:178754	uc011crh.2	NA	NA	hg19_genes_introns
New_Longterm	CD4 naïve	chr5	69750231	69750231	1	8	53	Open Sea	NA	NA	NA	NA	0.908833	0.819651	0.0891817	0.147298	2.07659e-05	1	0.714286	0.0878855	0.952381	0.7	0.0696334	0	0.0236101	1752059	0	0	17.3636	14.5455	7	7	26	21	10	10	chr5	69283832	69769274	485443	+	intron:178769	uc011crl.1	NA	NA	hg19_genes_introns
New_Longterm	CD4 naïve	chr5	69750231	69750231	1	8	53	Open Sea	NA	NA	NA	NA	0.908833	0.819651	0.0891817	0.147298	2.07659e-05	1	0.714286	0.0878855	0.952381	0.7	0.0696334	0	0.0236101	1752059	0	0	17.3636	14.5455	7	7	26	21	10	10	chr5	69697496	70045403	347908	+	intron:178835	uc011cro.2	NA	NA	hg19_genes_introns
New_Longterm	CD4 naïve	chr5	69750231	69750231	1	8	53	Open Sea	NA	NA	NA	NA	0.908833	0.819651	0.0891817	0.147298	2.07659e-05	1	0.714286	0.0878855	0.952381	0.7	0.0696334	0	0.0236101	1752059	0	0	17.3636	14.5455	7	7	26	21	10	10	chr5	69503573	69851044	347472	-	intron:192729	uc010ixu.3	11039	SMA4	hg19_genes_introns
New_Longterm	CD4 naïve	chr5	69750231	69750231	1	8	53	Open Sea	NA	NA	NA	NA	0.908833	0.819651	0.0891817	0.147298	2.07659e-05	1	0.714286	0.0878855	0.952381	0.7	0.0696334	0	0.0236101	1752059	0	0	17.3636	14.5455	7	7	26	21	10	10	chr5	69503573	69851044	347472	-	intron:192753	uc003jyr.1	11042	SMA5	hg19_genes_introns
New_Longterm	CD4 naïve	chr5	69750231	69750231	1	8	53	Open Sea	NA	NA	NA	NA	0.908833	0.819651	0.0891817	0.147298	2.07659e-05	1	0.714286	0.0878855	0.952381	0.7	0.0696334	0	0.0236101	1752059	0	0	17.3636	14.5455	7	7	26	21	10	10	chr5	69521623	69851044	329422	-	intron:192759	uc003jys.3	11039	SMA4	hg19_genes_introns
New_Longterm	CD4 naïve	chr5	69750231	69750231	1	8	53	Open Sea	NA	NA	NA	NA	0.908833	0.819651	0.0891817	0.147298	2.07659e-05	1	0.714286	0.0878855	0.952381	0.7	0.0696334	0	0.0236101	1752059	0	0	17.3636	14.5455	7	7	26	21	10	10	chr5	69521623	69812134	290512	-	intron:192762	uc011crn.1	11039	SMA4	hg19_genes_introns
New_Longterm	CD4 naïve	chr5	69750231	69750231	1	8	53	Open Sea	NA	NA	NA	NA	0.908833	0.819651	0.0891817	0.147298	2.07659e-05	1	0.714286	0.0878855	0.952381	0.7	0.0696334	0	0.0236101	1752059	0	0	17.3636	14.5455	7	7	26	21	10	10	chr5	69715309	70192442	477134	*	inter:5184	NA	NA	NA	hg19_cpg_inter
New_Longterm	CD4 naïve	chr20	42341879	42341879	1	1	61	Open Sea	NA	NA	NA	NA	0.940556	1	-0.0594444	-0.0875124	2.08833e-05	1	0.722222	0.109934	1	1	0	0	0.0237318	2198170	1	0	12.9091	11.3636	0	3	29	28	7	6	chr20	42341747	42343773	2027	+	intron:572640	uc002xlb.1	4605	MYBL2	hg19_genes_introns
New_Longterm	CD4 naïve	chr20	42341879	42341879	1	1	61	Open Sea	NA	NA	NA	NA	0.940556	1	-0.0594444	-0.0875124	2.08833e-05	1	0.722222	0.109934	1	1	0	0	0.0237318	2198170	1	0	12.9091	11.3636	0	3	29	28	7	6	chr20	42341747	42343773	2027	+	intron:572652	uc010zwj.1	4605	MYBL2	hg19_genes_introns
New_Longterm	CD4 naïve	chr20	42341879	42341879	1	1	61	Open Sea	NA	NA	NA	NA	0.940556	1	-0.0594444	-0.0875124	2.08833e-05	1	0.722222	0.109934	1	1	0	0	0.0237318	2198170	1	0	12.9091	11.3636	0	3	29	28	7	6	chr20	42341546	42341945	400	+	exonintronboundary:603598	uc002xlb.1	4605	MYBL2	hg19_genes_exonintronboundaries
New_Longterm	CD4 naïve	chr20	42341879	42341879	1	1	61	Open Sea	NA	NA	NA	NA	0.940556	1	-0.0594444	-0.0875124	2.08833e-05	1	0.722222	0.109934	1	1	0	0	0.0237318	2198170	1	0	12.9091	11.3636	0	3	29	28	7	6	chr20	42341546	42341945	400	+	exonintronboundary:603599	uc010zwj.1	4605	MYBL2	hg19_genes_exonintronboundaries
New_Longterm	CD4 naïve	chr20	42341879	42341879	1	1	61	Open Sea	NA	NA	NA	NA	0.940556	1	-0.0594444	-0.0875124	2.08833e-05	1	0.722222	0.109934	1	1	0	0	0.0237318	2198170	1	0	12.9091	11.3636	0	3	29	28	7	6	chr20	42300321	42539097	238777	*	inter:18024	NA	NA	NA	hg19_cpg_inter
New_Longterm	CD4 naïve	chr4	3311088	3311088	1	4	67	Open Sea	NA	NA	NA	NA	0.926685	0.931737	-0.00505227	-0.00776066	2.09003e-05	1	0.769231	0.076296	0.98	0.83871	0.042739	0	0.0237452	3888525	0	0	26.2727	38.4545	17	25	34	61	11	11	chr4	3310452	3311451	1000	+	promoter:17526	uc011bvr.1	6002	RGS12	hg19_genes_promoters
New_Longterm	CD4 naïve	chr4	3311088	3311088	1	4	67	Open Sea	NA	NA	NA	NA	0.926685	0.931737	-0.00505227	-0.00776066	2.09003e-05	1	0.769231	0.076296	0.98	0.83871	0.042739	0	0.0237452	3888525	0	0	26.2727	38.4545	17	25	34	61	11	11	chr4	3310874	3314873	4000	+	1to5kb:17527	uc003ggv.3	6002	RGS12	hg19_genes_1to5kb
New_Longterm	CD4 naïve	chr4	3311088	3311088	1	4	67	Open Sea	NA	NA	NA	NA	0.926685	0.931737	-0.00505227	-0.00776066	2.09003e-05	1	0.769231	0.076296	0.98	0.83871	0.042739	0	0.0237452	3888525	0	0	26.2727	38.4545	17	25	34	61	11	11	chr4	3310874	3314873	4000	+	1to5kb:17528	uc003ggw.3	6002	RGS12	hg19_genes_1to5kb
New_Longterm	CD4 naïve	chr4	3311088	3311088	1	4	67	Open Sea	NA	NA	NA	NA	0.926685	0.931737	-0.00505227	-0.00776066	2.09003e-05	1	0.769231	0.076296	0.98	0.83871	0.042739	0	0.0237452	3888525	0	0	26.2727	38.4545	17	25	34	61	11	11	chr4	3294827	3317796	22970	+	intron:152795	uc003ggu.2	6002	RGS12	hg19_genes_introns
New_Longterm	CD4 naïve	chr4	3311088	3311088	1	4	67	Open Sea	NA	NA	NA	NA	0.926685	0.931737	-0.00505227	-0.00776066	2.09003e-05	1	0.769231	0.076296	0.98	0.83871	0.042739	0	0.0237452	3888525	0	0	26.2727	38.4545	17	25	34	61	11	11	chr4	3294827	3344663	49837	+	intron:152801	uc010ics.1	6002	RGS12	hg19_genes_introns
New_Longterm	CD4 naïve	chr4	3311088	3311088	1	4	67	Open Sea	NA	NA	NA	NA	0.926685	0.931737	-0.00505227	-0.00776066	2.09003e-05	1	0.769231	0.076296	0.98	0.83871	0.042739	0	0.0237452	3888525	0	0	26.2727	38.4545	17	25	34	61	11	11	chr4	3310236	3312235	2000	*	shore:10161	NA	NA	NA	hg19_cpg_shores
New_Longterm	CD4 naïve	chr20	22923191	22923191	1	5	60	Open Sea	NA	NA	NA	NA	0.945371	0.942085	0.00328597	0.00497067	2.10107e-05	1	0.859375	0.0538126	0.983333	0.87037	0.0384161	0	0.023841	3986812	0	0	52.1818	59.1818	17	45	100	73	11	11	chr20	22670515	22989741	319227	*	intergenic:14701	NA	NA	NA	hg19_genes_intergenic
New_Longterm	CD4 naïve	chr20	22923191	22923191	1	5	60	Open Sea	NA	NA	NA	NA	0.945371	0.942085	0.00328597	0.00497067	2.10107e-05	1	0.859375	0.0538126	0.983333	0.87037	0.0384161	0	0.023841	3986812	0	0	52.1818	59.1818	17	45	100	73	11	11	chr20	22571881	23011716	439836	*	inter:17867	NA	NA	NA	hg19_cpg_inter
New_Longterm	CD4 naïve	chr16	50875275	50875275	1	10	61	Island	NA	NA	NA	NA	0.113856	0.0858454	0.0280111	0.369888	2.11009e-05	0.363636	0	0.133313	0.235294	0	0.0705974	0	0.0239255	2407242	1	0	24.6364	25.3636	0	16	59	44	10	11	chr16	50835847	51169885	334039	*	intergenic:12335	NA	NA	NA	hg19_genes_intergenic
New_Longterm	CD4 naïve	chr16	50875275	50875275	1	10	61	Island	NA	NA	NA	NA	0.113856	0.0858454	0.0280111	0.369888	2.11009e-05	0.363636	0	0.133313	0.235294	0	0.0705974	0	0.0239255	2407242	1	0	24.6364	25.3636	0	16	59	44	10	11	chr16	50875064	50875322	259	*	island:19471	NA	NA	NA	hg19_cpg_islands
New_Longterm	CD4 naïve	chr13	73991780	73991780	1	5	50	Open Sea	NA	NA	NA	NA	0.944076	0.936541	0.00753525	0.0114396	2.11312e-05	1	0.840909	0.0663286	0.97479	0.852941	0.034183	0	0.0239538	3756680	0	0	86.1818	102.545	44	50	124	151	11	11	chr13	73651677	74260148	608472	*	intergenic:10862	NA	NA	NA	hg19_genes_intergenic
New_Longterm	CD4 naïve	chr13	73991780	73991780	1	5	50	Open Sea	NA	NA	NA	NA	0.944076	0.936541	0.00753525	0.0114396	2.11312e-05	1	0.840909	0.0663286	0.97479	0.852941	0.034183	0	0.0239538	3756680	0	0	86.1818	102.545	44	50	124	151	11	11	chr13	73638371	74704001	1065631	*	inter:12535	NA	NA	NA	hg19_cpg_inter
New_Longterm	CD4 naïve	chr10	98968910	98968910	1	3	58	Open Sea	NA	NA	NA	NA	0.749556	0.570679	0.178877	0.387415	2.11692e-05	1	0.259259	0.217377	0.75	0.25	0.154387	0	0.0239909	1131423	0	0	12	10.1818	5	3	27	18	6	6	chr10	98924648	98988903	64256	-	intron:331758	uc001kmy.3	100533184	ARHGAP19-SLIT1	hg19_genes_introns
New_Longterm	CD4 naïve	chr10	98968910	98968910	1	3	58	Open Sea	NA	NA	NA	NA	0.749556	0.570679	0.178877	0.387415	2.11692e-05	1	0.259259	0.217377	0.75	0.25	0.154387	0	0.0239909	1131423	0	0	12	10.1818	5	3	27	18	6	6	chr10	98960286	99047934	87649	*	inter:10061	NA	NA	NA	hg19_cpg_inter
New_Longterm	CD4 naïve	chr17	15635377	15635377	1	2	59	Open Sea	NA	NA	5981	9614	0.964444	1	-0.0355556	-0.0517035	2.17738e-05	1	0.8	0.067036	1	1	0	0	0.0246332	2688852	1	0	14.7273	15.2727	0	6	38	21	9	10	chr17	15634591	15635590	1000	+	promoter:60511	uc010cou.1	353149	TBC1D26	hg19_genes_promoters
New_Longterm	CD4 naïve	chr17	15635377	15635377	1	2	59	Open Sea	NA	NA	5981	9614	0.964444	1	-0.0355556	-0.0517035	2.17738e-05	1	0.8	0.067036	1	1	0	0	0.0246332	2688852	1	0	14.7273	15.2727	0	6	38	21	9	10	chr17	15634591	15635590	1000	+	promoter:60512	uc010cov.3	353149	TBC1D26	hg19_genes_promoters
New_Longterm	CD4 naïve	chr17	15635377	15635377	1	2	59	Open Sea	NA	NA	5981	9614	0.964444	1	-0.0355556	-0.0517035	2.17738e-05	1	0.8	0.067036	1	1	0	0	0.0246332	2688852	1	0	14.7273	15.2727	0	6	38	21	9	10	chr17	15634591	15635590	1000	+	promoter:60513	uc002gpb.4	353149	TBC1D26	hg19_genes_promoters
New_Longterm	CD4 naïve	chr17	15635377	15635377	1	2	59	Open Sea	NA	NA	5981	9614	0.964444	1	-0.0355556	-0.0517035	2.17738e-05	1	0.8	0.067036	1	1	0	0	0.0246332	2688852	1	0	14.7273	15.2727	0	6	38	21	9	10	chr17	15612400	15648534	36135	*	inter:15083	NA	NA	NA	hg19_cpg_inter
New_Longterm	CD4 naïve	chr15	43148008	43148008	1	9	67	Open Sea	NA	NA	NA	NA	0.87834	0.886036	-0.0076956	-0.0124441	2.18756e-05	1	0.772727	0.0875317	0.954545	0.8	0.0451244	0	0.0247361	3719964	0	0	19.7273	17.6364	11	12	27	25	11	11	chr15	43132632	43164808	32177	-	intron:454810	uc001zqo.2	146057	TTBK2	hg19_genes_introns
New_Longterm	CD4 naïve	chr15	43148008	43148008	1	9	67	Open Sea	NA	NA	NA	NA	0.87834	0.886036	-0.0076956	-0.0124441	2.18756e-05	1	0.772727	0.0875317	0.954545	0.8	0.0451244	0	0.0247361	3719964	0	0	19.7273	17.6364	11	12	27	25	11	11	chr15	43132632	43170746	38115	-	intron:454824	uc010bcy.2	146057	TTBK2	hg19_genes_introns
New_Longterm	CD4 naïve	chr15	43148008	43148008	1	9	67	Open Sea	NA	NA	NA	NA	0.87834	0.886036	-0.0076956	-0.0124441	2.18756e-05	1	0.772727	0.0875317	0.954545	0.8	0.0451244	0	0.0247361	3719964	0	0	19.7273	17.6364	11	12	27	25	11	11	chr15	43132632	43164808	32177	-	intron:454834	uc001zqp.3	146057	TTBK2	hg19_genes_introns
New_Longterm	CD4 naïve	chr15	43148008	43148008	1	9	67	Open Sea	NA	NA	NA	NA	0.87834	0.886036	-0.0076956	-0.0124441	2.18756e-05	1	0.772727	0.0875317	0.954545	0.8	0.0451244	0	0.0247361	3719964	0	0	19.7273	17.6364	11	12	27	25	11	11	chr15	43033347	43208416	175070	*	inter:13511	NA	NA	NA	hg19_cpg_inter
New_Longterm	CD4 naïve	chr1	63524610	63524610	1	8	58	Open Sea	NA	NA	NA	NA	0.933149	0.889754	0.0433956	0.0679561	2.20018e-05	1	0.806452	0.0656162	0.952381	0.8	0.0514018	0	0.0248539	2432847	0	0	23.9091	25.2727	8	16	36	41	10	11	chr1	63330942	63624753	293812	*	intergenic:566	NA	NA	NA	hg19_genes_intergenic
New_Longterm	CD4 naïve	chr1	63524610	63524610	1	8	58	Open Sea	NA	NA	NA	NA	0.933149	0.889754	0.0433956	0.0679561	2.20018e-05	1	0.806452	0.0656162	0.952381	0.8	0.0514018	0	0.0248539	2432847	0	0	23.9091	25.2727	8	16	36	41	10	11	chr1	63158350	63778394	620045	*	inter:842	NA	NA	NA	hg19_cpg_inter
New_Longterm	CD4 naïve	chr9	16968353	16968353	1	5	54	Open Sea	NA	NA	NA	NA	0.972698	0.929827	0.0428716	0.0643539	2.20407e-05	1	0.918919	0.0307186	0.976744	0.833333	0.0394356	0	0.0248795	2484235	0	0	31.4545	32.6364	10	20	42	46	11	11	chr9	16875787	17130037	254251	*	intergenic:7572	NA	NA	NA	hg19_genes_intergenic
New_Longterm	CD4 naïve	chr9	16968353	16968353	1	5	54	Open Sea	NA	NA	NA	NA	0.972698	0.929827	0.0428716	0.0643539	2.20407e-05	1	0.918919	0.0307186	0.976744	0.833333	0.0394356	0	0.0248795	2484235	0	0	31.4545	32.6364	10	20	42	46	11	11	chr9	16876021	17130821	254801	*	inter:8666	NA	NA	NA	hg19_cpg_inter
New_Longterm	CD4 naïve	chr8	17570896	17570896	1	3	35	Open Sea	NA	NA	NA	NA	0.978533	0.885821	0.0927124	0.142079	2.23964e-05	1	0.923077	0.0323848	0.958333	0.684211	0.08031	0	0.0252373	1780068	0	0	25.8182	21.4545	14	15	39	31	11	11	chr8	17570762	17573275	2514	-	intron:272286	uc003wxt.3	57509	MTUS1	hg19_genes_introns
New_Longterm	CD4 naïve	chr8	17570896	17570896	1	3	35	Open Sea	NA	NA	NA	NA	0.978533	0.885821	0.0927124	0.142079	2.23964e-05	1	0.923077	0.0323848	0.958333	0.684211	0.08031	0	0.0252373	1780068	0	0	25.8182	21.4545	14	15	39	31	11	11	chr8	17570762	17573275	2514	-	intron:272297	uc011kyg.2	57509	MTUS1	hg19_genes_introns
New_Longterm	CD4 naïve	chr8	17570896	17570896	1	3	35	Open Sea	NA	NA	NA	NA	0.978533	0.885821	0.0927124	0.142079	2.23964e-05	1	0.923077	0.0323848	0.958333	0.684211	0.08031	0	0.0252373	1780068	0	0	25.8182	21.4545	14	15	39	31	11	11	chr8	17570762	17573275	2514	-	intron:272308	uc010lsy.3	57509	MTUS1	hg19_genes_introns
New_Longterm	CD4 naïve	chr8	17570896	17570896	1	3	35	Open Sea	NA	NA	NA	NA	0.978533	0.885821	0.0927124	0.142079	2.23964e-05	1	0.923077	0.0323848	0.958333	0.684211	0.08031	0	0.0252373	1780068	0	0	25.8182	21.4545	14	15	39	31	11	11	chr8	17570762	17573275	2514	-	intron:272322	uc003wxv.3	57509	MTUS1	hg19_genes_introns
New_Longterm	CD4 naïve	chr8	17570896	17570896	1	3	35	Open Sea	NA	NA	NA	NA	0.978533	0.885821	0.0927124	0.142079	2.23964e-05	1	0.923077	0.0323848	0.958333	0.684211	0.08031	0	0.0252373	1780068	0	0	25.8182	21.4545	14	15	39	31	11	11	chr8	17570762	17573275	2514	-	intron:272336	uc003wxw.3	57509	MTUS1	hg19_genes_introns
New_Longterm	CD4 naïve	chr8	17570896	17570896	1	3	35	Open Sea	NA	NA	NA	NA	0.978533	0.885821	0.0927124	0.142079	2.23964e-05	1	0.923077	0.0323848	0.958333	0.684211	0.08031	0	0.0252373	1780068	0	0	25.8182	21.4545	14	15	39	31	11	11	chr8	17570562	17570961	400	-	intronexonboundary:283924	uc003wxt.3	57509	MTUS1	hg19_genes_intronexonboundaries
New_Longterm	CD4 naïve	chr8	17570896	17570896	1	3	35	Open Sea	NA	NA	NA	NA	0.978533	0.885821	0.0927124	0.142079	2.23964e-05	1	0.923077	0.0323848	0.958333	0.684211	0.08031	0	0.0252373	1780068	0	0	25.8182	21.4545	14	15	39	31	11	11	chr8	17570562	17570961	400	-	intronexonboundary:283925	uc011kyg.2	57509	MTUS1	hg19_genes_intronexonboundaries
New_Longterm	CD4 naïve	chr8	17570896	17570896	1	3	35	Open Sea	NA	NA	NA	NA	0.978533	0.885821	0.0927124	0.142079	2.23964e-05	1	0.923077	0.0323848	0.958333	0.684211	0.08031	0	0.0252373	1780068	0	0	25.8182	21.4545	14	15	39	31	11	11	chr8	17570562	17570961	400	-	intronexonboundary:283926	uc010lsy.3	57509	MTUS1	hg19_genes_intronexonboundaries
New_Longterm	CD4 naïve	chr8	17570896	17570896	1	3	35	Open Sea	NA	NA	NA	NA	0.978533	0.885821	0.0927124	0.142079	2.23964e-05	1	0.923077	0.0323848	0.958333	0.684211	0.08031	0	0.0252373	1780068	0	0	25.8182	21.4545	14	15	39	31	11	11	chr8	17570562	17570961	400	-	intronexonboundary:283927	uc003wxv.3	57509	MTUS1	hg19_genes_intronexonboundaries
New_Longterm	CD4 naïve	chr8	17570896	17570896	1	3	35	Open Sea	NA	NA	NA	NA	0.978533	0.885821	0.0927124	0.142079	2.23964e-05	1	0.923077	0.0323848	0.958333	0.684211	0.08031	0	0.0252373	1780068	0	0	25.8182	21.4545	14	15	39	31	11	11	chr8	17570562	17570961	400	-	intronexonboundary:283928	uc003wxw.3	57509	MTUS1	hg19_genes_intronexonboundaries
New_Longterm	CD4 naïve	chr8	17570896	17570896	1	3	35	Open Sea	NA	NA	NA	NA	0.978533	0.885821	0.0927124	0.142079	2.23964e-05	1	0.923077	0.0323848	0.958333	0.684211	0.08031	0	0.0252373	1780068	0	0	25.8182	21.4545	14	15	39	31	11	11	chr8	17570524	17570923	400	-	exonintronboundary:287147	uc003wxt.3	57509	MTUS1	hg19_genes_exonintronboundaries
New_Longterm	CD4 naïve	chr8	17570896	17570896	1	3	35	Open Sea	NA	NA	NA	NA	0.978533	0.885821	0.0927124	0.142079	2.23964e-05	1	0.923077	0.0323848	0.958333	0.684211	0.08031	0	0.0252373	1780068	0	0	25.8182	21.4545	14	15	39	31	11	11	chr8	17570524	17570923	400	-	exonintronboundary:287148	uc011kyg.2	57509	MTUS1	hg19_genes_exonintronboundaries
New_Longterm	CD4 naïve	chr8	17570896	17570896	1	3	35	Open Sea	NA	NA	NA	NA	0.978533	0.885821	0.0927124	0.142079	2.23964e-05	1	0.923077	0.0323848	0.958333	0.684211	0.08031	0	0.0252373	1780068	0	0	25.8182	21.4545	14	15	39	31	11	11	chr8	17570524	17570923	400	-	exonintronboundary:287149	uc010lsy.3	57509	MTUS1	hg19_genes_exonintronboundaries
New_Longterm	CD4 naïve	chr8	17570896	17570896	1	3	35	Open Sea	NA	NA	NA	NA	0.978533	0.885821	0.0927124	0.142079	2.23964e-05	1	0.923077	0.0323848	0.958333	0.684211	0.08031	0	0.0252373	1780068	0	0	25.8182	21.4545	14	15	39	31	11	11	chr8	17570524	17570923	400	-	exonintronboundary:287150	uc003wxv.3	57509	MTUS1	hg19_genes_exonintronboundaries
New_Longterm	CD4 naïve	chr8	17570896	17570896	1	3	35	Open Sea	NA	NA	NA	NA	0.978533	0.885821	0.0927124	0.142079	2.23964e-05	1	0.923077	0.0323848	0.958333	0.684211	0.08031	0	0.0252373	1780068	0	0	25.8182	21.4545	14	15	39	31	11	11	chr8	17570524	17570923	400	-	exonintronboundary:287151	uc003wxw.3	57509	MTUS1	hg19_genes_exonintronboundaries
New_Longterm	CD4 naïve	chr8	17570896	17570896	1	3	35	Open Sea	NA	NA	NA	NA	0.978533	0.885821	0.0927124	0.142079	2.23964e-05	1	0.923077	0.0323848	0.958333	0.684211	0.08031	0	0.0252373	1780068	0	0	25.8182	21.4545	14	15	39	31	11	11	chr8	17438955	17654166	215212	*	inter:7978	NA	NA	NA	hg19_cpg_inter
New_Longterm	CD4 naïve	chr9	130545436	130545436	1	2	65	Shore	NA	NA	NA	NA	0.10109	0.0688434	0.032247	0.494673	2.25278e-05	0.411765	0	0.142312	0.142857	0	0.0453222	0	0.0253604	2223265	0	0	21	22.2727	9	7	37	30	10	10	chr9	130545389	130545786	398	*	enhancer:63488	NA	NA	NA	hg19_enhancers_fantom
New_Longterm	CD4 naïve	chr9	130545436	130545436	1	2	65	Shore	NA	NA	NA	NA	0.10109	0.0688434	0.032247	0.494673	2.25278e-05	0.411765	0	0.142312	0.142857	0	0.0453222	0	0.0253604	2223265	0	0	21	22.2727	9	7	37	30	10	10	chr9	130543112	130547111	4000	+	1to5kb:35421	uc022bnr.1	100616250	MIR3960	hg19_genes_1to5kb
New_Longterm	CD4 naïve	chr9	130545436	130545436	1	2	65	Shore	NA	NA	NA	NA	0.10109	0.0688434	0.032247	0.494673	2.25278e-05	0.411765	0	0.142312	0.142857	0	0.0453222	0	0.0253604	2223265	0	0	21	22.2727	9	7	37	30	10	10	chr9	130543305	130547304	4000	+	1to5kb:35422	uc004bse.2	1025	CDK9	hg19_genes_1to5kb
New_Longterm	CD4 naïve	chr9	130545436	130545436	1	2	65	Shore	NA	NA	NA	NA	0.10109	0.0688434	0.032247	0.494673	2.25278e-05	0.411765	0	0.142312	0.142857	0	0.0453222	0	0.0253604	2223265	0	0	21	22.2727	9	7	37	30	10	10	chr9	130542049	130546048	4000	-	1to5kb:37179	uc004bsc.3	10044	SH2D3C	hg19_genes_1to5kb
New_Longterm	CD4 naïve	chr9	130545436	130545436	1	2	65	Shore	NA	NA	NA	NA	0.10109	0.0688434	0.032247	0.494673	2.25278e-05	0.411765	0	0.142312	0.142857	0	0.0453222	0	0.0253604	2223265	0	0	21	22.2727	9	7	37	30	10	10	chr9	130541975	130545974	4000	-	1to5kb:37180	uc004bsd.1	10044	SH2D3C	hg19_genes_1to5kb
New_Longterm	CD4 naïve	chr9	130545436	130545436	1	2	65	Shore	NA	NA	NA	NA	0.10109	0.0688434	0.032247	0.494673	2.25278e-05	0.411765	0	0.142312	0.142857	0	0.0453222	0	0.0253604	2223265	0	0	21	22.2727	9	7	37	30	10	10	chr9	130545265	130547264	2000	*	shore:22394	NA	NA	NA	hg19_cpg_shores
New_Longterm	CD4 naïve	chr3	64587856	64587856	1	4	53	Open Sea	NA	NA	NA	NA	0.87387	1	-0.12613	-0.192449	2.26031e-05	1	0.555556	0.182366	1	1	0	0	0.0254262	1538287	0	0	16.6364	13.4545	5	8	45	20	9	8	chr3	64587620	64587889	270	-	CDS:127456	uc003dmg.3	56999	ADAMTS9	hg19_genes_cds
New_Longterm	CD4 naïve	chr3	64587856	64587856	1	4	53	Open Sea	NA	NA	NA	NA	0.87387	1	-0.12613	-0.192449	2.26031e-05	1	0.555556	0.182366	1	1	0	0	0.0254262	1538287	0	0	16.6364	13.4545	5	8	45	20	9	8	chr3	64587620	64587889	270	-	CDS:127494	uc011bfo.2	56999	ADAMTS9	hg19_genes_cds
New_Longterm	CD4 naïve	chr3	64587856	64587856	1	4	53	Open Sea	NA	NA	NA	NA	0.87387	1	-0.12613	-0.192449	2.26031e-05	1	0.555556	0.182366	1	1	0	0	0.0254262	1538287	0	0	16.6364	13.4545	5	8	45	20	9	8	chr3	64587620	64587889	270	-	CDS:127512	uc011bfp.1	56999	ADAMTS9	hg19_genes_cds
New_Longterm	CD4 naïve	chr3	64587856	64587856	1	4	53	Open Sea	NA	NA	NA	NA	0.87387	1	-0.12613	-0.192449	2.26031e-05	1	0.555556	0.182366	1	1	0	0	0.0254262	1538287	0	0	16.6364	13.4545	5	8	45	20	9	8	chr3	64587620	64587889	270	-	CDS:127550	uc003dmh.1	56999	ADAMTS9	hg19_genes_cds
New_Longterm	CD4 naïve	chr3	64587856	64587856	1	4	53	Open Sea	NA	NA	NA	NA	0.87387	1	-0.12613	-0.192449	2.26031e-05	1	0.555556	0.182366	1	1	0	0	0.0254262	1538287	0	0	16.6364	13.4545	5	8	45	20	9	8	chr3	64587620	64587889	270	-	exon:157022	uc003dmg.3	56999	ADAMTS9	hg19_genes_exons
New_Longterm	CD4 naïve	chr3	64587856	64587856	1	4	53	Open Sea	NA	NA	NA	NA	0.87387	1	-0.12613	-0.192449	2.26031e-05	1	0.555556	0.182366	1	1	0	0	0.0254262	1538287	0	0	16.6364	13.4545	5	8	45	20	9	8	chr3	64587620	64587889	270	-	exon:157061	uc011bfo.2	56999	ADAMTS9	hg19_genes_exons
New_Longterm	CD4 naïve	chr3	64587856	64587856	1	4	53	Open Sea	NA	NA	NA	NA	0.87387	1	-0.12613	-0.192449	2.26031e-05	1	0.555556	0.182366	1	1	0	0	0.0254262	1538287	0	0	16.6364	13.4545	5	8	45	20	9	8	chr3	64587620	64587889	270	-	exon:157082	uc011bfp.1	56999	ADAMTS9	hg19_genes_exons
New_Longterm	CD4 naïve	chr3	64587856	64587856	1	4	53	Open Sea	NA	NA	NA	NA	0.87387	1	-0.12613	-0.192449	2.26031e-05	1	0.555556	0.182366	1	1	0	0	0.0254262	1538287	0	0	16.6364	13.4545	5	8	45	20	9	8	chr3	64587620	64587889	270	-	exon:157121	uc003dmh.1	56999	ADAMTS9	hg19_genes_exons
New_Longterm	CD4 naïve	chr3	64587856	64587856	1	4	53	Open Sea	NA	NA	NA	NA	0.87387	1	-0.12613	-0.192449	2.26031e-05	1	0.555556	0.182366	1	1	0	0	0.0254262	1538287	0	0	16.6364	13.4545	5	8	45	20	9	8	chr3	64587690	64588089	400	-	intronexonboundary:146075	uc003dmg.3	56999	ADAMTS9	hg19_genes_intronexonboundaries
New_Longterm	CD4 naïve	chr3	64587856	64587856	1	4	53	Open Sea	NA	NA	NA	NA	0.87387	1	-0.12613	-0.192449	2.26031e-05	1	0.555556	0.182366	1	1	0	0	0.0254262	1538287	0	0	16.6364	13.4545	5	8	45	20	9	8	chr3	64587690	64588089	400	-	intronexonboundary:146076	uc011bfo.2	56999	ADAMTS9	hg19_genes_intronexonboundaries
New_Longterm	CD4 naïve	chr3	64587856	64587856	1	4	53	Open Sea	NA	NA	NA	NA	0.87387	1	-0.12613	-0.192449	2.26031e-05	1	0.555556	0.182366	1	1	0	0	0.0254262	1538287	0	0	16.6364	13.4545	5	8	45	20	9	8	chr3	64587690	64588089	400	-	intronexonboundary:146077	uc011bfp.1	56999	ADAMTS9	hg19_genes_intronexonboundaries
New_Longterm	CD4 naïve	chr3	64587856	64587856	1	4	53	Open Sea	NA	NA	NA	NA	0.87387	1	-0.12613	-0.192449	2.26031e-05	1	0.555556	0.182366	1	1	0	0	0.0254262	1538287	0	0	16.6364	13.4545	5	8	45	20	9	8	chr3	64587690	64588089	400	-	intronexonboundary:146078	uc003dmh.1	56999	ADAMTS9	hg19_genes_intronexonboundaries
New_Longterm	CD4 naïve	chr3	64587856	64587856	1	4	53	Open Sea	NA	NA	NA	NA	0.87387	1	-0.12613	-0.192449	2.26031e-05	1	0.555556	0.182366	1	1	0	0	0.0254262	1538287	0	0	16.6364	13.4545	5	8	45	20	9	8	chr3	64435193	64667087	231895	*	inter:3582	NA	NA	NA	hg19_cpg_inter
New_Longterm	CD4 naïve	chr17	45981094	45981094	1	7	61	Open Sea	NA	NA	NA	NA	0.805958	0.66633	0.139628	0.270767	2.26092e-05	1	0.5	0.15018	0.833333	0.333333	0.141609	0	0.0254269	1315231	0	0	11.7273	14.1818	6	5	20	28	8	8	chr17	45973660	45992677	19018	+	intron:499279	uc002imk.3	6668	SP2	hg19_genes_introns
[truncated: 598 more rows]

[truncated: 1 more sheets: Info sheet]
